# Supplementary material for: 3′,5′-Di­chloro-N,N-diphenyl-[1,1′-biphen­yl]-4-amine
Source: IUCrdata. 2021 Oct 13;6(Pt 10):x211016. doi: 10.1107/S2414314621010166 (PMC9462299; doi:10.1107/S2414314621010166)
Supplement: Supplementary file 1 [file x-06-x211016-sup1.cif]

##############################################################################
#                                                                            #
# This CIF contains the data for a data article accepted for                 #
# publication in IUCrData. It conforms to the requirements of                #
# Notes for Authors for IUCrData, and has been                               #
# peer reviewed under the auspices of IUCrData.                              #
#                                                                            #
# Full details of the Crystallographic Information File format               #
# are given in the paper "The Crystallographic Information File (CIF):       #
# a New Standard Archive File for Crystallography" by S. R. Hall, F. H.      #
# Allen and I. D. Brown [Acta Cryst. (1991), A47, 655-685].                  #
#                                                                            #
# The current version of the core CIF dictionary is obtainable from          #
# ftp://ftp.iucr.org/pub/cif_core.dic.                                       #
#                                                                            #
# Software is freely available for graphical display of the structure(s)     #
# in this CIF. For information consult the CIF software page                 #
# http://www.iucr.org/resources/cif/software.                                #
#                                                                            #
# This file may be used for bona fide research purposes within the           #
# scientific community so long as proper attribution is given to the data    # 
# article from which it was obtained.                                        #
#                                                                            #
##############################################################################
data_I
_database_code_depnum_ccdc_archive 'CCDC 2113293'
_audit_creation_method
;
Olex2 1.2
(compiled 2018.05.29 svn.r3508 for OlexSys, GUI svn.r5506)
;
_journal_date_recd_electronic     2021-09-24
_journal_date_accepted     2021-09-30
_journal_name_full     'IUCrData'
_journal_year     2021
_journal_volume     6
_journal_issue     10
_journal_page_first     0
_journal_page_last     0
_journal_paper_category     HO
_journal_paper_doi     10.1107/S2414314621010166
_journal_coeditor_code     HB4393
_publ_contact_author_name     'Dinesh G. Patel'
_publ_contact_author_address
;
Department of Chemistry, the Pennsylvania State University at Hazelton,
Hazelton, Pennsylvania 18202, United States
;
_publ_contact_author_email     'dgp15@psu.edu'
_publ_contact_author_fax     ?
_publ_contact_author_phone     ?
_publ_section_title
;
3',5'-Dichloro-<i>N</i>,<i>N</i>-diphenyl-[1,1'-biphenyl]-4-amine
;
loop_
    _publ_author_name
    _publ_author_footnote
    _publ_author_address
    'Patel, Dinesh G.' .
;
Department of Chemistry, the Pennsylvania State University at Hazelton,
Hazelton, Pennsylvania 18202,
USA
;
    'Cox, Jordan M.' .
;
Department of Chemistry, the State University of New York at Buffalo,
Buffalo, New York 14260-3000,
USA
;
    'Bender, Branden M.' .
;
Department of Chemistry, the Pennsylvania State University at Hazelton,
Hazelton, Pennsylvania 18202,
USA
;
    'Benedict, Jason B.' .
;
Department of Chemistry, the State University of New York at Buffalo,
Buffalo, New York 14260-3000,
USA
;
_publ_section_synopsis
;
The title compound, C~24~H~17~Cl~2~N, crystallizes with a single molecule in
the asymmetric unit. In the crystal, van der Waals interactions are
responsible for the observed packing structure.
;
_chemical_name_systematic
;
3',5'-Dichloro-<i>N</i>,<i>N</i>-diphenyl-[1,1'-biphenyl]-4-amine
;
_chemical_name_common
;
4-(3,5-Dichlorophenyl)-N,N-diphenylaniline
;
_chemical_formula_moiety     'C24 H17 Cl2 N'
_chemical_formula_sum     'C24 H17 Cl2 N'
_chemical_formula_iupac     'C24 H17 Cl2 N'
_chemical_formula_weight     390.28
_chemical_melting_point     ?
_space_group_crystal_system     monoclinic
_space_group_name_H-M_alt     'P 1 21/n 1'
_space_group_name_Hall     '-P 2yn'
loop_
    _space_group_symop_operation_xyz
    'x, y, z'
    '-x+1/2, y+1/2, -z+1/2'
    '-x, -y, -z'
    'x-1/2, -y-1/2, z-1/2'
_cell_length_a     14.5188(11)
_cell_length_b     7.7744(7)
_cell_length_c     18.0700(16)
_cell_angle_alpha     90
_cell_angle_beta     110.4472(18)
_cell_angle_gamma     90
_cell_volume     1911.1(3)
_cell_formula_units_Z     4
_cell_measurement_reflns_used     6404
_cell_measurement_theta_min     2.88
_cell_measurement_theta_max     32.09
_cell_measurement_temperature     90
_exptl_crystal_description     plate
_exptl_crystal_colour     colourless
_exptl_crystal_size_max     0.32
_exptl_crystal_size_mid     0.24
_exptl_crystal_size_min     0.04
_exptl_crystal_density_diffrn     1.356
_exptl_crystal_density_meas     ?
_exptl_crystal_density_method     'not measured'
_exptl_crystal_F_000     808
_exptl_absorpt_coefficient_mu     0.348
_exptl_absorpt_correction_type     multi-scan
_exptl_absorpt_process_details
;
(SADABS; Bruker, 2018)
;
_exptl_absorpt_correction_T_min     0.6773
_exptl_absorpt_correction_T_max     0.7463
_exptl_special_details     ?
_diffrn_ambient_temperature     90
_diffrn_source     'microfocus sealed X-ray tube'
_diffrn_radiation_type     MoK\a
_diffrn_radiation_wavelength     0.71073
_diffrn_radiation_monochromator     'mirror optics'
_diffrn_measurement_device_type     'Bruker SMART APEXII area detector'
_diffrn_measurement_device     'three-circle diffractometer'
_diffrn_measurement_method     '\w and \f scans'
_diffrn_detector     'Bruker APEX2 area detector'
_diffrn_detector_area_resol_mean     7.9
_diffrn_reflns_number     18024
_diffrn_reflns_av_R_equivalents     0.0408
_diffrn_reflns_av_unetI/netI     0.0469
_diffrn_reflns_theta_min     1.559
_diffrn_reflns_theta_max     32.093
_diffrn_reflns_theta_full     26.000
_diffrn_measured_fraction_theta_max     0.944
_diffrn_measured_fraction_theta_full     0.987
_diffrn_reflns_limit_h_min     -20
_diffrn_reflns_limit_h_max     18
_diffrn_reflns_limit_k_min     -10
_diffrn_reflns_limit_k_max     11
_diffrn_reflns_limit_l_min     -24
_diffrn_reflns_limit_l_max     27
_diffrn_radiation_probe     x-ray
_refine_special_details
;
H atoms were placed geometrically (C---H = 0.95 \%A) and refined
as riding atoms with <i>U</i>~iso~(H) = 1.2<i>U</i>~eq~(C).
;
_reflns_number_total     6318
_reflns_number_gt     4600
_reflns_threshold_expression     'I > 2\s(I)'
_refine_ls_structure_factor_coef     Fsqd
_refine_ls_matrix_type     full
_refine_ls_R_factor_all     0.0694
_refine_ls_R_factor_gt     0.0444
_refine_ls_wR_factor_gt     0.1053
_refine_ls_wR_factor_ref     0.1163
_refine_ls_goodness_of_fit_ref     1.018
_refine_ls_restrained_S_all     1.018
_refine_ls_number_reflns     6318
_refine_ls_number_parameters     244
_refine_ls_number_restraints     0
_refine_ls_hydrogen_treatment     constr
_refine_ls_weighting_scheme     calc
_refine_ls_weighting_details
              'w=1/[\s^2^(Fo^2^)+(0.0584P)^2^+0.2620P] where P=(Fo^2^+2Fc^2^)/3'
_atom_sites_solution_hydrogens     geom
_atom_sites_solution_primary     ?
_atom_sites_solution_secondary     ?
_refine_ls_shift/su_max     0.001
_refine_ls_shift/su_mean     0.000
_refine_diff_density_max     0.451
_refine_diff_density_min     -0.298
_refine_ls_extinction_method     none
_refine_ls_extinction_coef     .
loop_
    _atom_type_symbol
    _atom_type_description
    _atom_type_scat_dispersion_real
    _atom_type_scat_dispersion_imag
    _atom_type_scat_source
    'C' 'C' 0.0033 0.0016
                         'International Tables Vol C Tables 4.2.6.8 and 6.1.1.4'
    'H' 'H' 0.0000 0.0000
                         'International Tables Vol C Tables 4.2.6.8 and 6.1.1.4'
    'N' 'N' 0.0061 0.0033
                         'International Tables Vol C Tables 4.2.6.8 and 6.1.1.4'
    'Cl' 'Cl' 0.1484 0.1585
                         'International Tables Vol C Tables 4.2.6.8 and 6.1.1.4'
_computing_data_collection
;
APEX3  (Bruker, 2018)
;
_computing_cell_refinement
;
SAINT (Bruker, 2018)
;
_computing_data_reduction
;
SAINT (Bruker, 2018)
;
_computing_structure_solution
;
<i>olex2.solve</i> (Dolomanov <i>et al.</i>,  2009)
;
_computing_structure_refinement
;
ShelXL (Sheldrick, 2015)
;
_computing_molecular_graphics
;
<i>OLEX2</i> (Dolomanov <i>et al.</i>,  2009)
;
_computing_publication_material
;
<i>OLEX2</i> (Dolomanov <i>et al.</i>,  2009)
;
loop_
    _atom_site_type_symbol
    _atom_site_label
    _atom_site_fract_x
    _atom_site_fract_y
    _atom_site_fract_z
    _atom_site_U_iso_or_equiv
    _atom_site_adp_type
    _atom_site_calc_flag
    _atom_site_occupancy
    _atom_site_disorder_assembly
    _atom_site_disorder_group
    Cl Cl1 0.58639(3) 0.75629(5) 0.37567(2) 0.02440(10) Uani d 1 . .
    Cl Cl2 0.50900(3) 0.69374(6) 0.06326(2) 0.03003(11) Uani d 1 . .
    C C4 0.22713(10) 0.73656(17) 0.17719(8) 0.0137(3) Uani d 1 . .
    C C13 -0.10562(10) 0.75089(17) 0.21142(7) 0.0125(2) Uani d 1 . .
    N N1 -0.07602(9) 0.73451(16) 0.14480(6) 0.0144(2) Uani d 1 . .
    C C19 -0.14718(10) 0.75157(18) 0.06761(7) 0.0141(3) Uani d 1 . .
    C C10 0.53724(11) 0.72175(18) 0.21805(9) 0.0190(3) Uani d 1 . .
    H H10 0.605687 0.714403 0.227325 0.023 Uiso calc 1 . .
    C C7 0.33384(11) 0.73663(17) 0.19079(8) 0.0147(3) Uani d 1 . .
    C C1 0.02498(10) 0.73489(17) 0.15553(7) 0.0130(3) Uani d 1 . .
    C C20 -0.23743(11) 0.6683(2) 0.04815(8) 0.0187(3) Uani d 1 . .
    H H20 -0.250201 0.594839 0.085468 0.022 Uiso calc 1 . .
    C C21 -0.30879(12) 0.6926(2) -0.02586(9) 0.0253(3) Uani d 1 . .
    H H21 -0.370919 0.637873 -0.038583 0.030 Uiso calc 1 . .
    C C14 -0.05678(10) 0.65661(18) 0.28000(7) 0.0140(3) Uani d 1 . .
    H H14 -0.005075 0.580467 0.281248 0.017 Uiso calc 1 . .
    C C8 0.40304(11) 0.75138(17) 0.26757(8) 0.0160(3) Uani d 1 . .
    H H8 0.381605 0.767131 0.311129 0.019 Uiso calc 1 . .
    C C16 -0.16027(11) 0.7831(2) 0.34467(8) 0.0189(3) Uani d 1 . .
    H H16 -0.179045 0.793924 0.389821 0.023 Uiso calc 1 . .
    C C6 0.06067(11) 0.64239(19) 0.10468(8) 0.0167(3) Uani d 1 . .
    H H6 0.016417 0.577499 0.062682 0.020 Uiso calc 1 . .
    C C3 0.19096(10) 0.82689(17) 0.22789(8) 0.0136(3) Uani d 1 . .
    H H3 0.235370 0.889506 0.270698 0.016 Uiso calc 1 . .
    C C2 0.09205(10) 0.82738(17) 0.21728(8) 0.0140(3) Uani d 1 . .
    H H2 0.069372 0.891289 0.252341 0.017 Uiso calc 1 . .
    C C9 0.50190(11) 0.74299(18) 0.27962(9) 0.0174(3) Uani d 1 . .
    C C24 -0.12794(12) 0.8547(2) 0.01149(8) 0.0195(3) Uani d 1 . .
    H H24 -0.066167 0.910609 0.024041 0.023 Uiso calc 1 . .
    C C15 -0.08374(11) 0.67414(19) 0.34618(8) 0.0178(3) Uani d 1 . .
    H H15 -0.049628 0.611252 0.392795 0.021 Uiso calc 1 . .
    C C12 0.36787(11) 0.71894(19) 0.12771(9) 0.0181(3) Uani d 1 . .
    H H12 0.322600 0.711890 0.075086 0.022 Uiso calc 1 . .
    C C17 -0.20905(11) 0.87587(19) 0.27654(8) 0.0175(3) Uani d 1 . .
    H H17 -0.261409 0.950418 0.275312 0.021 Uiso calc 1 . .
    C C11 0.46825(12) 0.71177(19) 0.14253(9) 0.0197(3) Uani d 1 . .
    C C23 -0.19930(13) 0.8754(2) -0.06270(9) 0.0266(4) Uani d 1 . .
    H H23 -0.185790 0.944557 -0.101048 0.032 Uiso calc 1 . .
    C C18 -0.18223(10) 0.86104(18) 0.21019(8) 0.0152(3) Uani d 1 . .
    H H18 -0.215906 0.925670 0.164021 0.018 Uiso calc 1 . .
    C C22 -0.28971(13) 0.7965(2) -0.08128(9) 0.0295(4) Uani d 1 . .
    H H22 -0.338688 0.813149 -0.131806 0.035 Uiso calc 1 . .
    C C5 0.15979(11) 0.64454(19) 0.11497(8) 0.0168(3) Uani d 1 . .
    H H5 0.182456 0.582695 0.079321 0.020 Uiso calc 1 . .
loop_
    _atom_site_aniso_label
    _atom_site_aniso_U_11
    _atom_site_aniso_U_22
    _atom_site_aniso_U_33
    _atom_site_aniso_U_12
    _atom_site_aniso_U_13
    _atom_site_aniso_U_23
    Cl1 0.0142(2) 0.0296(2) 0.02519(18) 0.00058(15) 0.00163(14) -0.00117(14)
    Cl2 0.0253(2) 0.0422(2) 0.0312(2) 0.00160(18) 0.02072(17) -0.00223(17)
    C4 0.0133(7) 0.0140(6) 0.0146(5) 0.0024(5) 0.0057(5) 0.0020(5)
    C13 0.0108(7) 0.0145(6) 0.0126(5) -0.0027(5) 0.0048(5) -0.0019(4)
    N1 0.0099(6) 0.0230(6) 0.0100(4) 0.0004(5) 0.0032(4) 0.0001(4)
    C19 0.0133(7) 0.0177(6) 0.0108(5) 0.0028(5) 0.0037(5) 0.0003(5)
    C10 0.0128(8) 0.0162(6) 0.0309(8) 0.0017(5) 0.0114(6) 0.0004(5)
    C7 0.0133(7) 0.0136(6) 0.0191(6) 0.0011(5) 0.0079(5) 0.0007(5)
    C1 0.0115(7) 0.0158(6) 0.0126(5) 0.0011(5) 0.0051(5) 0.0018(4)
    C20 0.0158(8) 0.0246(7) 0.0159(6) 0.0006(6) 0.0059(5) -0.0040(5)
    C21 0.0134(8) 0.0399(9) 0.0197(7) 0.0024(7) 0.0020(6) -0.0111(6)
    C14 0.0120(7) 0.0157(6) 0.0139(6) -0.0009(5) 0.0042(5) -0.0004(4)
    C8 0.0159(7) 0.0142(6) 0.0189(6) 0.0008(5) 0.0074(5) 0.0014(5)
    C16 0.0169(8) 0.0265(7) 0.0149(6) -0.0041(6) 0.0077(5) -0.0051(5)
    C6 0.0157(7) 0.0207(7) 0.0135(6) -0.0011(5) 0.0049(5) -0.0036(5)
    C3 0.0130(7) 0.0134(6) 0.0147(6) -0.0013(5) 0.0054(5) -0.0007(4)
    C2 0.0152(7) 0.0133(6) 0.0147(6) 0.0013(5) 0.0068(5) -0.0002(5)
    C9 0.0146(7) 0.0138(6) 0.0225(6) -0.0003(5) 0.0049(5) 0.0000(5)
    C24 0.0213(8) 0.0211(7) 0.0174(6) 0.0026(6) 0.0084(6) 0.0033(5)
    C15 0.0180(8) 0.0218(7) 0.0129(6) -0.0023(6) 0.0047(5) 0.0003(5)
    C12 0.0169(8) 0.0197(7) 0.0203(6) 0.0014(6) 0.0098(6) -0.0006(5)
    C17 0.0121(7) 0.0221(7) 0.0195(6) -0.0011(5) 0.0068(5) -0.0058(5)
    C11 0.0199(8) 0.0188(7) 0.0259(7) -0.0002(6) 0.0148(6) -0.0007(5)
    C23 0.0336(10) 0.0311(8) 0.0167(6) 0.0146(7) 0.0110(6) 0.0071(6)
    C18 0.0118(7) 0.0177(6) 0.0152(6) -0.0001(5) 0.0037(5) -0.0005(5)
    C22 0.0251(9) 0.0456(10) 0.0128(6) 0.0180(8) 0.0005(6) -0.0024(6)
    C5 0.0159(7) 0.0206(6) 0.0153(6) 0.0024(5) 0.0073(5) -0.0017(5)
_geom_special_details
;
 All esds (except the esd in the dihedral angle between two l.s. planes)
 are estimated using the full covariance matrix.  The cell esds are taken
 into account individually in the estimation of esds in distances, angles
 and torsion angles; correlations between esds in cell parameters are only
 used when they are defined by crystal symmetry.  An approximate (isotropic)
 treatment of cell esds is used for estimating esds involving l.s. planes.
;
loop_
    _geom_bond_atom_site_label_1
    _geom_bond_atom_site_label_2
    _geom_bond_site_symmetry_2
    _geom_bond_distance
    _geom_bond_publ_flag
    Cl1 C9 . 1.7435(15) ?
    Cl2 C11 . 1.7359(14) ?
    C4 C7 . 1.481(2) ?
    C4 C3 . 1.3945(18) ?
    C4 C5 . 1.401(2) ?
    C13 N1 . 1.4182(16) ?
    C13 C14 . 1.4007(18) ?
    C13 C18 . 1.3977(19) ?
    N1 C19 . 1.4226(17) ?
    N1 C1 . 1.4105(18) ?
    C19 C20 . 1.392(2) ?
    C19 C24 . 1.3954(19) ?
    C10 H10 . 0.9500 ?
    C10 C9 . 1.388(2) ?
    C10 C11 . 1.384(2) ?
    C7 C8 . 1.405(2) ?
    C7 C12 . 1.3985(18) ?
    C1 C6 . 1.4010(18) ?
    C1 C2 . 1.3968(19) ?
    C20 H20 . 0.9500 ?
    C20 C21 . 1.389(2) ?
    C21 H21 . 0.9500 ?
    C21 C22 . 1.388(3) ?
    C14 H14 . 0.9500 ?
    C14 C15 . 1.3889(18) ?
    C8 H8 . 0.9500 ?
    C8 C9 . 1.376(2) ?
    C16 H16 . 0.9500 ?
    C16 C15 . 1.390(2) ?
    C16 C17 . 1.389(2) ?
    C6 H6 . 0.9500 ?
    C6 C5 . 1.385(2) ?
    C3 H3 . 0.9500 ?
    C3 C2 . 1.3809(19) ?
    C2 H2 . 0.9500 ?
    C24 H24 . 0.9500 ?
    C24 C23 . 1.388(2) ?
    C15 H15 . 0.9500 ?
    C12 H12 . 0.9500 ?
    C12 C11 . 1.388(2) ?
    C17 H17 . 0.9500 ?
    C17 C18 . 1.3889(18) ?
    C23 H23 . 0.9500 ?
    C23 C22 . 1.380(3) ?
    C18 H18 . 0.9500 ?
    C22 H22 . 0.9500 ?
    C5 H5 . 0.9500 ?
loop_
    _geom_angle_atom_site_label_1
    _geom_angle_atom_site_label_2
    _geom_angle_atom_site_label_3
    _geom_angle_site_symmetry_1
    _geom_angle_site_symmetry_3
    _geom_angle
    _geom_angle_publ_flag
    C3 C4 C7 . . 120.19(12) ?
    C3 C4 C5 . . 117.83(13) ?
    C5 C4 C7 . . 121.97(12) ?
    C14 C13 N1 . . 119.61(12) ?
    C18 C13 N1 . . 121.12(12) ?
    C18 C13 C14 . . 119.26(12) ?
    C13 N1 C19 . . 119.49(11) ?
    C1 N1 C13 . . 119.47(11) ?
    C1 N1 C19 . . 119.91(11) ?
    C20 C19 N1 . . 120.09(12) ?
    C20 C19 C24 . . 119.57(13) ?
    C24 C19 N1 . . 120.33(13) ?
    C9 C10 H10 . . 121.5 ?
    C11 C10 H10 . . 121.5 ?
    C11 C10 C9 . . 117.00(14) ?
    C8 C7 C4 . . 120.64(12) ?
    C12 C7 C4 . . 120.76(13) ?
    C12 C7 C8 . . 118.59(13) ?
    C6 C1 N1 . . 120.92(12) ?
    C2 C1 N1 . . 120.80(12) ?
    C2 C1 C6 . . 118.28(13) ?
    C19 C20 H20 . . 120.0 ?
    C21 C20 C19 . . 119.97(14) ?
    C21 C20 H20 . . 120.0 ?
    C20 C21 H21 . . 119.9 ?
    C22 C21 C20 . . 120.27(16) ?
    C22 C21 H21 . . 119.9 ?
    C13 C14 H14 . . 119.9 ?
    C15 C14 C13 . . 120.17(13) ?
    C15 C14 H14 . . 119.9 ?
    C7 C8 H8 . . 120.0 ?
    C9 C8 C7 . . 119.93(13) ?
    C9 C8 H8 . . 120.0 ?
    C15 C16 H16 . . 120.3 ?
    C17 C16 H16 . . 120.3 ?
    C17 C16 C15 . . 119.38(12) ?
    C1 C6 H6 . . 119.6 ?
    C5 C6 C1 . . 120.71(13) ?
    C5 C6 H6 . . 119.6 ?
    C4 C3 H3 . . 119.3 ?
    C2 C3 C4 . . 121.48(13) ?
    C2 C3 H3 . . 119.3 ?
    C1 C2 H2 . . 119.7 ?
    C3 C2 C1 . . 120.70(12) ?
    C3 C2 H2 . . 119.7 ?
    C10 C9 Cl1 . . 118.44(12) ?
    C8 C9 Cl1 . . 119.14(11) ?
    C8 C9 C10 . . 122.41(14) ?
    C19 C24 H24 . . 120.1 ?
    C23 C24 C19 . . 119.81(15) ?
    C23 C24 H24 . . 120.1 ?
    C14 C15 C16 . . 120.46(13) ?
    C14 C15 H15 . . 119.8 ?
    C16 C15 H15 . . 119.8 ?
    C7 C12 H12 . . 120.2 ?
    C11 C12 C7 . . 119.52(14) ?
    C11 C12 H12 . . 120.2 ?
    C16 C17 H17 . . 119.6 ?
    C18 C17 C16 . . 120.81(13) ?
    C18 C17 H17 . . 119.6 ?
    C10 C11 Cl2 . . 118.69(12) ?
    C10 C11 C12 . . 122.51(13) ?
    C12 C11 Cl2 . . 118.79(12) ?
    C24 C23 H23 . . 119.7 ?
    C22 C23 C24 . . 120.60(15) ?
    C22 C23 H23 . . 119.7 ?
    C13 C18 H18 . . 120.0 ?
    C17 C18 C13 . . 119.91(13) ?
    C17 C18 H18 . . 120.0 ?
    C21 C22 H22 . . 120.1 ?
    C23 C22 C21 . . 119.74(14) ?
    C23 C22 H22 . . 120.1 ?
    C4 C5 H5 . . 119.5 ?
    C6 C5 C4 . . 120.99(12) ?
    C6 C5 H5 . . 119.5 ?
loop_
    _geom_torsion_atom_site_label_1
    _geom_torsion_atom_site_label_2
    _geom_torsion_atom_site_label_3
    _geom_torsion_atom_site_label_4
    _geom_torsion_site_symmetry_1
    _geom_torsion_site_symmetry_2
    _geom_torsion_site_symmetry_3
    _geom_torsion_site_symmetry_4
    _geom_torsion
    _geom_torsion_publ_flag
    C4 C7 C8 C9 . . . . 176.90(13) ?
    C4 C7 C12 C11 . . . . -177.15(13) ?
    C4 C3 C2 C1 . . . . 0.8(2) ?
    C13 N1 C19 C20 . . . . -45.47(18) ?
    C13 N1 C19 C24 . . . . 133.12(14) ?
    C13 N1 C1 C6 . . . . 149.15(13) ?
    C13 N1 C1 C2 . . . . -30.74(19) ?
    C13 C14 C15 C16 . . . . 1.0(2) ?
    N1 C13 C14 C15 . . . . 178.69(12) ?
    N1 C13 C18 C17 . . . . -179.36(13) ?
    N1 C19 C20 C21 . . . . 176.51(13) ?
    N1 C19 C24 C23 . . . . -177.65(13) ?
    N1 C1 C6 C5 . . . . 179.35(13) ?
    N1 C1 C2 C3 . . . . 179.69(12) ?
    C19 N1 C1 C6 . . . . -43.08(19) ?
    C19 N1 C1 C2 . . . . 137.03(13) ?
    C19 C20 C21 C22 . . . . 1.5(2) ?
    C19 C24 C23 C22 . . . . 0.8(2) ?
    C7 C4 C3 C2 . . . . -179.17(12) ?
    C7 C4 C5 C6 . . . . 178.17(13) ?
    C7 C8 C9 Cl1 . . . . -178.43(10) ?
    C7 C8 C9 C10 . . . . 0.6(2) ?
    C7 C12 C11 Cl2 . . . . -178.84(11) ?
    C7 C12 C11 C10 . . . . -0.1(2) ?
    C1 N1 C19 C20 . . . . 146.77(13) ?
    C1 N1 C19 C24 . . . . -34.64(19) ?
    C1 C6 C5 C4 . . . . 1.1(2) ?
    C20 C19 C24 C23 . . . . 0.9(2) ?
    C20 C21 C22 C23 . . . . 0.2(2) ?
    C14 C13 N1 C19 . . . . 148.16(13) ?
    C14 C13 N1 C1 . . . . -44.03(18) ?
    C14 C13 C18 C17 . . . . 0.0(2) ?
    C8 C7 C12 C11 . . . . 1.7(2) ?
    C16 C17 C18 C13 . . . . 0.3(2) ?
    C6 C1 C2 C3 . . . . -0.2(2) ?
    C3 C4 C7 C8 . . . . 30.22(19) ?
    C3 C4 C7 C12 . . . . -150.93(13) ?
    C3 C4 C5 C6 . . . . -0.5(2) ?
    C2 C1 C6 C5 . . . . -0.8(2) ?
    C9 C10 C11 Cl2 . . . . 177.49(11) ?
    C9 C10 C11 C12 . . . . -1.2(2) ?
    C24 C19 C20 C21 . . . . -2.1(2) ?
    C24 C23 C22 C21 . . . . -1.3(2) ?
    C15 C16 C17 C18 . . . . 0.0(2) ?
    C12 C7 C8 C9 . . . . -2.0(2) ?
    C17 C16 C15 C14 . . . . -0.7(2) ?
    C11 C10 C9 Cl1 . . . . -179.96(11) ?
    C11 C10 C9 C8 . . . . 1.0(2) ?
    C18 C13 N1 C19 . . . . -32.49(19) ?
    C18 C13 N1 C1 . . . . 135.33(14) ?
    C18 C13 C14 C15 . . . . -0.7(2) ?
    C5 C4 C7 C8 . . . . -148.45(14) ?
    C5 C4 C7 C12 . . . . 30.4(2) ?
    C5 C4 C3 C2 . . . . -0.4(2) ?
_shelx_space_group_comment
;
The symmetry employed for this shelxl refinement is uniquely defined
by the following loop, which should always be used as a source of
symmetry information in preference to the above space-group names.
They are only intended as comments.
;
_shelx_estimated_absorpt_T_min     0.897
_shelx_estimated_absorpt_T_max     0.986
_shelx_hkl_file
;
   1   0   0   -0.04    0.00
   2   0   0   24.60    0.50
  -2   0   0   25.65    0.48
   2   0   0   25.10    0.47
  -2   0   0   25.07    0.50
  -3   0   0    0.05    0.03
  -3   0   0   -0.01    0.03
   3   0   0   -0.01    0.02
   3   0   0    0.02    0.03
  -4   0   0    0.00    0.03
   4   0   0    0.04    0.02
   4   0   0    0.03    0.02
  -4   0   0    0.04    0.03
  -5   0   0   -0.03    0.03
   5   0   0    0.00    0.02
   5   0   0   -0.02    0.02
   6   0   0    0.58    0.05
  -6   0   0    0.62    0.06
  -7   0   0    0.08    0.04
   7   0   0    0.08    0.03
  -8   0   0    1.95    0.10
   8   0   0    2.18    0.09
   9   0   0    0.00    0.04
  -9   0   0   -0.01    0.04
  10   0   0   16.51    0.37
 -10   0   0   16.20    0.40
  11   0   0    0.05    0.04
 -11   0   0    0.01    0.05
 -12   0   0   11.72    0.33
  12   0   0   11.98    0.29
  13   0   0    0.00    0.04
   0  -1   0   -1.43    0.01
   0  -1   0   -1.45    0.02
   0   1   0   -1.41    0.02
   0   1   0   -1.45    0.01
   1  -1   0    4.31    0.10
   1   1   0    4.31    0.12
  -1   1   0    4.39    0.13
  -1   1   0    4.48    0.10
   2  -1   0   21.13    0.40
  -2  -1   0   20.38    0.44
   2   1   0   21.81    0.42
   2   1   0   21.68    0.44
  -2   1   0   20.30    0.46
  -2   1   0   21.00    0.39
  -3  -1   0    9.75    0.22
  -3  -1   0   10.09    0.21
   3  -1   0   10.04    0.19
  -3   1   0    9.39    0.25
   3   1   0   10.24    0.22
   4  -1   0   10.54    0.20
   4  -1   0   10.71    0.21
  -4  -1   0   10.37    0.22
  -4  -1   0    9.99    0.23
   4   1   0   10.28    0.24
  -4   1   0   10.47    0.27
   5  -1   0   11.51    0.23
  -5  -1   0   10.94    0.24
   5   1   0   11.11    0.26
  -5   1   0   11.36    0.29
   6  -1   0   26.48    0.51
  -6  -1   0   27.36    0.55
  -6   1   0   26.66    0.60
   6   1   0   26.81    0.55
   6   1   0   26.11    0.54
   7  -1   0    1.13    0.05
  -7  -1   0    1.07    0.06
  -7   1   0    1.07    0.10
   7   1   0    1.12    0.05
   7   1   0    1.04    0.08
   8  -1   0    1.70    0.07
  -8  -1   0    1.73    0.07
   8   1   0    1.75    0.06
   8   1   0    1.84    0.10
  -8   1   0    1.71    0.12
   9  -1   0    2.27    0.08
  -9  -1   0    2.28    0.09
   9   1   0    2.26    0.11
  -9   1   0    2.42    0.14
 -10  -1   0    0.16    0.04
  10  -1   0    0.21    0.04
 -10   1   0    0.23    0.07
  10   1   0    0.23    0.06
 -11  -1   0    1.49    0.09
  11  -1   0    1.63    0.08
 -11   1   0    1.61    0.14
  11   1   0    1.35    0.10
  12  -1   0    5.40    0.15
  12   1   0    5.25    0.19
 -12   1   0    5.78    0.23
  13   1   0    1.37    0.11
 -13   1   0    1.47    0.14
  14   1   0    3.67    0.16
   0   2   0  955.91   20.08
   0   2   0 1000.00   19.55
  -1   2   0   15.50    0.39
   1   2   0   15.97    0.37
  -1   2   0   15.45    0.32
   1   2   0   15.91    0.34
   2  -2   0   44.51    0.82
  -2   2   0   43.03    0.81
   2   2   0   43.00    0.90
  -2   2   0   41.51    0.92
   3  -2   0    4.56    0.11
  -3   2   0    4.50    0.17
   3   2   0    3.88    0.13
  -3   2   0    4.28    0.10
   3   2   0    4.10    0.13
   4  -2   0    2.79    0.07
  -4   2   0    2.68    0.06
  -4   2   0    2.87    0.14
   4   2   0    2.29    0.09
   4   2   0    2.23    0.10
   5  -2   0   17.67    0.34
  -5  -2   0   17.23    0.37
  -5   2   0   17.47    0.45
   5   2   0   17.58    0.39
  -6  -2   0    0.07    0.02
  -6  -2   0    0.10    0.04
   6   2   0    0.03    0.04
  -6   2   0    0.11    0.07
  -7  -2   0    3.45    0.09
  -7  -2   0    3.29    0.11
   7   2   0    3.65    0.14
  -7   2   0    3.30    0.17
  -8  -2   0    0.23    0.04
  -8  -2   0    0.22    0.03
  -8   2   0    0.04    0.07
   8   2   0    0.26    0.06
   9   2   0    0.02    0.05
  -9   2   0    0.05    0.07
  10   2   0    9.01    0.26
 -10   2   0    8.72    0.32
 -11   2   0    0.02    0.08
  11   2   0    0.09    0.06
 -12   2   0    9.82    0.36
  12   2   0   10.68    0.30
 -13   2   0    2.72    0.20
  13   2   0    2.50    0.15
  14   2   0    0.73    0.11
 -14   2   0    0.84    0.14
  15   2   0    0.03    0.06
   0   3   0    0.03    0.03
   0   3   0    0.03    0.05
  -1   3   0   13.55    0.38
   1   3   0   13.63    0.32
   1   3   0   13.65    0.36
  -1   3   0   14.11    0.31
  -2   3   0    1.36    0.06
  -2   3   0    1.28    0.12
   2   3   0    1.55    0.11
  -3   3   0    2.05    0.07
  -3   3   0    1.91    0.14
   3   3   0    1.97    0.11
   3   3   0    2.20    0.12
  -4   3   0    0.39    0.04
   4   3   0    0.32    0.06
   4   3   0    0.26    0.06
  -4   3   0    0.40    0.09
  -5   3   0   23.41    0.45
  -5   3   0   23.47    0.60
   5   3   0   23.03    0.52
   5   3   0   23.06    0.52
   6  -3   0   25.70    0.50
  -6   3   0   25.02    0.64
  -6   3   0   25.01    0.49
   6   3   0   26.12    0.57
  -7  -3   0   12.62    0.29
   7   3   0   13.56    0.34
  -7   3   0   12.94    0.40
  -8  -3   0    6.52    0.15
  -8   3   0    6.29    0.27
   8   3   0    6.22    0.22
  -9  -3   0    4.35    0.11
  -9   3   0    4.38    0.24
   9   3   0    4.42    0.19
  10   3   0    0.60    0.09
 -10   3   0    0.66    0.13
  11   3   0    4.47    0.20
 -11   3   0    4.52    0.26
  12   3   0    3.23    0.18
 -12   3   0    3.08    0.23
  13   3   0    2.47    0.16
 -13   3   0    2.74    0.22
 -14   3   0    0.15    0.10
  14   3   0    0.35    0.09
  15   3   0    1.58    0.15
  16   3   0    2.60    0.18
   0   4   0   32.90    0.78
   0   4   0   32.41    0.68
   1   4   0    0.05    0.04
  -1   4   0    0.11    0.04
  -1   4   0    0.09    0.07
   1   4   0    0.10    0.07
  -2   4   0   20.49    0.55
   2   4   0   19.68    0.46
   2   4   0   19.93    0.51
  -2   4   0   20.11    0.43
   3   4   0    0.36    0.06
   3   4   0    0.50    0.08
  -3   4   0    0.71    0.06
  -3   4   0    0.62    0.10
  -4   4   0    2.57    0.19
  -4   4   0    2.53    0.09
   4   4   0    2.31    0.14
   5   4   0    6.38    0.22
  -5   4   0    7.23    0.17
   5   4   0    6.92    0.24
  -5   4   0    8.02    0.31
   6   4   0    1.31    0.10
  -6   4   0    1.33    0.17
  -6   4   0    1.39    0.06
   6   4   0    1.46    0.12
  -7   4   0    0.01    0.02
  -7   4   0    0.03    0.09
   7   4   0   -0.06    0.05
   7   4   0    0.09    0.05
  -8  -4   0    3.49    0.12
   8   4   0    3.65    0.18
  -8   4   0    3.01    0.23
  -9  -4   0    1.65    0.07
  -9   4   0    1.35    0.19
   9   4   0    1.65    0.14
 -10   4   0    1.71    0.21
  10   4   0    2.02    0.16
 -11   4   0    0.41    0.13
  11   4   0    0.56    0.10
 -12   4   0    5.16    0.30
  12   4   0    5.60    0.24
 -13   4   0    1.46    0.21
  13   4   0    1.34    0.15
  14   4   0   -0.01    0.08
 -14   4   0   -0.10    0.10
 -15   4   0   -0.03    0.11
  15   4   0    0.02    0.08
  16   4   0    5.54    0.26
  -1   5   0    7.68    0.31
  -1   5   0    7.82    0.22
   1   5   0    7.50    0.24
   1   5   0    7.98    0.30
  -2   5   0    0.65    0.07
   2   5   0    0.53    0.11
   2   5   0    0.56    0.09
  -2   5   0    0.75    0.13
  -3   5   0    2.76    0.20
  -3   5   0    3.02    0.12
   3   5   0    3.00    0.15
   3   5   0    2.71    0.18
  -4   5   0    1.49    0.09
   4   5   0    1.42    0.12
   4   5   0    1.30    0.14
  -4   5   0    1.52    0.18
   5   5   0    4.05    0.20
  -5   5   0    4.11    0.25
  -5   5   0    4.23    0.13
   5   5   0    3.99    0.19
   6   5   0    6.22    0.24
  -6   5   0    6.05    0.16
   6   5   0    6.23    0.24
  -6   5   0    6.02    0.31
   7   5   0   13.68    0.40
  -7   5   0   13.56    0.30
  -7   5   0   14.45    0.50
   7   5   0   14.22    0.39
   8   5   0    3.79    0.20
  -8   5   0    4.29    0.29
  -8   5   0    4.02    0.11
  -9  -5   0    0.01    0.04
  -9   5   0   -0.01    0.11
   9   5   0   -0.05    0.07
  10   5   0    0.62    0.11
 -10   5   0    0.82    0.16
  11   5   0    0.64    0.11
 -11   5   0    0.93    0.17
 -12   5   0   -0.06    0.12
  12   5   0    0.03    0.08
 -13   5   0    0.16    0.13
  13   5   0    0.02    0.08
 -14   5   0    0.10    0.13
  14   5   0    0.07    0.09
  15   5   0    0.08    0.09
 -15   5   0   -0.15    0.12
  16   5   0    0.32    0.12
  17   5   0    0.29    0.11
   0   6   0    5.72    0.20
  -1   6   0    0.61    0.13
   1   6   0    0.36    0.08
   1   6   0    0.31    0.11
  -1   6   0    0.57    0.09
   2   6   0    1.57    0.13
  -2   6   0    1.59    0.19
   2   6   0    1.92    0.19
  -2   6   0    1.51    0.11
  -3   6   0    0.07    0.05
   3   6   0    0.04    0.09
  -3   6   0    0.14    0.11
   3   6   0    0.11    0.07
   4   6   0    2.64    0.20
  -4   6   0    2.38    0.12
  -4   6   0    2.44    0.23
   4   6   0    2.59    0.16
  -5   6   0    0.00    0.11
   5   6   0    0.09    0.07
   5   6   0    0.08    0.08
  -5   6   0    0.21    0.05
  -6   6   0    1.90    0.23
   6   6   0    1.92    0.15
   6   6   0    1.74    0.16
  -6   6   0    1.57    0.09
   7   6   0    0.89    0.13
  -7   6   0    1.11    0.07
  -7   6   0    1.35    0.21
   7   6   0    0.97    0.13
   8   6   0    0.56    0.09
   8   6   0    0.31    0.10
  -8   6   0    0.44    0.15
  -9   6   0    1.15    0.20
   9   6   0    1.21    0.15
 -10   6   0    0.28    0.15
  10   6   0    0.49    0.11
 -11   6   0    0.49    0.17
  11   6   0    0.80    0.13
 -12   6   0    1.51    0.25
  12   6   0    1.04    0.16
  13   6   0   -0.24    0.08
 -13   6   0    0.03    0.14
 -14   6   0   -0.08    0.14
  14   6   0   -0.05    0.09
 -15   6   0    0.16    0.16
  15   6   0    0.06    0.10
  16   6   0    4.35    0.26
  17   6   0    0.62    0.13
   1   7   0    2.51    0.24
  -1   7   0    2.71    0.15
   1   7   0    2.36    0.15
  -1   7   0    2.37    0.24
  -2   7   0    1.32    0.12
   2   7   0    0.95    0.16
  -2   7   0    1.48    0.21
   2   7   0    1.06    0.13
   3   7   0    1.85    0.21
  -3   7   0    2.08    0.13
   3   7   0    1.79    0.15
  -3   7   0    1.83    0.23
  -4   7   0    4.46    0.18
  -4   7   0    4.43    0.30
   4   7   0    4.74    0.22
   4   7   0    5.08    0.28
   5   7   0    0.37    0.11
   5   7   0    0.51    0.10
  -5   7   0    0.33    0.06
  -5   7   0    0.40    0.14
   6   7   0    0.12    0.08
   6   7   0    0.17    0.10
  -6   7   0    0.19    0.05
  -6   7   0   -0.14    0.12
   7   7   0    3.52    0.22
   7   7   0    3.57    0.22
  -7   7   0    3.48    0.30
  -8   7   0    0.36    0.16
   8   7   0    0.14    0.09
   8   7   0    0.31    0.10
  -9   7   0    1.90    0.28
   9   7   0    1.69    0.17
 -10   7   0   -0.01    0.14
  10   7   0    0.02    0.09
  11   7   0    0.59    0.13
 -11   7   0    0.87    0.20
  12   7   0    1.35    0.20
 -12   7   0    1.20    0.24
  13   7   0    0.26    0.12
 -13   7   0    0.32    0.18
  14   7   0    0.75    0.15
 -14   7   0    0.54    0.20
 -15   7   0    0.18    0.17
  15   7   0   -0.14    0.10
 -16   7   0   -0.03    0.15
  16   7   0    0.08    0.11
   0   8   0    7.95    0.40
   0   8   0    7.75    0.28
  -1   8   0    1.49    0.14
  -1   8   0    1.38    0.23
   1   8   0    1.72    0.23
   1   8   0    1.36    0.14
  -2   8   0    0.02    0.13
   2   8   0   -0.05    0.10
  -2   8   0   -0.02    0.06
   2   8   0   -0.08    0.07
  -3   8   0    0.02    0.06
   3   8   0   -0.01    0.11
  -3   8   0   -0.08    0.12
   3   8   0   -0.02    0.07
  -4   8   0    3.22    0.17
   4   8   0    3.41    0.26
   4   8   0    3.39    0.20
  -4   8   0    3.64    0.31
   5   8   0    0.11    0.08
  -5   8   0    0.13    0.06
  -5   8   0   -0.08    0.13
   5   8   0    0.22    0.11
   6   8   0    1.46    0.18
   6   8   0    1.18    0.16
  -6   8   0    1.13    0.21
   7   8   0    0.17    0.09
   7   8   0   -0.02    0.09
  -7   8   0    0.24    0.16
   8   8   0    0.25    0.10
  -8   8   0    0.07    0.17
   9   8   0    0.05    0.10
  -9   8   0   -0.06    0.15
 -10   8   0   -0.02    0.16
  10   8   0   -0.07    0.09
 -11   8   0    0.01    0.16
  11   8   0   -0.06    0.10
  12   8   0    0.05    0.11
 -12   8   0    0.32    0.20
  13   8   0    0.10    0.11
 -13   8   0   -0.02    0.17
  14   8   0    0.13    0.12
 -14   8   0   -0.06    0.15
   0   9   0    0.27    0.15
   0   9   0    0.10    0.08
  -1   9   0    0.20    0.08
   1   9   0    0.14    0.15
   1   9   0    0.29    0.09
  -1   9   0    0.32    0.16
   2   9   0    0.60    0.17
   2   9   0    0.64    0.12
  -2   9   0    0.66    0.19
  -2   9   0    0.72    0.11
   3   9   0    0.06    0.13
  -3   9   0    0.01    0.06
  -3   9   0   -0.01    0.15
   3   9   0    0.10    0.09
  -4   9   0    1.37    0.24
  -4   9   0    1.76    0.14
   4   9   0    1.77    0.17
   4   9   0    1.53    0.23
   5   9   0    0.42    0.11
  -5   9   0    0.63    0.21
   5   9   0    0.60    0.16
   6   9   0   -0.07    0.10
   6   9   0   -0.08    0.09
  -6   9   0   -0.06    0.17
   7   9   0    0.57    0.13
  -7   9   0    0.40    0.19
   8   9   0   -0.09    0.09
  -8   9   0   -0.17    0.15
  -9   9   0    1.02    0.25
   9   9   0    0.60    0.14
  10   9   0    0.24    0.12
 -10   9   0    0.02    0.17
  11   9   0    0.95    0.16
 -11   9   0    1.25    0.27
  12   9   0    0.52    0.15
 -12   9   0    0.56    0.24
   0  10   0    6.30    0.28
   0  10   0    6.17    0.42
   1  10   0    4.88    0.39
  -1  10   0    5.09    0.26
  -1  10   0    4.71    0.39
   1  10   0    5.37    0.27
  -2  10   0    0.06    0.17
   2  10   0    0.15    0.10
  -2  10   0    0.09    0.09
   2  10   0   -0.22    0.13
   3  10   0    0.24    0.15
   3  10   0    0.00    0.09
  -3  10   0    0.07    0.08
  -3  10   0   -0.09    0.16
   4  10   0    2.02    0.28
  -4  10   0    2.01    0.31
   4  10   0    2.06    0.21
   5  10   0    0.37    0.12
  -5  10   0   -0.10    0.17
   5  10   0   -0.09    0.12
  -6  10   0    1.83    0.31
   6  10   0    1.96    0.20
  -7  10   0    0.23    0.20
   7  10   0    0.15    0.11
   8  10   0    0.18    0.11
  -8  10   0    0.12    0.20
  -9  10   0    0.49    0.23
   9  10   0    0.20    0.12
  10  10   0    0.12    0.12
 -10  10   0    0.21    0.22
   0  11   0    0.05    0.18
   0  11   0    0.21    0.10
  -1  11   0    0.10    0.19
  -1  11   0    0.12    0.10
   1  11   0    0.16    0.11
   1  11   0   -0.01    0.16
  -2  11   0    0.07    0.17
   2  11   0   -0.06    0.14
   2  11   0    0.26    0.11
  -2  11   0    0.02    0.08
   3  11   0    0.21    0.17
  -3  11   0    0.22    0.18
   3  11   0    0.56    0.13
   4  11   0    0.03    0.10
   4  11   0    0.26    0.16
  -4  11   0    0.06    0.20
   5  11   0    0.08    0.11
  -5  11   0    0.05    0.19
   6  11   0    0.39    0.13
  -6  11   0   -0.06    0.19
  13   0  -1    0.25    0.05
 -13   0   1    0.14    0.07
  12   0  -1   -0.03    0.04
 -12   0   1   -0.02    0.06
  11   0  -1    0.28    0.05
 -11   0   1    0.24    0.07
 -10   0   1    0.06    0.05
  10   0  -1   -0.04    0.03
   9   0  -1    0.64    0.06
  -9   0   1    0.56    0.08
   8   0  -1    0.05    0.03
  -8   0   1   -0.02    0.04
   7   0  -1    9.52    0.21
  -7   0   1    9.32    0.24
   6   0  -1    0.00    0.02
  -6   0   1   -0.06    0.03
  -5   0   1  106.38    2.00
  -5   0   1  107.41    2.13
   5   0  -1  107.72    1.99
  -4   0   1   -0.07    0.02
   4   0  -1   -0.09    0.02
  -4   0   1   -0.06    0.02
   4   0  -1   -0.07    0.02
  -3   0   1  102.88    2.08
   3   0  -1  104.42    2.07
  -3   0   1  102.05    1.94
   3   0  -1  107.61    1.96
  -2   0   1   -0.01    0.01
  -2   0   1    0.00    0.01
   2   0  -1    0.00    0.01
   2   0  -1    0.01    0.01
   1   0  -1    2.57    0.06
   1   0  -1    2.65    0.06
  -1   0  -1    2.36    0.06
   1   0   1    2.31    0.06
   1   0   1    2.38    0.06
   2   0   1    0.00    0.02
  -2   0  -1   -0.02    0.02
   2   0   1   -0.02    0.02
  -3   0  -1    0.13    0.03
   3   0   1    0.13    0.03
  -3   0  -1    0.20    0.04
   3   0   1    0.13    0.03
   4   0   1   -0.01    0.02
   4   0   1   -0.01    0.02
  -4   0  -1   -0.01    0.03
  -5   0  -1   12.64    0.29
   5   0   1   12.64    0.28
   5   0   1   12.46    0.27
   6   0   1    0.00    0.03
  -6   0  -1    0.00    0.03
   6   0   1    0.01    0.02
  -7   0  -1   26.58    0.58
   7   0   1   26.96    0.55
   8   0   1   -0.05    0.03
  -8   0  -1    0.00    0.04
   9   0   1    8.78    0.23
  -9   0  -1    8.43    0.24
  10   0   1    0.01    0.04
 -10   0  -1    0.06    0.05
 -11   0  -1    2.41    0.12
  11   0   1    2.37    0.12
  12   0   1   -0.07    0.04
  13   0   1    2.70    0.13
  14   1  -1   -0.02    0.05
  13   1  -1    1.45    0.11
 -13   1   1    1.37    0.15
 -12  -1   1    1.38    0.10
  12  -1  -1    1.03    0.06
  12   1  -1    1.00    0.10
 -12   1   1    1.41    0.14
  11  -1  -1    0.51    0.05
 -11  -1   1    0.47    0.08
  11   1  -1    0.57    0.08
 -11   1   1    0.67    0.10
 -10  -1   1   -0.03    0.04
  10  -1  -1    0.03    0.03
  10   1  -1    0.03    0.04
 -10   1   1    0.04    0.06
  -9  -1   1    0.03    0.03
   9  -1  -1    0.05    0.02
   9   1  -1    0.06    0.04
  -9   1   1   -0.05    0.05
  -8  -1   1    3.48    0.11
   8  -1  -1    3.35    0.09
  -8   1   1    3.22    0.15
   8   1  -1    3.19    0.12
   7  -1  -1   16.01    0.31
  -7  -1   1   16.22    0.35
  -7   1   1   15.82    0.40
   7   1  -1   16.24    0.36
  -6  -1   1    2.18    0.07
  -6   1   1    2.63    0.12
   6   1  -1    2.26    0.09
  -5  -1   1    0.29    0.03
   5   1  -1    0.34    0.05
   5   1  -1    0.30    0.04
  -5   1   1    0.35    0.06
  -4  -1   1    0.12    0.02
   4   1  -1    0.14    0.03
  -4   1   1    0.00    0.04
  -3  -1   1  167.63    3.34
  -3  -1   1  170.63    3.37
  -3   1   1  167.97    3.40
   3   1  -1  172.58    3.19
   2  -1  -1    1.29    0.04
   2   1  -1    1.36    0.07
   2   1  -1    1.34    0.06
  -2   1   1    1.30    0.08
  -2   1   1    1.32    0.04
  -1  -1   1    2.63    0.08
  -1  -1   1    2.69    0.09
   1  -1  -1    2.93    0.07
   1   1  -1    2.80    0.08
  -1   1   1    3.01    0.07
  -1   1   1    2.94    0.10
   1   1  -1    2.74    0.09
   0  -1   1    5.87    0.13
   0  -1  -1    6.03    0.13
   0   1   1    5.70    0.13
   0   1  -1    5.77    0.13
   0   1   1    5.99    0.15
   1  -1   1    3.22    0.07
  -1   1  -1    3.06    0.11
  -1   1  -1    2.93    0.07
   1   1   1    2.85    0.09
   1   1   1    2.92    0.09
   2  -1   1    3.10    0.07
   2   1   1    3.18    0.09
  -2   1  -1    3.16    0.08
  -2   1  -1    3.29    0.13
   2   1   1    3.13    0.10
   3  -1   1    2.36    0.06
   3   1   1    2.15    0.09
  -3   1  -1    2.34    0.11
   4  -1   1   19.83    0.38
   4  -1   1   19.25    0.37
   4   1   1   19.15    0.41
  -4   1  -1   19.01    0.44
   5  -1   1    3.77    0.10
   5  -1   1    3.86    0.10
  -5   1  -1    3.84    0.15
   5   1   1    3.80    0.13
   6  -1   1    0.29    0.04
  -6   1  -1    0.22    0.06
   6   1   1    0.23    0.05
   7  -1   1   20.01    0.41
  -7   1  -1   19.87    0.48
   7   1   1   19.49    0.44
   8  -1   1    0.00    0.03
   8   1   1    0.05    0.04
  -8   1  -1   -0.06    0.05
   9  -1   1    9.57    0.22
  -9   1  -1    8.85    0.28
   9   1   1    9.31    0.25
  10  -1   1    0.60    0.06
 -10   1  -1    0.55    0.09
  10   1   1    0.65    0.09
  11  -1   1   11.59    0.27
 -11   1  -1   11.17    0.34
  11   1   1   11.37    0.31
  12  -1   1    0.72    0.07
 -12   1  -1    0.68    0.10
  12   1   1    0.95    0.10
  13   1   1    0.01    0.06
  14   1   1    0.02    0.06
  15   2  -1    4.14    0.19
 -14   2   1    0.99    0.14
  14   2  -1    1.10    0.12
  13   2  -1    0.29    0.08
 -13   2   1    0.28    0.10
  12   2  -1    0.37    0.07
 -12   2   1    0.48    0.12
 -11  -2   1    1.52    0.08
  11   2  -1    1.47    0.12
 -11   2   1    1.73    0.17
 -10  -2   1    2.21    0.09
  10   2  -1    2.15    0.13
 -10   2   1    1.96    0.17
  -9  -2   1    1.76    0.07
  -9   2   1    1.79    0.15
   9   2  -1    1.94    0.11
  -8  -2   1    0.04    0.02
  -8   2   1   -0.02    0.06
   8   2  -1   -0.01    0.04
  -7  -2   1    4.01    0.11
  -7   2   1    3.75    0.18
   7   2  -1    4.03    0.15
  -6  -2   1    1.04    0.05
   6   2  -1    1.12    0.08
  -6   2   1    1.17    0.11
  -5  -2   1   57.81    1.17
  -5   2   1   57.40    1.23
   5   2  -1   58.24    1.13
   4  -2  -1    1.27    0.05
   4   2  -1    1.38    0.08
   4   2  -1    1.37    0.07
  -4   2   1    1.31    0.10
  -4   2   1    1.31    0.04
   3  -2  -1   43.09    0.81
   3   2  -1   42.49    0.89
  -3   2   1   42.56    0.80
   3   2  -1   42.70    0.84
  -3   2   1   41.95    0.92
   2  -2  -1    1.29    0.06
   2   2  -1    1.51    0.09
  -2   2   1    1.20    0.05
  -2   2   1    1.19    0.10
   2   2  -1    1.31    0.07
  -1   2   1    0.27    0.05
  -1   2   1    0.30    0.06
   1   2  -1    0.78    0.09
   0   2  -1    7.29    0.22
   0   2   1    6.44    0.20
   0   2   1    6.79    0.17
   0   2  -1    7.45    0.17
  -1   2  -1    0.76    0.05
   1   2   1    0.72    0.08
  -1   2  -1    0.80    0.09
   1   2   1    0.88    0.07
   2   2   1   89.60    1.81
  -2   2  -1   90.97    1.68
  -2   2  -1   89.49    1.85
   3   2   1   18.55    0.40
  -3   2  -1   18.77    0.36
  -3   2  -1   18.09    0.45
   3   2   1   18.52    0.41
   4  -2   1    4.71    0.11
  -4  -2  -1    4.72    0.13
   4   2   1    4.84    0.16
  -4   2  -1    4.46    0.11
  -4   2  -1    4.47    0.18
   4   2   1    4.79    0.13
  -5  -2  -1   19.55    0.40
   5  -2   1   19.40    0.38
  -5  -2  -1   19.43    0.42
  -5   2  -1   18.89    0.49
   5   2   1   20.02    0.44
   6  -2   1    0.61    0.03
   6  -2   1    0.53    0.04
   6   2   1    0.40    0.06
  -6   2  -1    0.58    0.09
   7  -2   1   16.01    0.33
  -7   2  -1   15.79    0.44
   7   2   1   16.58    0.39
   8  -2   1    3.33    0.10
  -8   2  -1    3.31    0.18
   8   2   1    3.21    0.15
   9  -2   1    3.42    0.10
   9   2   1    4.00    0.16
  -9   2  -1    3.33    0.19
  10  -2   1    3.86    0.11
 -10   2  -1    3.65    0.21
  10   2   1    4.52    0.18
  11   2   1    1.50    0.12
 -11   2  -1    1.70    0.16
 -12   2  -1    0.98    0.15
  12   2   1    0.87    0.11
 -13   2  -1    4.28    0.23
  13   2   1    4.33    0.19
  14   2   1    0.19    0.07
  15   2   1   -0.11    0.06
  16   3  -1    0.15    0.08
 -15   3   1    0.22    0.12
  15   3  -1    0.13    0.08
 -14   3   1    0.30    0.12
  14   3  -1    0.23    0.08
  13   3  -1    1.79    0.15
 -13   3   1    1.42    0.20
 -12   3   1    3.18    0.24
  12   3  -1    3.26    0.17
  11   3  -1    2.09    0.15
 -11   3   1    2.06    0.21
 -10  -3   1    1.24    0.06
 -10   3   1    1.22    0.17
  10   3  -1    1.44    0.12
  -9  -3   1    0.41    0.05
  -9   3   1    0.44    0.11
   9   3  -1    0.42    0.08
  -8  -3   1    8.86    0.21
   8   3  -1    9.24    0.27
  -8   3   1    9.33    0.33
  -7  -3   1    0.71    0.06
   7   3  -1    0.68    0.09
  -7   3   1    0.89    0.12
   6  -3  -1    8.25    0.17
  -6   3   1    7.91    0.16
   6   3  -1    7.92    0.24
  -6   3   1    8.29    0.30
   5   3  -1    0.14    0.05
   5   3  -1    0.05    0.05
  -5   3   1    0.01    0.07
  -5   3   1    0.11    0.02
   4   3  -1    0.10    0.05
   4   3  -1    0.18    0.05
  -4   3   1    0.17    0.03
  -4   3   1    0.16    0.07
   3   3  -1    6.61    0.19
  -3   3   1    6.09    0.23
  -3   3   1    6.35    0.16
   3   3  -1    6.96    0.22
  -2   3   1    1.06    0.11
  -2   3   1    0.98    0.06
   2   3  -1    1.01    0.08
   2   3  -1    0.72    0.10
   1   3  -1   40.13    0.80
  -1   3   1   40.21    0.79
   1   3  -1   40.04    0.89
  -1   3   1   40.98    0.90
   0   3   1   23.50    0.49
   0   3   1   23.40    0.56
   0   3  -1   23.32    0.56
   0   3  -1   23.21    0.48
  -1   3  -1   11.21    0.32
   1   3   1   10.60    0.30
  -1   3  -1   11.30    0.25
   1   3   1   10.59    0.27
  -2   3  -1   11.51    0.34
  -2   3  -1   11.82    0.26
   2   3   1   12.14    0.32
   2   3   1   11.41    0.29
   3   3   1    0.09    0.06
  -3   3  -1    0.24    0.08
   3   3   1    0.10    0.05
  -3   3  -1    0.23    0.03
   4   3   1   31.31    0.68
  -4   3  -1   31.30    0.60
   4   3   1   30.86    0.66
  -4   3  -1   30.71    0.75
  -5   3  -1    0.12    0.02
   5   3   1    0.06    0.05
   5   3   1    0.10    0.04
  -5   3  -1    0.09    0.07
  -6   3  -1    2.04    0.07
  -6   3  -1    1.87    0.16
   6   3   1    2.25    0.13
   6   3   1    2.17    0.09
  -7  -3  -1    1.69    0.06
  -7   3  -1    1.85    0.16
   7   3   1    1.60    0.12
   8  -3   1    0.28    0.04
   8  -3   1    0.42    0.04
  -8   3  -1    0.40    0.10
   8   3   1    0.24    0.07
  -9   3  -1    1.02    0.16
   9   3   1    0.94    0.11
 -10   3  -1    1.29    0.17
  10   3   1    1.26    0.13
 -11   3  -1    2.97    0.22
  11   3   1    3.10    0.17
 -12   3  -1    2.27    0.20
  12   3   1    2.59    0.17
 -13   3  -1    0.17    0.10
  13   3   1    0.12    0.08
  14   3   1   -0.01    0.07
 -14   3  -1   -0.06    0.09
  15   3   1    0.22    0.09
  16   3   1    0.37    0.10
  16   4  -1    0.77    0.12
 -15   4   1    1.87    0.23
  15   4  -1    1.87    0.17
 -14   4   1    0.15    0.12
  14   4  -1    0.15    0.08
  13   4  -1    0.29    0.09
 -13   4   1    0.47    0.13
 -12   4   1    1.93    0.23
  12   4  -1    1.96    0.16
  11   4  -1    5.64    0.23
 -11   4   1    5.31    0.31
 -10  -4   1    1.16    0.07
 -10   4   1    1.17    0.17
  10   4  -1    1.20    0.13
  -9  -4   1    3.85    0.13
   9   4  -1    3.69    0.19
  -9   4   1    4.12    0.26
  -8  -4   1    0.14    0.04
  -8   4   1    0.07    0.10
   8   4  -1    0.06    0.06
  -7   4   1    0.06    0.09
  -7   4   1    0.08    0.02
   7   4  -1    0.18    0.06
   7   4  -1    0.04    0.05
  -6   4   1    0.24    0.03
   6   4  -1    0.14    0.06
   6   4  -1    0.07    0.05
  -6   4   1    0.10    0.09
   5   4  -1    9.27    0.27
  -5   4   1    9.37    0.34
  -5   4   1    9.08    0.21
   5   4  -1    8.89    0.28
   4   4  -1    1.18    0.10
   4   4  -1    1.25    0.12
  -4   4   1    0.94    0.06
  -4   4   1    0.99    0.14
  -3   4   1    4.07    0.13
   3   4  -1    4.01    0.19
  -3   4   1    4.07    0.21
   3   4  -1    3.66    0.15
  -2   4   1    4.26    0.22
   2   4  -1    5.32    0.22
  -2   4   1    4.85    0.15
   1   4  -1    0.97    0.08
   1   4  -1    0.89    0.12
  -1   4   1    0.92    0.08
  -1   4   1    0.91    0.13
   0   4  -1    9.86    0.25
   0   4  -1   10.55    0.33
   0   4   1    9.16    0.25
   0   4   1    9.02    0.31
  -1   4  -1    0.03    0.07
   1   4   1    0.02    0.05
   1   4   1    0.07    0.07
  -1   4  -1    0.13    0.04
   2   4   1    8.36    0.25
  -2   4  -1    9.05    0.22
  -2   4  -1    9.51    0.32
   2   4   1    8.24    0.28
  -3   4  -1   24.71    0.65
   3   4   1   25.51    0.56
   3   4   1   24.42    0.60
  -3   4  -1   25.19    0.52
   4   4   1   11.64    0.31
   4   4   1   11.55    0.33
  -4   4  -1   11.32    0.38
  -4   4  -1   10.81    0.25
   5   4   1    6.26    0.22
  -5   4  -1    6.22    0.28
  -5   4  -1    6.25    0.16
   5   4   1    6.26    0.22
  -6   4  -1   -0.07    0.08
   6   4   1    0.00    0.05
  -6   4  -1    0.01    0.02
   6   4   1    0.13    0.06
   7   4   1    8.00    0.22
   7   4   1    7.90    0.26
  -7   4  -1    7.53    0.33
  -7   4  -1    7.55    0.18
  -8  -4  -1    2.13    0.09
  -8   4  -1    2.19    0.20
   8   4   1    1.80    0.14
  -9  -4  -1    0.45    0.04
   9   4   1    0.47    0.09
  -9   4  -1    0.51    0.13
 -10   4  -1    0.68    0.14
  10   4   1    1.15    0.14
 -11   4  -1   -0.09    0.09
  11   4   1    0.02    0.07
 -12   4  -1    0.60    0.14
  12   4   1    0.49    0.10
  13   4   1    4.55    0.23
 -13   4  -1    4.54    0.29
 -14   4  -1    0.83    0.16
  14   4   1    0.73    0.12
  15   4   1    0.23    0.10
  16   4   1    0.55    0.12
  17   5  -1    0.11    0.09
  16   5  -1   -0.07    0.08
 -16   5   1    0.05    0.14
  15   5  -1    0.26    0.10
 -15   5   1    0.06    0.14
 -14   5   1    0.13    0.13
  14   5  -1    0.10    0.09
  13   5  -1    1.71    0.17
 -13   5   1    2.43    0.26
  12   5  -1    0.65    0.11
 -12   5   1    0.70    0.16
  11   5  -1    7.10    0.28
 -11   5   1    7.99    0.39
 -10   5   1    4.42    0.30
  10   5  -1    4.32    0.22
  -9  -5   1    0.77    0.08
  -9   5   1    0.92    0.16
   9   5  -1    0.77    0.11
  -8   5   1    5.67    0.32
  -8   5   1    4.84    0.12
   8   5  -1    5.25    0.23
   7   5  -1    5.90    0.23
   7   5  -1    6.18    0.24
  -7   5   1    6.12    0.32
  -7   5   1    5.87    0.15
   6   5  -1    4.40    0.20
   6   5  -1    4.41    0.20
  -6   5   1    4.64    0.27
  -6   5   1    4.45    0.13
   5   5  -1   -0.03    0.05
   5   5  -1    0.03    0.07
  -5   5   1   -0.02    0.09
  -5   5   1    0.02    0.04
   4   5  -1    1.94    0.13
  -4   5   1    2.29    0.20
  -4   5   1    2.08    0.10
   4   5  -1    1.76    0.15
  -3   5   1    1.94    0.10
   3   5  -1    1.81    0.16
  -3   5   1    1.81    0.18
   3   5  -1    1.71    0.12
  -2   5   1    0.03    0.04
   2   5  -1    0.02    0.05
   2   5  -1    0.04    0.08
  -2   5   1    0.02    0.08
  -1   5   1   27.44    0.72
  -1   5   1   27.36    0.60
   1   5  -1   27.92    0.61
   1   5  -1   28.06    0.71
   0   5   1   16.16    0.39
   0   5  -1   15.02    0.47
   0   5   1   16.67    0.48
   0   5  -1   16.10    0.38
   1   5   1    6.07    0.26
  -1   5  -1    5.92    0.19
  -1   5  -1    6.23    0.27
   1   5   1    6.23    0.21
   2   5   1    9.72    0.33
  -2   5  -1    9.02    0.35
   2   5   1    9.83    0.28
  -2   5  -1    9.49    0.25
   3   5   1    0.31    0.09
  -3   5  -1    0.34    0.05
   3   5   1    0.33    0.07
  -3   5  -1    0.50    0.11
  -4   5  -1    3.07    0.22
   4   5   1    2.82    0.18
   4   5   1    3.05    0.16
  -4   5  -1    2.64    0.11
  -5   5  -1    1.38    0.18
   5   5   1    1.29    0.13
  -5   5  -1    1.34    0.07
   5   5   1    1.11    0.13
   6   5   1    2.56    0.16
  -6   5  -1    2.23    0.22
   6   5   1    2.42    0.15
  -6   5  -1    2.42    0.09
   7   5   1    0.51    0.08
  -7   5  -1    0.44    0.14
  -7   5  -1    0.41    0.05
   7   5   1    0.42    0.10
  -8   5  -1    0.10    0.12
  -8   5  -1    0.07    0.03
   8   5   1    0.16    0.08
  -9   5  -1    0.82    0.16
   9   5   1    0.75    0.11
 -10   5  -1    0.28    0.14
  10   5   1    0.08    0.08
 -11   5  -1    1.35    0.20
  11   5   1    1.12    0.15
  12   5   1    0.75    0.12
 -12   5  -1    0.58    0.16
  13   5   1    0.32    0.11
 -13   5  -1    0.45    0.15
 -14   5  -1    0.18    0.14
  14   5   1    0.01    0.09
 -15   5  -1    0.15    0.14
  15   5   1    0.32    0.11
  16   5   1    0.74    0.14
  17   5   1    0.16    0.11
  17   6  -1    1.45    0.18
 -16   6   1    0.39    0.18
  16   6  -1    0.12    0.10
 -15   6   1   -0.20    0.14
  15   6  -1    0.05    0.10
  14   6  -1    0.86    0.14
 -14   6   1    0.77    0.19
 -13   6   1    0.37    0.17
  13   6  -1    0.48    0.12
 -12   6   1    2.82    0.30
  12   6  -1    2.78    0.21
 -11   6   1    3.44    0.30
  11   6  -1    3.27    0.21
  10   6  -1    0.08    0.08
 -10   6   1    0.03    0.14
  -9  -6   1    6.24    0.22
   9   6  -1    5.72    0.26
  -9   6   1    5.76    0.35
   8   6  -1    0.80    0.12
   8   6  -1    0.82    0.13
  -8   6   1    0.70    0.17
   7   6  -1    0.00    0.08
   7   6  -1    0.10    0.07
  -7   6   1    0.07    0.03
  -7   6   1   -0.12    0.11
   6   6  -1    0.28    0.08
  -6   6   1    0.17    0.13
  -6   6   1    0.48    0.07
   6   6  -1    0.31    0.09
   5   6  -1    0.03    0.09
  -5   6   1   -0.09    0.10
  -5   6   1    0.06    0.05
   5   6  -1    0.14    0.07
  -4   6   1    0.42    0.14
  -4   6   1    0.66    0.08
   4   6  -1    0.54    0.10
   4   6  -1    0.82    0.13
   3   6  -1    0.26    0.08
  -3   6   1    0.19    0.11
   3   6  -1    0.19    0.10
  -3   6   1    0.36    0.06
  -2   6   1    4.04    0.26
   2   6  -1    4.18    0.18
   2   6  -1    3.72    0.24
  -2   6   1    3.62    0.16
  -1   6   1    3.38    0.16
   1   6  -1    3.14    0.15
   1   6  -1    3.20    0.23
  -1   6   1    2.95    0.23
   0   6  -1    4.40    0.18
   0   6   1    4.36    0.18
   0   6  -1    4.96    0.28
   0   6   1    4.06    0.25
  -1   6  -1    8.01    0.34
   1   6   1    6.81    0.31
   1   6   1    7.26    0.25
  -1   6  -1    7.87    0.24
   2   6   1    0.90    0.11
  -2   6  -1    0.59    0.08
  -2   6  -1    0.55    0.13
   2   6   1    0.58    0.12
   3   6   1    7.22    0.30
  -3   6  -1    6.80    0.22
   3   6   1    7.12    0.26
  -3   6  -1    6.77    0.33
   4   6   1    5.51    0.26
  -4   6  -1    5.62    0.19
   4   6   1    5.55    0.23
  -4   6  -1    6.11    0.32
  -5   6  -1    0.15    0.12
  -5   6  -1    0.44    0.06
   5   6   1    0.24    0.09
   5   6   1    0.36    0.10
   6   6   1    1.59    0.15
  -6   6  -1    1.57    0.22
   6   6   1    1.71    0.16
  -6   6  -1    1.53    0.09
   7   6   1    2.04    0.17
  -7   6  -1    1.72    0.23
  -7   6  -1    2.07    0.09
   7   6   1    1.99    0.15
   8   6   1   -0.07    0.07
   8   6   1    0.05    0.06
  -8   6  -1    0.03    0.12
  -9   6  -1    0.43    0.16
   9   6   1    0.48    0.11
  10   6   1    0.96    0.15
 -10   6  -1    0.84    0.18
  11   6   1    2.24    0.19
 -11   6  -1    2.31    0.28
  12   6   1    0.20    0.11
 -12   6  -1   -0.01    0.12
 -13   6  -1    2.10    0.28
  13   6   1    1.85    0.21
  14   6   1    0.49    0.13
 -14   6  -1    0.67    0.19
 -15   6  -1    0.41    0.18
  15   6   1    0.83    0.15
  16   6   1    0.18    0.11
  17   6   1    0.58    0.13
  16   7  -1    0.02    0.11
 -16   7   1    0.21    0.18
 -15   7   1    0.14    0.17
  15   7  -1    0.37    0.13
  14   7  -1   -0.04    0.09
 -14   7   1    0.23    0.17
  13   7  -1    1.49    0.19
 -13   7   1    1.48    0.26
  12   7  -1   -0.05    0.08
 -12   7   1    0.19    0.16
 -11   7   1    4.96    0.38
  11   7  -1    4.26    0.25
  10   7  -1    2.57    0.20
 -10   7   1    2.14    0.30
  -9   7   1    0.02    0.15
   9   7  -1    0.25    0.10
  -8   7   1    0.92    0.19
   8   7  -1    0.55    0.12
   8   7  -1    0.56    0.11
   7   7  -1    1.63    0.17
  -7   7   1    1.66    0.25
   7   7  -1    1.68    0.18
  -6   7   1    2.19    0.25
  -6   7   1    1.76    0.11
   6   7  -1    1.89    0.19
   6   7  -1    1.89    0.16
  -5   7   1    0.01    0.12
   5   7  -1    0.06    0.07
   5   7  -1   -0.09    0.09
  -5   7   1    0.10    0.05
   4   7  -1    0.21    0.08
  -4   7   1    0.37    0.07
  -4   7   1    0.25    0.14
   4   7  -1    0.24    0.11
   3   7  -1    0.39    0.09
  -3   7   1    0.32    0.07
  -3   7   1    0.22    0.13
   3   7  -1    0.31    0.12
  -2   7   1    0.04    0.11
   2   7  -1    0.32    0.12
  -2   7   1    0.10    0.06
   2   7  -1    0.19    0.07
   1   7  -1    4.48    0.20
   1   7  -1    3.83    0.27
  -1   7   1    4.49    0.19
  -1   7   1    4.48    0.28
   0   7  -1    4.68    0.30
   0   7   1    5.33    0.30
   0   7   1    5.04    0.21
   0   7  -1    4.94    0.20
   1   7   1    0.74    0.14
  -1   7  -1    0.56    0.15
   1   7   1    0.75    0.10
  -1   7  -1    0.52    0.08
   2   7   1    2.94    0.24
  -2   7  -1    2.35    0.14
   2   7   1    2.51    0.17
  -2   7  -1    2.26    0.25
   3   7   1    0.26    0.11
  -3   7  -1    0.31    0.07
   3   7   1    0.15    0.08
  -3   7  -1    0.42    0.14
   4   7   1    0.27    0.11
  -4   7  -1    0.24    0.06
   4   7   1    0.23    0.09
  -4   7  -1    0.26    0.14
   5   7   1    4.77    0.26
   5   7   1    5.03    0.24
  -5   7  -1    4.83    0.17
  -5   7  -1    5.51    0.34
  -6   7  -1    0.05    0.04
  -6   7  -1   -0.06    0.12
   6   7   1    0.10    0.09
   6   7   1    0.02    0.07
   7   7   1    0.66    0.11
   7   7   1    0.48    0.10
  -7   7  -1    0.77    0.18
  -8   7  -1   -0.05    0.13
   8   7   1    0.38    0.11
  -9   7  -1    0.33    0.17
   9   7   1    0.27    0.11
 -10   7  -1   -0.01    0.15
  10   7   1    0.00    0.09
  11   7   1    1.80    0.20
 -11   7  -1    2.41    0.29
  12   7   1    0.02    0.10
 -12   7  -1    0.17    0.17
 -13   7  -1    0.17    0.17
  13   7   1    0.33    0.12
 -14   7  -1    0.10    0.16
  14   7   1    0.27    0.13
 -15   7  -1    0.54    0.19
  15   7   1    0.30    0.13
  14   8  -1    1.15    0.17
 -14   8   1    1.42    0.27
 -13   8   1    0.58    0.22
  13   8  -1    0.81    0.15
  12   8  -1    1.01    0.16
 -12   8   1    0.58    0.21
 -11   8   1    0.51    0.21
  11   8  -1    0.20    0.12
  10   8  -1    0.09    0.10
 -10   8   1    0.03    0.16
  -9   8   1    3.82    0.37
   9   8  -1    4.05    0.25
  -8   8   1    1.01    0.22
   8   8  -1    0.76    0.13
   8   8  -1    0.69    0.13
  -7   8   1    0.05    0.15
   7   8  -1    0.11    0.09
   7   8  -1    0.16    0.11
   6   8  -1    0.26    0.09
  -6   8   1    0.10    0.15
   6   8  -1    0.28    0.11
   5   8  -1    0.06    0.08
   5   8  -1    0.05    0.11
  -5   8   1   -0.11    0.13
  -5   8   1    0.10    0.06
  -4   8   1    0.32    0.15
   4   8  -1    0.34    0.09
   4   8  -1    0.37    0.13
  -4   8   1    0.30    0.07
   3   8  -1    0.30    0.09
  -3   8   1    0.38    0.15
   3   8  -1    0.38    0.14
  -3   8   1    0.45    0.09
  -2   8   1    1.21    0.13
   2   8  -1    1.03    0.14
  -2   8   1    1.46    0.21
   2   8  -1    0.99    0.18
   1   8  -1    4.38    0.20
   1   8  -1    3.90    0.30
  -1   8   1    4.05    0.30
  -1   8   1    3.81    0.19
   0   8  -1    1.27    0.20
   0   8   1    1.38    0.14
   0   8  -1    1.56    0.14
   0   8   1    1.43    0.22
  -1   8  -1   11.75    0.35
   1   8   1   12.11    0.37
  -1   8  -1   11.95    0.50
   1   8   1   11.88    0.48
   2   8   1    0.49    0.10
   2   8   1    0.67    0.16
  -2   8  -1    0.78    0.18
  -2   8  -1    0.41    0.09
  -3   8  -1    0.59    0.17
  -3   8  -1    0.55    0.09
   3   8   1    0.90    0.13
   3   8   1    0.86    0.16
   4   8   1    0.80    0.16
  -4   8  -1    0.90    0.11
   4   8   1    1.03    0.15
  -4   8  -1    0.96    0.20
   5   8   1    0.17    0.11
  -5   8  -1    0.24    0.15
   5   8   1    0.13    0.09
  -5   8  -1    0.00    0.05
   6   8   1    1.56    0.19
  -6   8  -1    1.70    0.27
   6   8   1    1.39    0.17
   7   8   1    0.19    0.10
  -7   8  -1    0.12    0.15
   7   8   1    0.12    0.09
  -8   8  -1    0.18    0.15
   8   8   1    0.12    0.09
  -9   8  -1    0.73    0.21
   9   8   1    0.38    0.12
  10   8   1    0.69    0.14
 -10   8  -1    0.91    0.23
  11   8   1    1.64    0.21
 -11   8  -1    2.26    0.34
  12   8   1    0.03    0.11
 -12   8  -1   -0.09    0.15
 -13   8  -1    0.56    0.21
  13   8   1    0.43    0.14
  14   8   1    0.12    0.12
 -14   8  -1    0.30    0.19
  13   9  -1    1.28    0.20
 -13   9   1    0.89    0.24
  12   9  -1    0.11    0.12
 -12   9   1   -0.20    0.18
 -11   9   1    1.23    0.27
  11   9  -1    1.34    0.21
  10   9  -1    0.02    0.10
 -10   9   1   -0.03    0.17
  -9   9   1    0.02    0.18
   9   9  -1    0.02    0.10
   8   9  -1    0.12    0.11
  -8   9   1    0.35    0.20
   7   9  -1   -0.07    0.10
   7   9  -1   -0.10    0.08
  -7   9   1    0.39    0.19
   6   9  -1    0.89    0.17
   6   9  -1    0.47    0.12
  -6   9   1    0.48    0.19
   5   9  -1   -0.02    0.11
   5   9  -1    0.06    0.09
  -5   9   1   -0.03    0.14
   4   9  -1    0.33    0.10
  -4   9   1    0.39    0.17
   4   9  -1    0.38    0.14
  -4   9   1    0.34    0.08
  -3   9   1    0.05    0.15
   3   9  -1    0.00    0.08
   3   9  -1   -0.03    0.11
  -3   9   1    0.01    0.07
  -2   9   1    1.30    0.23
   2   9  -1    1.26    0.16
   2   9  -1    1.35    0.22
  -2   9   1    1.33    0.15
   1   9  -1    0.02    0.07
  -1   9   1    0.01    0.07
   1   9  -1   -0.04    0.13
  -1   9   1   -0.03    0.13
   0   9   1    1.38    0.22
   0   9  -1    0.93    0.14
   0   9  -1    0.94    0.20
   0   9   1    1.00    0.14
   1   9   1    0.16    0.14
  -1   9  -1   -0.01    0.14
  -1   9  -1    0.17    0.08
   1   9   1    0.29    0.09
   2   9   1   -0.01    0.08
  -2   9  -1    0.03    0.07
  -2   9  -1    0.30    0.16
   2   9   1   -0.13    0.12
  -3   9  -1    0.07    0.07
   3   9   1    0.14    0.09
  -3   9  -1    0.27    0.17
   3   9   1    0.23    0.14
   4   9   1    0.44    0.15
   4   9   1    0.16    0.10
  -4   9  -1    0.49    0.09
  -4   9  -1    0.68    0.20
  -5   9  -1    3.10    0.34
   5   9   1    3.16    0.22
   5   9   1    2.59    0.26
   6   9   1    1.34    0.21
  -6   9  -1    1.20    0.25
   6   9   1    1.31    0.18
   7   9   1    0.36    0.12
  -7   9  -1    0.52    0.20
  -8   9  -1    0.44    0.19
   8   9   1    0.13    0.11
   9   9   1    0.47    0.14
  -9   9  -1    0.62    0.22
 -10   9  -1   -0.11    0.17
  10   9   1    0.11    0.11
  11   9   1    1.43    0.21
 -11   9  -1    1.64    0.30
  12   9   1    0.04    0.11
 -12   9  -1   -0.39    0.16
 -10  10   1   -0.47    0.14
  10  10  -1    0.03    0.11
   9  10  -1    0.63    0.15
  -9  10   1    1.34    0.29
   8  10  -1    0.16    0.11
  -8  10   1    0.43    0.22
  -7  10   1    0.21    0.21
   7  10  -1    0.35    0.12
  -6  10   1    0.08    0.19
   6  10  -1   -0.04    0.12
   6  10  -1    0.09    0.10
   5  10  -1    0.27    0.15
  -5  10   1   -0.21    0.16
   5  10  -1    0.05    0.10
   4  10  -1    0.18    0.11
  -4  10   1   -0.14    0.16
   4  10  -1    0.09    0.14
   3  10  -1    0.48    0.18
  -3  10   1    0.89    0.14
  -3  10   1    0.95    0.23
   3  10  -1    0.77    0.13
   2  10  -1    0.13    0.15
  -2  10   1    0.08    0.08
   2  10  -1    0.13    0.09
  -2  10   1    0.15    0.18
  -1  10   1    3.01    0.21
   1  10  -1    3.10    0.34
   1  10  -1    3.14    0.22
  -1  10   1    2.59    0.33
   0  10  -1    1.03    0.14
   0  10   1    1.12    0.16
   0  10   1    0.80    0.22
   0  10  -1    0.69    0.21
   1  10   1    4.22    0.25
   1  10   1    4.28    0.37
  -1  10  -1    4.19    0.39
  -1  10  -1    4.45    0.24
  -2  10  -1    0.24    0.09
   2  10   1   -0.02    0.09
   2  10   1    0.15    0.15
  -2  10  -1   -0.03    0.17
   3  10   1    0.64    0.18
   3  10   1    0.45    0.13
  -3  10  -1    0.29    0.09
  -3  10  -1    0.21    0.19
   4  10   1    0.01    0.10
   4  10   1    0.23    0.15
  -4  10  -1    0.12    0.20
   5  10   1    0.20    0.14
  -5  10  -1    0.00    0.18
   5  10   1    0.18    0.11
   6  10   1    0.31    0.12
  -6  10  -1    0.79    0.25
  -7  10  -1    0.00    0.20
   7  10   1    0.02    0.10
  -8  10  -1    0.14    0.20
   8  10   1   -0.05    0.10
   9  10   1   -0.08    0.10
  -9  10  -1    0.18    0.20
  10  10   1   -0.03    0.11
  -6  11   1   -0.21    0.18
   6  11  -1   -0.02    0.10
  -5  11   1    0.30    0.22
   5  11  -1   -0.01    0.14
   5  11  -1    0.01    0.10
   4  11  -1    0.52    0.18
  -4  11   1    0.46    0.22
   4  11  -1    0.62    0.14
  -3  11   1    0.13    0.19
   3  11  -1    0.04    0.10
   3  11  -1    0.09    0.15
   2  11  -1    0.43    0.18
  -2  11   1    0.77    0.24
  -2  11   1    0.64    0.12
   2  11  -1    0.50    0.13
  -1  11   1    0.10    0.18
  -1  11   1    0.29    0.11
   1  11  -1    0.05    0.17
   1  11  -1    0.25    0.11
   0  11   1    0.42    0.20
   0  11  -1    0.32    0.12
   0  11  -1    0.00    0.18
   0  11   1    0.38    0.12
  -1  11  -1    0.34    0.11
   1  11   1    0.25    0.11
  -1  11  -1    0.23    0.19
   1  11   1    0.29    0.18
   2  11   1    0.00    0.10
   2  11   1    0.07    0.15
  -2  11  -1   -0.02    0.18
  -2  11  -1    0.16    0.09
   3  11   1    0.05    0.14
  -3  11  -1    0.36    0.22
   3  11   1    0.02    0.10
   4  11   1   -0.17    0.13
  -4  11  -1    0.05    0.19
   4  11   1    0.09    0.10
   5  11   1    0.13    0.11
  -5  11  -1    0.22    0.22
  -6  11  -1    1.51    0.31
   6  11   1    1.14    0.18
 -13   0   2    0.09    0.06
  13   0  -2    0.00    0.04
  12   0  -2    0.08    0.04
 -12   0   2    0.04    0.06
  11   0  -2   -0.01    0.03
 -11   0   2   -0.06    0.05
  10   0  -2    1.03    0.07
 -10   0   2    0.94    0.09
  -9   0   2    0.02    0.04
   9   0  -2    0.01    0.03
   8   0  -2   46.07    0.89
  -8   0   2   46.71    0.97
   7   0  -2    0.01    0.03
  -7   0   2    0.00    0.04
   6   0  -2   54.90    1.03
  -6   0   2   54.66    1.12
  -5   0   2    0.01    0.02
  -5   0   2    0.00    0.02
   5   0  -2    0.01    0.02
   4   0  -2    1.26    0.05
  -4   0   2    1.28    0.05
  -4   0   2    1.18    0.06
  -3   0   2   -0.01    0.02
  -3   0   2   -0.02    0.02
   3   0  -2    0.01    0.02
   3   0  -2   -0.01    0.02
  -2   0   2   34.41    0.71
   2   0  -2   35.29    0.71
   2   0  -2   36.01    0.66
   1   0  -2   -0.09    0.01
  -1   0   2   -0.08    0.01
   1   0  -2   -0.09    0.01
  -1   0   2   -0.09    0.01
   0   0   2   61.94    1.25
   1   0   2    0.00    0.02
   1   0   2    0.00    0.02
  -2   0  -2    0.61    0.05
   2   0   2    0.48    0.05
   2   0   2    0.55    0.06
   3   0   2   -0.03    0.03
  -3   0  -2   -0.06    0.03
   3   0   2   -0.01    0.02
  -4   0  -2    9.63    0.22
   4   0   2   10.04    0.23
   4   0   2    9.93    0.22
  -5   0  -2   -0.01    0.03
   5   0   2   -0.01    0.02
   5   0   2    0.02    0.03
   6   0   2    0.22    0.05
   6   0   2    0.13    0.03
  -6   0  -2    0.22    0.04
  -7   0  -2    0.00    0.03
   7   0   2    0.06    0.04
   8   0   2    0.42    0.06
  -8   0  -2    0.45    0.06
   9   0   2   -0.04    0.04
  -9   0  -2   -0.02    0.04
 -10   0  -2    4.79    0.16
  10   0   2    5.15    0.17
  11   0   2    0.04    0.05
 -11   0  -2   -0.01    0.04
  12   0   2    0.27    0.06
  13   0   2   -0.06    0.05
  14   1  -2    0.46    0.07
 -14   1   2    0.66    0.11
  13   1  -2    0.29    0.06
 -13   1   2    0.22    0.09
 -12  -1   2    5.89    0.20
 -12   1   2    5.78    0.24
  12   1  -2    5.92    0.19
 -11  -1   2    0.68    0.09
  11   1  -2    0.64    0.08
 -11   1   2    0.70    0.10
  10  -1  -2    0.86    0.04
 -10  -1   2    0.80    0.08
  10   1  -2    0.72    0.08
 -10   1   2    0.74    0.11
  -9  -1   2    0.02    0.03
   9   1  -2    0.03    0.04
  -9   1   2    0.02    0.02
  -9   1   2   -0.02    0.05
  -8  -1   2   14.21    0.33
  -8   1   2   14.53    0.38
   8   1  -2   14.98    0.33
  -7  -1   2    0.75    0.05
   7   1  -2    0.79    0.07
  -7   1   2    0.59    0.09
  -6  -1   2   20.06    0.42
   6   1  -2   20.07    0.42
  -6   1   2   19.08    0.46
  -5  -1   2    0.36    0.04
   5   1  -2    0.37    0.05
  -5   1   2    0.23    0.05
  -4  -1   2   14.73    0.31
  -4   1   2   14.82    0.35
   4   1  -2   14.73    0.31
  -3  -1   2    0.76    0.05
   3   1  -2    0.68    0.05
  -3   1   2    0.67    0.07
  -3   1   2    0.66    0.03
   2  -1  -2    0.27    0.04
   2   1  -2    0.21    0.04
  -2   1   2    0.23    0.04
  -2   1   2    0.18    0.04
   2   1  -2    0.24    0.04
   1   1  -2    0.86    0.04
   1   1  -2    0.82    0.07
  -1   1   2    0.88    0.05
  -1   1   2    0.85    0.06
   0  -1   2   56.43    1.07
   0  -1  -2   58.11    1.08
   0   1   2   57.09    1.14
   0   1  -2   55.71    1.09
   0   1   2   57.99    1.08
   1  -1   2    1.14    0.05
  -1  -1  -2    1.09    0.05
  -1   1  -2    1.21    0.09
  -1   1  -2    1.15    0.05
   1   1   2    1.16    0.06
  -2  -1  -2   39.72    0.78
   2  -1   2   39.50    0.74
  -2   1  -2   39.71    0.74
   2   1   2   38.76    0.78
  -2   1  -2   38.26    0.82
  -3   1  -2   19.41    0.44
   3   1   2   19.35    0.41
   4  -1   2   16.13    0.33
   4   1   2   16.47    0.36
  -4   1  -2   15.95    0.38
   5  -1   2    0.81    0.06
  -5   1  -2    0.73    0.09
   5   1   2    0.97    0.08
   6  -1   2   27.45    0.54
  -6   1  -2   26.74    0.61
   6   1   2   26.80    0.57
   7  -1   2    3.69    0.12
  -7   1  -2    3.75    0.16
   7   1   2    3.96    0.15
   8  -1   2    7.05    0.19
  -8   1  -2    7.06    0.23
   8   1   2    7.00    0.21
   9  -1   2    0.16    0.04
  -9   1  -2    0.15    0.06
   9   1   2    0.16    0.06
  10  -1   2   14.52    0.33
  10   1   2   14.25    0.36
 -10   1  -2   14.40    0.39
  11  -1   2    0.77    0.08
 -11   1  -2    0.79    0.11
  11   1   2    0.81    0.10
  12  -1   2    0.04    0.04
 -12   1  -2    0.04    0.06
  12   1   2    0.14    0.06
  13   1   2   -0.02    0.06
  14   1   2   -0.03    0.06
  15   2  -2    0.00    0.05
 -15   2   2   -0.02    0.09
 -14   2   2    1.40    0.19
  14   2  -2    1.64    0.12
  13   2  -2    1.02    0.11
 -13   2   2    1.40    0.18
 -12  -2   2    0.03    0.04
  12   2  -2    0.03    0.06
 -12   2   2   -0.06    0.08
 -11  -2   2    0.40    0.05
 -11   2   2    0.44    0.11
  11   2  -2    0.46    0.07
 -10  -2   2    4.01    0.13
  10   2  -2    4.09    0.16
 -10   2   2    3.86    0.21
  -9  -2   2    0.67    0.05
   9   2  -2    0.61    0.08
  -9   2   2    0.56    0.10
  -8  -2   2   15.83    0.35
   8   2  -2   16.31    0.38
  -8   2   2   15.75    0.43
  -7  -2   2    0.08    0.03
  -7   2   2    0.20    0.07
   7   2  -2    0.10    0.05
  -6  -2   2   15.83    0.35
   6   2  -2   15.36    0.36
  -6   2   2   16.55    0.42
  -5  -2   2   -0.01    0.03
   5   2  -2   -0.01    0.03
  -5   2   2    0.06    0.05
   4  -2  -2    0.68    0.04
  -4   2   2    0.68    0.03
   4   2  -2    0.73    0.06
   4   2  -2    0.66    0.06
  -4   2   2    0.70    0.09
   3  -2  -2   63.08    1.18
   3   2  -2   63.71    1.29
  -3   2   2   60.80    1.31
  -3   2   2   63.56    1.18
   3   2  -2   62.93    1.21
  -2   2   2   70.77    1.32
   2   2  -2   70.86    1.44
   2   2  -2   69.97    1.33
  -2   2   2   67.84    1.44
   1   2  -2    8.44    0.20
  -1   2   2    8.84    0.24
   1   2  -2    8.63    0.25
  -1   2   2    8.87    0.20
   0   2  -2   29.92    0.58
   0   2   2   29.47    0.64
   0   2   2   28.46    0.59
   1   2   2    4.41    0.14
  -1   2  -2    4.85    0.17
  -1   2  -2    4.47    0.12
   1   2   2    4.49    0.15
   2   2   2    8.07    0.21
  -2   2  -2    8.06    0.18
   2   2   2    8.16    0.21
  -2   2  -2    7.72    0.24
   3   2   2    2.62    0.11
  -3   2  -2    2.25    0.13
  -3   2  -2    2.38    0.07
   3   2   2    2.73    0.10
   4   2   2   12.79    0.31
   4   2   2   12.99    0.28
  -4   2  -2   12.11    0.35
  -4   2  -2   12.45    0.26
   5   2   2    0.56    0.08
  -5   2  -2    0.39    0.08
   6  -2   2    0.03    0.03
  -6   2  -2    0.03    0.06
   6   2   2   -0.09    0.04
   7  -2   2    2.21    0.08
  -7   2  -2    2.28    0.15
   7   2   2    1.76    0.12
   8  -2   2    2.47    0.09
  -8   2  -2    2.50    0.16
   8   2   2    2.50    0.14
   9  -2   2    4.13    0.13
   9   2   2    4.16    0.18
  -9   2  -2    4.41    0.21
  10  -2   2    6.00    0.16
 -10   2  -2    6.07    0.25
  10   2   2    5.95    0.22
  11  -2   2    2.09    0.10
 -11   2  -2    2.12    0.17
  11   2   2    2.08    0.14
  12   2   2    0.28    0.08
 -12   2  -2    0.44    0.10
  13   2   2    0.75    0.12
  14   2   2    2.58    0.16
  15   2   2    0.35    0.09
  16   3  -2    0.43    0.09
  15   3  -2    5.51    0.22
 -15   3   2    5.36    0.31
 -14   3   2    0.40    0.13
  14   3  -2    0.30    0.08
 -13   3   2    1.77    0.21
  13   3  -2    1.84    0.14
  12   3  -2   10.38    0.31
 -12   3   2   10.23    0.40
 -11  -3   2    1.62    0.08
 -11   3   2    1.84    0.20
  11   3  -2    1.48    0.13
 -10  -3   2    0.32    0.04
  10   3  -2    0.30    0.07
 -10   3   2    0.24    0.11
  -9  -3   2    0.15    0.03
  -9   3   2    0.06    0.09
   9   3  -2    0.04    0.05
  -8  -3   2    9.09    0.22
  -8   3   2    8.90    0.33
   8   3  -2    9.26    0.27
  -7  -3   2    1.75    0.08
  -7   3   2    2.11    0.17
   7   3  -2    1.86    0.11
  -6  -3   2   19.33    0.44
   6  -3  -2   19.52    0.38
  -6   3   2   18.62    0.51
   6   3  -2   20.12    0.45
   5  -3  -2    0.19    0.04
  -5   3   2    0.05    0.07
   5   3  -2    0.06    0.05
  -5   3   2    0.20    0.03
   5   3  -2    0.12    0.05
   4   3  -2    4.34    0.15
  -4   3   2    4.15    0.12
  -4   3   2    4.38    0.20
   4   3  -2    4.29    0.17
   3   3  -2    0.10    0.04
   3   3  -2   -0.03    0.05
  -3   3   2    0.14    0.07
  -3   3   2    0.13    0.03
  -2   3   2    1.10    0.11
   2   3  -2    1.31    0.11
  -2   3   2    1.21    0.07
   2   3  -2    1.19    0.07
  -1   3   2    1.87    0.12
   1   3  -2    1.60    0.12
   1   3  -2    1.57    0.08
  -1   3   2    1.84    0.09
   0   3  -2    3.84    0.18
   0   3  -2    3.95    0.12
   0   3   2    4.38    0.14
   0   3   2    4.18    0.17
   1   3   2    1.88    0.12
   1   3   2    1.95    0.10
  -1   3  -2    1.93    0.08
  -1   3  -2    1.71    0.13
  -2   3  -2    7.36    0.26
   2   3   2    7.14    0.21
  -2   3  -2    7.69    0.18
   2   3   2    7.30    0.23
  -3   3  -2   25.08    0.50
   3   3   2   26.14    0.56
   3   3   2   25.26    0.57
  -3   3  -2   24.98    0.62
  -4   3  -2    8.91    0.30
   4   3   2    8.85    0.24
   4   3   2    9.02    0.26
  -4   3  -2    9.20    0.20
   5   3   2    0.70    0.07
   5   3   2    0.82    0.09
  -5   3  -2    0.71    0.05
  -5   3  -2    0.85    0.13
  -6   3  -2    1.14    0.14
   6   3   2    1.45    0.07
   6   3   2    1.56    0.11
   7   3   2    6.84    0.22
  -7   3  -2    5.92    0.26
   8  -3   2    0.60    0.06
   8   3   2    0.47    0.09
  -8   3  -2    0.47    0.11
   9  -3   2    0.95    0.06
   9   3   2    0.91    0.12
  -9   3  -2    0.88    0.13
  10   3   2    3.87    0.19
 -10   3  -2    4.05    0.24
 -11   3  -2    1.04    0.15
  11   3   2    1.02    0.13
  12   3   2    0.64    0.10
 -12   3  -2    0.46    0.12
 -13   3  -2    0.06    0.10
  13   3   2    0.05    0.07
  14   3   2   -0.01    0.07
  15   3   2    0.27    0.10
  17   4  -2    1.09    0.17
 -16   4   2    1.08    0.19
  16   4  -2    1.14    0.15
 -15   4   2    0.03    0.12
  15   4  -2    0.16    0.08
 -14   4   2    0.28    0.13
  14   4  -2   -0.02    0.07
 -13   4   2    1.77    0.23
  13   4  -2    1.18    0.14
 -12   4   2   -0.05    0.10
  12   4  -2   -0.04    0.07
  11   4  -2    1.04    0.13
 -11   4   2    0.74    0.15
 -10  -4   2    7.43    0.19
 -10   4   2    7.12    0.34
  10   4  -2    7.06    0.26
  -9  -4   2    0.13    0.04
  -9   4   2    0.07    0.10
   9   4  -2    0.14    0.07
  -8  -4   2    0.03    0.04
  -8   4   2    0.12    0.10
   8   4  -2    0.03    0.06
  -7   4   2   -0.07    0.08
   7   4  -2    0.07    0.05
  -7   4   2    0.00    0.02
  -6   4   2    1.16    0.06
  -6   4   2    1.45    0.16
   6   4  -2    1.17    0.11
   6   4  -2    1.05    0.10
   5   4  -2    0.82    0.09
   5   4  -2    0.85    0.11
  -5   4   2    0.86    0.06
  -5   4   2    0.86    0.14
  -4   4   2    3.83    0.21
   4   4  -2    3.93    0.16
   4   4  -2    4.09    0.19
  -4   4   2    3.98    0.12
   3   4  -2   12.86    0.37
  -3   4   2   12.44    0.39
  -3   4   2   12.41    0.30
   3   4  -2   13.36    0.32
   2   4  -2   53.42    1.06
  -2   4   2   53.36    1.19
   2   4  -2   52.49    1.18
  -2   4   2   53.18    1.05
  -1   4   2   13.03    0.38
  -1   4   2   12.58    0.31
   1   4  -2   12.05    0.38
   1   4  -2   12.39    0.30
   0   4   2    9.08    0.24
   0   4  -2    8.53    0.31
   0   4  -2    8.71    0.23
   0   4   2    8.94    0.30
  -1   4  -2    8.59    0.31
   1   4   2    8.63    0.29
   1   4   2    8.71    0.25
  -1   4  -2    8.92    0.23
  -2   4  -2   16.45    0.47
  -2   4  -2   16.63    0.36
   2   4   2   16.33    0.40
   2   4   2   16.10    0.44
   3   4   2    0.15    0.05
  -3   4  -2    0.17    0.04
  -3   4  -2    0.29    0.09
   3   4   2    0.16    0.07
   4   4   2    7.33    0.24
   4   4   2    7.45    0.24
  -4   4  -2    7.21    0.30
  -4   4  -2    7.23    0.18
  -5   4  -2    0.06    0.08
   5   4   2   -0.03    0.05
  -5   4  -2    0.05    0.03
   5   4   2    0.11    0.06
   6   4   2   -0.05    0.05
  -6   4  -2    0.03    0.03
   6   4   2    0.04    0.05
  -6   4  -2    0.01    0.08
   7   4   2    1.84    0.10
   7   4   2    1.67    0.14
  -7   4  -2    2.17    0.19
  -7   4  -2    2.04    0.08
  -8  -4  -2   12.24    0.27
  -8   4  -2   12.56    0.44
   8   4   2   12.41    0.36
   9  -4   2    5.77    0.16
  -9   4  -2    5.59    0.30
   9   4   2    5.48    0.23
 -10   4  -2    7.32    0.34
  10   4   2    7.12    0.27
 -11   4  -2    1.42    0.21
  11   4   2    1.25    0.14
 -12   4  -2    0.64    0.15
  12   4   2    0.59    0.11
 -13   4  -2    0.88    0.16
  13   4   2    1.07    0.15
  14   4   2    1.62    0.17
 -14   4  -2    1.91    0.22
  15   4   2    0.52    0.12
  16   4   2    3.98    0.24
  17   5  -2    0.53    0.11
  16   5  -2    0.12    0.09
 -16   5   2    0.27    0.15
 -15   5   2    2.17    0.27
  15   5  -2    2.05    0.18
 -14   5   2    0.32    0.15
  14   5  -2    0.33    0.10
  13   5  -2    2.18    0.18
 -13   5   2    1.62    0.25
 -12   5   2    9.51    0.44
  12   5  -2    9.70    0.34
 -11   5   2    0.11    0.12
  11   5  -2   -0.02    0.07
 -10  -5   2    0.84    0.08
  10   5  -2    0.82    0.13
 -10   5   2    0.85    0.16
  -9  -5   2    0.22    0.06
   9   5  -2    0.05    0.07
  -9   5   2    0.20    0.13
   8   5  -2    4.23    0.20
  -8   5   2    4.60    0.11
  -8   5   2    4.56    0.29
  -7   5   2    0.51    0.05
   7   5  -2    0.31    0.09
   7   5  -2    0.26    0.08
  -7   5   2    0.73    0.15
   6   5  -2    9.04    0.30
  -6   5   2    8.91    0.37
   6   5  -2    8.94    0.28
  -6   5   2    8.74    0.22
   5   5  -2    2.16    0.16
  -5   5   2    2.20    0.20
   5   5  -2    2.07    0.13
  -5   5   2    2.29    0.10
  -4   5   2    1.13    0.08
  -4   5   2    1.07    0.16
   4   5  -2    1.13    0.10
   4   5  -2    1.16    0.14
   3   5  -2    1.81    0.16
   3   5  -2    2.23    0.13
  -3   5   2    2.43    0.11
  -3   5   2    2.77    0.20
  -2   5   2    3.00    0.13
   2   5  -2    3.29    0.20
   2   5  -2    3.41    0.14
  -2   5   2    3.34    0.21
  -1   5   2    1.03    0.10
   1   5  -2    0.87    0.14
   1   5  -2    0.74    0.09
  -1   5   2    1.18    0.15
   0   5   2    0.43    0.10
   0   5  -2    0.36    0.10
   0   5   2    0.28    0.06
   0   5  -2    0.46    0.07
  -1   5  -2    0.08    0.09
  -1   5  -2   -0.04    0.04
   1   5   2    0.15    0.08
   1   5   2    0.09    0.06
  -2   5  -2    0.25    0.10
   2   5   2    0.27    0.08
   2   5   2    0.30    0.07
  -2   5  -2    0.19    0.05
   3   5   2    0.83    0.13
  -3   5  -2    0.76    0.07
   3   5   2    0.68    0.11
  -3   5  -2    0.52    0.12
  -4   5  -2    0.58    0.13
  -4   5  -2    0.77    0.07
   4   5   2    0.74    0.11
   4   5   2    0.77    0.12
   5   5   2    0.43    0.09
  -5   5  -2    0.38    0.06
   5   5   2    0.28    0.08
  -5   5  -2    0.29    0.12
   6   5   2    1.11    0.12
  -6   5  -2    1.42    0.20
  -6   5  -2    1.15    0.07
   6   5   2    1.00    0.12
  -7   5  -2    0.24    0.12
   7   5   2    0.30    0.09
  -7   5  -2    0.10    0.03
   7   5   2    0.22    0.07
   8   5   2    0.70    0.10
  -8   5  -2    0.52    0.14
   9   5   2    1.45    0.16
  -9   5  -2    1.25    0.18
  10   5   2    1.36    0.15
 -10   5  -2    1.43    0.22
  11   5   2    1.06    0.15
 -11   5  -2    0.90    0.17
 -12   5  -2    1.08    0.19
  12   5   2    0.89    0.14
  13   5   2    0.04    0.09
 -13   5  -2   -0.01    0.13
  14   5   2    0.26    0.11
 -14   5  -2    0.11    0.13
  15   5   2    0.02    0.10
  16   5   2    0.10    0.11
  17   5   2    0.13    0.10
  17   6  -2    0.79    0.14
  16   6  -2    0.88    0.14
 -16   6   2    1.44    0.25
 -15   6   2    0.00    0.14
  15   6  -2    0.07    0.10
 -14   6   2    1.44    0.23
  14   6  -2    1.12    0.16
 -13   6   2    0.31    0.16
  13   6  -2   -0.09    0.08
 -12   6   2    0.37    0.16
  12   6  -2    0.22    0.09
  11   6  -2    0.03    0.08
 -11   6   2   -0.13    0.12
  10   6  -2    2.58    0.19
 -10   6   2    2.35    0.26
  -9  -6   2    0.06    0.06
   9   6  -2    0.04    0.07
  -9   6   2    0.04    0.12
   8   6  -2    1.26    0.14
   8   6  -2    0.88    0.14
  -8   6   2    1.13    0.19
  -7   6   2   -0.03    0.03
  -7   6   2    0.10    0.12
   7   6  -2    0.09    0.08
   7   6  -2    0.09    0.08
  -6   6   2    0.25    0.13
   6   6  -2    0.10    0.09
  -6   6   2    0.24    0.05
   6   6  -2    0.17    0.07
  -5   6   2    0.53    0.14
   5   6  -2    0.64    0.10
   5   6  -2    0.63    0.12
  -5   6   2    0.52    0.07
   4   6  -2   11.63    0.41
   4   6  -2   11.36    0.34
  -4   6   2   11.61    0.45
  -4   6   2   12.15    0.30
   3   6  -2    0.02    0.06
  -3   6   2    0.01    0.05
   3   6  -2    0.06    0.10
  -3   6   2    0.08    0.11
   2   6  -2   17.27    0.43
   2   6  -2   16.54    0.53
  -2   6   2   17.46    0.43
  -2   6   2   17.70    0.56
   1   6  -2    3.80    0.25
  -1   6   2    3.98    0.25
  -1   6   2    3.65    0.17
   1   6  -2    3.79    0.17
   0   6   2    4.66    0.19
   0   6  -2    4.54    0.27
   0   6   2    4.73    0.27
   0   6  -2    4.47    0.18
   1   6   2    5.22    0.27
  -1   6  -2    5.66    0.19
  -1   6  -2    5.83    0.30
   1   6   2    5.28    0.22
  -2   6  -2    7.58    0.23
  -2   6  -2    7.35    0.34
   2   6   2    6.97    0.26
   2   6   2    6.95    0.31
  -3   6  -2    0.67    0.15
   3   6   2    0.47    0.09
   3   6   2    0.53    0.12
  -3   6  -2    0.49    0.07
  -4   6  -2    1.21    0.20
  -4   6  -2    1.26    0.09
   4   6   2    1.21    0.16
   4   6   2    1.08    0.14
   5   6   2    0.16    0.08
  -5   6  -2    0.23    0.12
   5   6   2    0.19    0.09
  -5   6  -2    0.12    0.04
   6   6   2    1.06    0.14
  -6   6  -2    0.92    0.07
  -6   6  -2    1.01    0.18
   6   6   2    0.98    0.14
   7   6   2    0.21    0.09
  -7   6  -2    0.24    0.04
   7   6   2    0.17    0.08
  -7   6  -2    0.30    0.14
   8   6   2    9.85    0.35
  -8   6  -2    9.56    0.44
  -9   6  -2    1.94    0.24
   9   6   2    1.68    0.17
  10   6   2    7.90    0.32
 -10   6  -2    7.54    0.40
 -11   6  -2   -0.11    0.13
  11   6   2    0.03    0.09
  12   6   2    0.29    0.11
 -12   6  -2    0.27    0.15
 -13   6  -2    0.27    0.15
  13   6   2    0.26    0.11
  14   6   2    1.42    0.18
 -14   6  -2    1.35    0.23
  15   6   2    0.33    0.12
  16   6   2    2.32    0.22
 -16   7   2    0.03    0.17
  16   7  -2    0.36    0.13
  15   7  -2    0.19    0.11
 -15   7   2   -0.01    0.17
 -14   7   2    0.12    0.18
  14   7  -2    0.12    0.11
 -13   7   2    0.41    0.19
  13   7  -2    0.55    0.13
 -12   7   2    2.83    0.34
  12   7  -2    3.17    0.22
  11   7  -2    0.04    0.09
 -11   7   2   -0.14    0.13
  10   7  -2    0.94    0.15
 -10   7   2    0.90    0.21
   9   7  -2    0.02    0.08
  -9   7   2    0.07    0.15
   8   7  -2    1.79    0.17
  -8   7   2    1.62    0.25
   8   7  -2    1.41    0.16
   7   7  -2   -0.08    0.08
  -7   7   2    0.02    0.13
   7   7  -2    0.04    0.07
  -6   7   2    1.94    0.11
   6   7  -2    1.64    0.18
  -6   7   2    1.82    0.26
   6   7  -2    1.35    0.14
   5   7  -2    1.09    0.13
  -5   7   2    0.87    0.18
  -5   7   2    0.88    0.10
   5   7  -2    1.12    0.17
   4   7  -2    0.01    0.07
  -4   7   2   -0.08    0.04
   4   7  -2   -0.06    0.09
  -4   7   2    0.06    0.12
   3   7  -2    1.38    0.19
  -3   7   2    1.36    0.21
  -3   7   2    1.37    0.11
   3   7  -2    1.27    0.13
  -2   7   2    3.38    0.26
   2   7  -2    3.82    0.19
  -2   7   2    3.31    0.17
   2   7  -2    3.99    0.27
  -1   7   2    0.15    0.12
   1   7  -2    0.01    0.06
   1   7  -2    0.06    0.12
  -1   7   2    0.30    0.07
   0   7  -2    0.46    0.08
   0   7   2    0.55    0.09
   0   7  -2    0.67    0.15
   0   7   2    0.38    0.13
  -1   7  -2    0.46    0.14
   1   7   2    0.20    0.08
   1   7   2    0.23    0.12
  -1   7  -2    0.38    0.08
   2   7   2   -0.02    0.06
   2   7   2   -0.05    0.10
  -2   7  -2    0.18    0.12
  -2   7  -2   -0.11    0.05
  -3   7  -2    1.30    0.11
   3   7   2    1.47    0.15
  -3   7  -2    1.47    0.21
   3   7   2    1.37    0.18
   4   7   2    0.29    0.09
   4   7   2    0.30    0.11
  -4   7  -2    0.35    0.06
  -4   7  -2    0.43    0.16
   5   7   2    0.33    0.11
  -5   7  -2    0.51    0.16
   5   7   2    0.70    0.12
  -5   7  -2    0.51    0.07
   6   7   2    0.01    0.09
  -6   7  -2    0.13    0.05
  -6   7  -2    0.04    0.13
   6   7   2    0.03    0.08
   7   7   2    0.39    0.10
   7   7   2    0.26    0.10
  -7   7  -2    0.67    0.17
   8   7   2    2.51    0.20
  -8   7  -2    2.56    0.28
   9   7   2    2.11    0.19
  -9   7  -2    2.30    0.28
  10   7   2    4.80    0.27
 -10   7  -2    4.52    0.35
  11   7   2    3.80    0.26
 -11   7  -2    4.11    0.36
 -12   7  -2    0.15    0.17
  12   7   2    0.16    0.11
  13   7   2    0.13    0.12
 -13   7  -2    0.02    0.16
  14   7   2    0.00    0.11
 -14   7  -2    0.01    0.16
  15   7   2    0.14    0.11
 -15   7  -2    0.09    0.16
 -15   8   2   -0.09    0.16
  15   8  -2    0.19    0.11
  14   8  -2    1.29    0.19
 -14   8   2    0.86    0.24
 -13   8   2   -0.05    0.18
  13   8  -2   -0.07    0.10
 -12   8   2    1.52    0.27
  12   8  -2    1.86    0.20
  11   8  -2    0.18    0.11
 -11   8   2    0.25    0.18
 -10   8   2    0.01    0.16
  10   8  -2    0.04    0.10
  -9   8   2   -0.12    0.15
   9   8  -2   -0.03    0.08
  -8   8   2    0.11    0.16
   8   8  -2   -0.05    0.08
   8   8  -2    0.03    0.09
   7   8  -2    0.22    0.11
  -7   8   2    0.11    0.15
   7   8  -2    0.07    0.09
   6   8  -2    0.21    0.11
  -6   8   2    0.45    0.18
   6   8  -2    0.26    0.09
  -5   8   2   -0.13    0.13
   5   8  -2   -0.05    0.07
  -5   8   2   -0.01    0.05
   5   8  -2   -0.05    0.10
   4   8  -2    6.68    0.35
  -4   8   2    6.59    0.39
   4   8  -2    7.05    0.28
  -4   8   2    6.22    0.23
   3   8  -2    0.36    0.09
   3   8  -2    0.49    0.14
  -3   8   2    0.29    0.15
  -3   8   2    0.48    0.09
  -2   8   2    3.83    0.31
  -2   8   2    4.37    0.20
   2   8  -2    3.68    0.20
   2   8  -2    3.82    0.29
   1   8  -2    0.02    0.12
  -1   8   2   -0.11    0.11
   1   8  -2   -0.05    0.06
  -1   8   2    0.04    0.06
   0   8   2    4.16    0.30
   0   8  -2    3.12    0.18
   0   8  -2    3.73    0.31
   0   8   2    3.64    0.20
  -1   8  -2    1.67    0.14
  -1   8  -2    1.28    0.21
   1   8   2    1.45    0.22
   1   8   2    1.34    0.15
   2   8   2    1.03    0.15
  -2   8  -2    1.25    0.13
   2   8   2    0.94    0.16
  -2   8  -2    1.17    0.21
   3   8   2    0.42    0.11
  -3   8  -2    0.54    0.09
  -3   8  -2    0.32    0.16
   3   8   2    0.41    0.13
   4   8   2   -0.05    0.08
   4   8   2   -0.04    0.10
  -4   8  -2    0.01    0.05
  -4   8  -2    0.06    0.14
  -5   8  -2    0.08    0.05
  -5   8  -2    0.32    0.16
   5   8   2    0.09    0.08
   5   8   2    0.06    0.10
  -6   8  -2    1.85    0.29
   6   8   2    2.11    0.19
   6   8   2    2.37    0.22
   7   8   2    0.24    0.11
  -7   8  -2    0.32    0.17
  -8   8  -2    1.84    0.28
   8   8   2    2.20    0.20
  -9   8  -2   -0.20    0.14
   9   8   2    0.07    0.10
 -10   8  -2    5.32    0.42
  10   8   2    5.66    0.31
 -11   8  -2    0.04    0.16
  11   8   2    0.13    0.12
  12   8   2    0.07    0.11
 -12   8  -2    0.07    0.18
 -13   8  -2    0.26    0.19
  13   8   2    0.05    0.12
  14   8   2    1.12    0.18
 -14   8  -2    1.34    0.26
  13   9  -2   -0.12    0.09
 -13   9   2    0.03    0.17
 -12   9   2    0.41    0.22
  12   9  -2    0.87    0.15
 -11   9   2   -0.02    0.19
  11   9  -2   -0.07    0.10
 -10   9   2    0.05    0.19
  10   9  -2    0.18    0.11
   9   9  -2    0.49    0.13
  -9   9   2    0.79    0.23
   8   9  -2   -0.01    0.09
  -8   9   2    0.33    0.20
   7   9  -2    0.10    0.12
   7   9  -2    0.35    0.12
  -7   9   2    0.38    0.19
   6   9  -2    0.37    0.11
   6   9  -2    0.23    0.13
  -6   9   2    0.36    0.19
   5   9  -2    0.05    0.09
  -5   9   2    0.01    0.15
   5   9  -2    0.02    0.12
  -4   9   2    0.64    0.19
  -4   9   2    0.52    0.09
   4   9  -2    0.50    0.11
   4   9  -2    0.84    0.18
   3   9  -2    0.07    0.13
  -3   9   2    0.13    0.08
   3   9  -2   -0.03    0.07
  -3   9   2    0.16    0.16
   2   9  -2    3.11    0.29
  -2   9   2    2.75    0.30
   2   9  -2    3.23    0.20
  -2   9   2    2.78    0.18
  -1   9   2    0.12    0.08
  -1   9   2    0.12    0.14
   1   9  -2    0.24    0.09
   1   9  -2    0.01    0.13
   0   9   2   -0.04    0.14
   0   9   2    0.03    0.07
   0   9  -2   -0.05    0.07
   0   9  -2    0.03    0.15
  -1   9  -2    0.10    0.15
  -1   9  -2    0.24    0.08
   1   9   2    0.14    0.13
   1   9   2    0.16    0.08
  -2   9  -2    0.46    0.10
   2   9   2    0.53    0.16
   2   9   2    0.41    0.11
  -2   9  -2    0.68    0.19
  -3   9  -2    1.15    0.23
  -3   9  -2    1.13    0.13
   3   9   2    1.30    0.17
   3   9   2    1.42    0.21
   4   9   2    0.03    0.11
   4   9   2    0.02    0.10
  -4   9  -2    0.08    0.16
  -4   9  -2    0.07    0.06
   5   9   2    0.20    0.10
  -5   9  -2   -0.07    0.16
   5   9   2    0.24    0.12
   6   9   2    0.00    0.10
  -6   9  -2    0.19    0.18
  -7   9  -2    0.27    0.19
   7   9   2    0.04    0.11
  -8   9  -2    1.50    0.26
   8   9   2    0.87    0.16
   9   9   2    3.09    0.25
  -9   9  -2    2.64    0.37
 -10   9  -2    4.51    0.42
  10   9   2    4.77    0.30
  11   9   2    0.94    0.17
 -11   9  -2    1.06    0.26
 -12   9  -2   -0.20    0.17
  12   9   2   -0.03    0.11
  10  10  -2    0.22    0.12
 -10  10   2    0.03    0.19
  -9  10   2    0.27    0.21
   9  10  -2    0.26    0.13
  -8  10   2    0.10    0.21
   8  10  -2    0.21    0.12
  -7  10   2    0.02    0.20
   7  10  -2    0.06    0.10
   6  10  -2    0.35    0.12
  -6  10   2   -0.01    0.18
   6  10  -2    0.32    0.15
  -5  10   2    0.12    0.19
   5  10  -2    0.00    0.13
   5  10  -2   -0.09    0.09
  -4  10   2    0.46    0.21
   4  10  -2    0.45    0.17
   4  10  -2    0.55    0.12
  -3  10   2   -0.10    0.16
   3  10  -2    0.04    0.09
   3  10  -2   -0.02    0.15
  -3  10   2    0.11    0.08
   2  10  -2    0.94    0.22
  -2  10   2    1.31    0.25
  -2  10   2    1.69    0.17
   2  10  -2    1.34    0.18
  -1  10   2    1.10    0.17
  -1  10   2    0.71    0.21
   1  10  -2    1.43    0.18
   1  10  -2    1.18    0.23
   0  10   2    2.18    0.19
   0  10  -2    1.71    0.18
   0  10  -2    1.69    0.27
   0  10   2    2.22    0.31
  -1  10  -2   -0.02    0.08
   1  10   2   -0.05    0.14
  -1  10  -2   -0.28    0.14
   1  10   2    0.05    0.09
  -2  10  -2   -0.07    0.07
  -2  10  -2    0.15    0.18
   2  10   2    0.00    0.14
   2  10   2    0.10    0.11
  -3  10  -2    0.12    0.20
   3  10   2    0.25    0.11
   3  10   2   -0.16    0.13
  -3  10  -2    0.09    0.08
   4  10   2   -0.02    0.09
   4  10   2    0.09    0.13
  -4  10  -2   -0.10    0.17
  -5  10  -2    0.39    0.21
   5  10   2    0.31    0.12
   6  10   2    0.67    0.14
  -6  10  -2    0.44    0.21
   7  10   2    0.26    0.12
  -7  10  -2    0.71    0.24
   8  10   2    0.08    0.12
  -8  10  -2    0.13    0.21
  -9  10  -2    0.51    0.23
   9  10   2    0.74    0.15
  -6  11   2    0.89    0.26
   6  11  -2    0.33    0.12
   5  11  -2    0.32    0.12
   5  11  -2    0.19    0.15
  -5  11   2    0.21    0.21
   4  11  -2    0.78    0.20
  -4  11   2    0.21    0.19
   4  11  -2    1.34    0.20
  -3  11   2    0.02    0.17
   3  11  -2    0.07    0.10
   3  11  -2    0.11    0.16
  -2  11   2    1.65    0.29
   2  11  -2    1.31    0.25
   2  11  -2    1.52    0.19
  -2  11   2    2.00    0.19
   1  11  -2    0.61    0.13
  -1  11   2    0.55    0.12
  -1  11   2    0.43    0.20
   1  11  -2    0.60    0.21
   0  11  -2    0.22    0.17
   0  11  -2   -0.11    0.08
   0  11   2    0.07    0.10
   0  11   2    0.14    0.17
   1  11   2   -0.17    0.15
  -1  11  -2   -0.10    0.17
   1  11   2    0.07    0.10
  -1  11  -2    0.04    0.09
   2  11   2    0.56    0.19
  -2  11  -2    0.85    0.14
   2  11   2    0.99    0.15
  -2  11  -2    1.10    0.26
   3  11   2    0.36    0.17
  -3  11  -2    0.31    0.21
   3  11   2    0.36    0.12
   4  11   2    0.27    0.12
  -4  11  -2    0.22    0.22
  -5  11  -2    0.25    0.22
   5  11   2    0.60    0.15
 -14   0   3    0.04    0.07
 -13   0   3   22.69    0.57
  13   0  -3   23.29    0.48
  12   0  -3   -0.01    0.03
 -12   0   3    0.05    0.06
 -11   0   3    8.95    0.27
  11   0  -3    8.84    0.21
 -10   0   3   -0.01    0.05
  10   0  -3   -0.05    0.03
  -9   0   3    4.81    0.17
   9   0  -3    4.65    0.13
   8   0  -3    0.01    0.02
  -8   0   3    0.01    0.04
   7   0  -3   78.07    1.47
  -7   0   3   78.72    1.59
  -6   0   3    0.02    0.03
   6   0  -3    0.00    0.02
  -5   0   3    0.37    0.04
   5   0  -3    0.37    0.03
  -4   0   3   -0.02    0.02
   4   0  -3   -0.03    0.01
  -4   0   3   -0.02    0.02
  -3   0   3   50.62    1.03
   3   0  -3   51.83    0.96
  -2   0   3   -0.03    0.00
   2   0  -3   -0.03    0.02
  -2   0   3   -0.04    0.02
  -1   0   3    8.00    0.17
  -1   0   3    7.87    0.18
   1   0  -3    7.71    0.18
   1   0  -3    7.87    0.17
   0   0   3    0.01    0.02
   1   0   3   27.20    0.56
   1   0   3   27.54    0.54
   1   0   3   27.24    0.56
   2   0   3   -0.13    0.03
   2   0   3   -0.15    0.03
   3   0   3    2.12    0.08
   3   0   3    2.16    0.09
  -3   0  -3    2.10    0.07
  -4   0  -3    0.00    0.03
   4   0   3   -0.07    0.03
   4   0   3    0.01    0.03
  -5   0  -3    0.90    0.06
   5   0   3    0.91    0.07
   5   0   3    0.90    0.06
  -6   0  -3   -0.07    0.03
   6   0   3    0.01    0.04
   6   0   3    0.02    0.02
   7   0   3    1.29    0.06
  -7   0  -3    1.33    0.07
   7   0   3    1.30    0.09
   8   0   3    0.02    0.04
  -8   0  -3   -0.01    0.03
   9   0   3    7.84    0.23
  -9   0  -3    7.38    0.20
  10   0   3   -0.07    0.05
 -10   0  -3   -0.03    0.03
  11   0   3   26.21    0.58
  12   0   3    0.05    0.06
  13   0   3    4.06    0.17
  14   1  -3    0.04    0.05
 -14   1   3    0.04    0.08
 -13  -1   3    1.07    0.11
 -13   1   3    1.15    0.14
  13   1  -3    1.14    0.09
 -12  -1   3    0.19    0.06
 -12   1   3    0.24    0.08
  12   1  -3    0.21    0.05
 -11  -1   3   12.16    0.31
  11   1  -3   11.64    0.28
 -11   1   3   10.89    0.35
 -10  -1   3    0.48    0.07
  10   1  -3    0.41    0.05
 -10   1   3    0.46    0.08
  -9  -1   3    4.22    0.14
   9   1  -3    4.37    0.14
  -9   1   3    4.37    0.18
  -8  -1   3    0.35    0.05
   8   1  -3    0.43    0.05
  -8   1   3    0.55    0.09
  -7  -1   3    7.54    0.19
  -7   1   3    7.64    0.23
   7   1  -3    7.24    0.19
  -6  -1   3    0.25    0.04
  -6   1   3    0.16    0.05
   6   1  -3    0.25    0.04
  -5  -1   3    0.07    0.02
   5   1  -3    0.12    0.03
  -5   1   3    0.09    0.04
  -4  -1   3   13.86    0.31
   4   1  -3   13.77    0.29
  -4   1   3   13.95    0.33
  -4   1   3   14.21    0.27
  -3  -1   3    0.04    0.03
  -3   1   3    0.02    0.02
  -3   1   3    0.06    0.04
   3   1  -3    0.04    0.03
  -2  -1   3    1.81    0.09
   2  -1  -3    1.83    0.07
  -2   1   3    1.90    0.07
  -2   1   3    1.87    0.09
   2   1  -3    2.04    0.07
  -1   1   3   60.85    1.23
   1   1  -3   60.44    1.17
  -1   1   3   62.16    1.15
   1   1  -3   60.54    1.24
   0   1  -3   -0.01    0.02
   0   1  -3    0.01    0.05
   0   1   3    0.06    0.04
   0   1   3   -0.01    0.03
  -1  -1  -3  181.58    3.59
   1   1   3  180.03    3.62
  -1   1  -3  177.63    3.65
  -1   1  -3  179.29    3.42
   1   1   3  178.20    3.45
  -2  -1  -3    0.26    0.02
  -2   1  -3    0.29    0.05
  -2   1  -3    0.27    0.04
   2   1   3    0.26    0.05
   2   1   3    0.22    0.03
   3   1   3   21.85    0.45
  -3   1  -3   20.62    0.48
   4  -1   3    1.29    0.07
  -4   1  -3    1.14    0.09
   4   1   3    1.21    0.08
   5  -1   3    0.35    0.05
  -5   1  -3    0.30    0.06
   5   1   3    0.45    0.07
   6  -1   3    0.01    0.03
  -6   1  -3    0.01    0.05
   6   1   3   -0.03    0.04
   7  -1   3    0.03    0.04
   7   1   3    0.01    0.04
  -7   1  -3   -0.01    0.05
   8  -1   3    1.37    0.09
  -8   1  -3    1.30    0.11
   8   1   3    1.33    0.10
   9  -1   3    6.28    0.19
  -9   1  -3    6.38    0.22
   9   1   3    6.34    0.21
  10  -1   3    0.87    0.09
  10   1   3    0.75    0.11
 -10   1  -3    0.77    0.11
  11  -1   3    6.62    0.20
 -11   1  -3    6.13    0.22
  11   1   3    6.33    0.23
  12  -1   3    0.74    0.09
  12   1   3    0.85    0.11
  13   1   3    0.91    0.11
  14   1   3    0.26    0.08
 -15   2   3    7.44    0.33
  15   2  -3    7.65    0.24
  14   2  -3    1.82    0.12
 -14   2   3    1.49    0.19
  13   2  -3   12.30    0.32
 -13   2   3   11.91    0.41
 -12  -2   3    0.05    0.05
 -12   2   3    0.08    0.09
  12   2  -3    0.02    0.05
 -11  -2   3    3.86    0.14
 -11   2   3    3.74    0.22
  11   2  -3    3.89    0.16
 -10  -2   3    0.96    0.07
  10   2  -3    0.94    0.09
 -10   2   3    0.96    0.14
  -9  -2   3    1.65    0.08
  -9   2   3    1.77    0.15
   9   2  -3    1.58    0.10
  -8  -2   3    0.39    0.05
  -8   2   3    0.44    0.09
   8   2  -3    0.45    0.07
  -7  -2   3   29.43    0.62
   7   2  -3   29.36    0.62
  -7   2   3   30.15    0.70
  -6  -2   3    7.31    0.19
  -6   2   3    7.20    0.24
   6   2  -3    7.16    0.20
  -5  -2   3    1.17    0.07
  -5   2   3    1.06    0.10
  -5   2   3    1.14    0.04
   5   2  -3    1.21    0.08
   4  -2  -3   25.94    0.49
   4   2  -3   24.80    0.52
  -4   2   3   25.63    0.49
  -4   2   3   24.71    0.58
   3   2  -3   32.31    0.64
   3   2  -3   31.83    0.70
  -3   2   3   32.45    0.71
  -3   2   3   32.38    0.63
  -2   2   3   15.35    0.37
   2   2  -3   15.01    0.37
  -2   2   3   15.34    0.32
   2   2  -3   14.84    0.32
  -1   2   3   47.46    0.92
  -1   2   3   47.92    0.99
   1   2  -3   46.22    1.01
   1   2  -3   47.78    0.91
   0   2   3  112.79    2.24
   0   2  -3  111.41    2.26
   0   2  -3  111.06    2.16
   0   2   3  109.99    2.10
  -1   2  -3    2.47    0.08
  -1   2  -3    2.22    0.13
   1   2   3    2.66    0.11
   1   2   3    2.67    0.11
   2   2   3    0.92    0.07
  -2   2  -3    0.80    0.09
   2   2   3    0.98    0.08
  -2   2  -3    0.90    0.05
  -3  -2  -3    0.00    0.02
   3   2   3    0.05    0.04
  -3   2  -3    0.01    0.05
   3   2   3    0.00    0.03
  -3   2  -3    0.01    0.02
   4   2   3    0.81    0.05
  -4   2  -3    1.01    0.11
   4   2   3    0.94    0.09
  -4   2  -3    0.94    0.06
  -5   2  -3    1.29    0.12
   5   2   3    0.88    0.09
   6  -2   3    0.36    0.05
  -6   2  -3    0.23    0.07
   6   2   3    0.40    0.07
   7  -2   3    1.56    0.08
  -7   2  -3    1.58    0.14
   7   2   3    1.71    0.12
   8  -2   3   -0.03    0.03
  -8   2  -3    0.00    0.07
   8   2   3    0.00    0.05
   9  -2   3   15.99    0.36
   9   2   3   16.23    0.42
  -9   2  -3   16.26    0.45
  10  -2   3    6.34    0.18
  10   2   3    6.53    0.24
 -10   2  -3    6.40    0.26
  11  -2   3   16.32    0.37
  11   2   3   16.01    0.43
 -11   2  -3   16.24    0.46
  12   2   3    2.22    0.15
 -12   2  -3    2.57    0.18
  13   2   3    1.20    0.13
  14   2   3    0.08    0.07
  15   2   3    3.26    0.19
  16   3  -3    2.45    0.16
 -16   3   3    2.81    0.26
 -15   3   3    3.71    0.28
  15   3  -3    3.78    0.19
  14   3  -3    0.15    0.07
 -14   3   3    0.24    0.12
 -13   3   3    0.47    0.13
  13   3  -3    0.27    0.07
 -12  -3   3    2.08    0.10
 -12   3   3    2.26    0.21
  12   3  -3    1.84    0.13
 -11  -3   3    1.53    0.08
 -11   3   3    1.48    0.18
  11   3  -3    1.41    0.12
 -10  -3   3    1.87    0.09
 -10   3   3    1.78    0.18
  10   3  -3    1.78    0.12
  -9  -3   3    0.53    0.06
  -8  -3   3    0.38    0.06
  -8   3   3    0.42    0.10
   8   3  -3    0.41    0.07
  -7  -3   3    1.53    0.08
  -7   3   3    1.60    0.14
   7   3  -3    1.36    0.10
  -6  -3   3    0.19    0.04
   6  -3  -3    0.16    0.03
  -6   3   3    0.14    0.02
   6   3  -3    0.10    0.05
  -6   3   3    0.11    0.07
  -5   3   3    8.73    0.19
   5   3  -3    8.52    0.25
  -5   3   3    8.74    0.29
   5   3  -3    8.58    0.23
   4   3  -3   10.80    0.27
  -4   3   3   10.74    0.24
   4   3  -3   10.93    0.30
  -4   3   3   10.51    0.33
  -3   3   3    6.76    0.17
   3   3  -3    6.84    0.19
  -3   3   3    6.42    0.24
   3   3  -3    7.22    0.23
  -2   3   3    2.50    0.14
   2   3  -3    2.20    0.14
  -2   3   3    2.34    0.10
   2   3  -3    1.92    0.09
   1   3  -3    6.00    0.16
  -1   3   3    5.72    0.21
  -1   3   3    5.76    0.17
   1   3  -3    5.58    0.21
   0   3  -3    0.06    0.03
   0   3   3    0.06    0.05
   0   3   3    0.01    0.04
   0   3  -3    0.04    0.06
  -1   3  -3   11.86    0.27
   1   3   3   12.35    0.30
  -1   3  -3   12.16    0.36
   1   3   3   12.25    0.33
  -2   3  -3    1.72    0.14
   2   3   3    1.45    0.10
   2   3   3    1.46    0.11
  -2   3  -3    1.66    0.07
   3   3   3    3.76    0.15
  -3   3  -3    3.54    0.11
   3   3   3    3.57    0.14
  -3   3  -3    3.45    0.18
   4   3   3    0.07    0.05
  -4   3  -3    0.04    0.07
  -4   3  -3    0.02    0.02
   4   3   3    0.04    0.04
  -5   3  -3    8.53    0.30
   5   3   3    8.22    0.22
  -5   3  -3    8.51    0.20
   5   3   3    8.08    0.26
   6   3   3    0.93    0.11
  -6   3  -3    1.08    0.14
  -7   3  -3    0.77    0.12
   7   3   3    0.94    0.11
   8  -3   3    2.48    0.10
   8   3   3    2.47    0.16
  -8   3  -3    2.45    0.19
   9  -3   3    0.98    0.08
   9   3   3    1.09    0.13
  -9   3  -3    1.17    0.17
  10  -3   3    3.01    0.12
 -10   3  -3    3.27    0.22
  10   3   3    2.94    0.18
 -11   3  -3    0.47    0.12
  11   3   3    0.51    0.09
  12   3   3    1.09    0.14
 -12   3  -3    1.27    0.18
 -13   3  -3    4.81    0.27
  13   3   3    5.24    0.24
  14   3   3    0.28    0.09
  15   3   3    1.04    0.15
  17   4  -3    0.42    0.10
 -16   4   3   -0.03    0.12
  16   4  -3    0.02    0.08
 -15   4   3    3.26    0.28
  15   4  -3    3.51    0.19
  14   4  -3    1.13    0.13
 -14   4   3    1.09    0.19
  13   4  -3    1.88    0.15
 -13   4   3    1.62    0.23
  12   4  -3    0.04    0.07
 -12   4   3   -0.04    0.11
 -11  -4   3    0.23    0.05
  11   4  -3    0.21    0.07
 -11   4   3    0.35    0.13
 -10  -4   3    2.21    0.10
  10   4  -3    2.11    0.14
 -10   4   3    2.11    0.21
  -9  -4   3    0.38    0.06
   9   4  -3    0.29    0.07
  -9   4   3    0.21    0.11
  -8  -4   3    0.32    0.06
   8   4  -3    0.20    0.07
  -8   4   3    0.24    0.11
  -7   4   3    6.55    0.15
  -7   4   3    6.29    0.29
   7   4  -3    6.30    0.22
   6   4  -3    3.51    0.16
  -6   4   3    3.56    0.10
  -6   4   3    3.51    0.21
  -5   4   3    5.06    0.14
   5   4  -3    4.87    0.20
  -5   4   3    5.11    0.24
   5   4  -3    4.71    0.17
   4   4  -3   11.99    0.35
  -4   4   3   12.29    0.39
  -4   4   3   12.11    0.28
   4   4  -3   11.85    0.31
   3   4  -3   14.61    0.35
  -3   4   3   13.91    0.42
  -3   4   3   13.76    0.32
   3   4  -3   14.29    0.41
  -2   4   3    0.12    0.05
  -2   4   3    0.14    0.08
   2   4  -3    0.20    0.08
   2   4  -3    0.14    0.04
   1   4  -3   39.36    0.79
  -1   4   3   39.57    0.91
   1   4  -3   38.66    0.91
  -1   4   3   38.61    0.80
   0   4  -3   16.29    0.47
   0   4  -3   16.69    0.38
   0   4   3   16.85    0.46
   0   4   3   16.74    0.39
  -1   4  -3    0.15    0.08
   1   4   3    0.05    0.05
   1   4   3    0.06    0.06
  -1   4  -3    0.05    0.04
   2   4   3    4.07    0.17
  -2   4  -3    4.31    0.14
   2   4   3    3.88    0.18
  -2   4  -3    4.78    0.23
  -3   4  -3    0.16    0.09
  -3   4  -3    0.15    0.03
   3   4   3    0.10    0.05
   3   4   3    0.18    0.07
   4   4   3    0.08    0.05
  -4   4  -3    0.03    0.08
  -4   4  -3    0.11    0.03
   4   4   3    0.16    0.06
   5   4   3    2.62    0.15
   5   4   3    2.91    0.14
  -5   4  -3    2.82    0.10
  -5   4  -3    2.75    0.20
   6   4   3    0.80    0.09
  -6   4  -3    0.79    0.06
   6   4   3    0.89    0.12
  -6   4  -3    0.81    0.13
   7   4   3    9.57    0.24
  -7   4  -3    9.03    0.36
   7   4   3    9.37    0.31
   8   4   3    4.81    0.22
  -8   4  -3    4.37    0.27
   9  -4   3   22.54    0.47
   9   4   3   21.91    0.56
  -9   4  -3   22.44    0.65
 -10   4  -3    2.92    0.24
  10   4   3    2.53    0.18
  11   4   3    6.17    0.26
 -11   4  -3    6.61    0.33
 -12   4  -3    2.61    0.24
  12   4   3    2.31    0.18
 -13   4  -3    0.58    0.14
  13   4   3    0.59    0.12
  14   4   3    0.24    0.09
  15   4   3    1.39    0.18
  16   4   3    0.86    0.14
  17   5  -3    0.07    0.09
 -17   5   3    0.00    0.14
  16   5  -3    3.71    0.22
 -16   5   3    3.45    0.33
 -15   5   3    3.79    0.32
  15   5  -3    3.55    0.22
 -14   5   3    0.57    0.18
  14   5  -3    0.46    0.10
  13   5  -3    0.01    0.08
 -13   5   3    0.26    0.15
 -12   5   3    2.38    0.26
  12   5  -3    2.01    0.17
 -11  -5   3    0.06    0.04
  11   5  -3   -0.03    0.07
 -11   5   3   -0.09    0.11
 -10  -5   3    3.06    0.14
  10   5  -3    3.07    0.18
 -10   5   3    3.12    0.27
  -9  -5   3    0.29    0.07
  -9   5   3    0.23    0.13
   9   5  -3    0.24    0.08
  -8  -5   3    0.01    0.06
  -8   5   3    0.00    0.02
   8   5  -3    0.03    0.06
  -8   5   3    0.13    0.11
   7   5  -3    2.54    0.16
   7   5  -3    2.54    0.15
  -7   5   3    2.32    0.09
  -7   5   3    2.31    0.22
   6   5  -3    0.87    0.11
  -6   5   3    1.17    0.07
  -6   5   3    1.31    0.18
   6   5  -3    0.89    0.13
  -5   5   3    6.37    0.18
  -5   5   3    6.15    0.30
   5   5  -3    6.10    0.26
   5   5  -3    6.15    0.22
  -4   5   3    0.71    0.07
   4   5  -3    0.52    0.10
   4   5  -3    0.74    0.09
  -4   5   3    0.51    0.12
  -3   5   3    0.72    0.12
  -3   5   3    0.88    0.09
   3   5  -3    0.91    0.09
   3   5  -3    0.98    0.14
   2   5  -3    0.00    0.07
   2   5  -3   -0.03    0.04
  -2   5   3    0.05    0.05
  -2   5   3   -0.07    0.08
   1   5  -3    0.81    0.08
   1   5  -3    0.69    0.12
  -1   5   3    0.91    0.15
  -1   5   3    0.76    0.09
   0   5   3    0.07    0.05
   0   5   3    0.11    0.08
   0   5  -3    0.22    0.09
   0   5  -3    0.19    0.05
   1   5   3    1.37    0.11
   1   5   3    1.32    0.15
  -1   5  -3    1.30    0.09
  -1   5  -3    1.38    0.17
   2   5   3    0.38    0.08
  -2   5  -3    0.45    0.07
  -2   5  -3    0.49    0.12
   2   5   3    0.25    0.09
   3   5   3    0.45    0.09
   3   5   3    0.42    0.08
  -3   5  -3    0.64    0.13
  -3   5  -3    0.43    0.06
  -4   5  -3    3.80    0.13
   4   5   3    4.26    0.20
   4   5   3    4.26    0.19
  -4   5  -3    3.95    0.25
   5   5   3    8.82    0.30
  -5   5  -3    9.33    0.23
   5   5   3    8.83    0.30
  -5   5  -3    9.36    0.38
   6   5   3    1.32    0.14
  -6   5  -3    1.62    0.08
  -6   5  -3    1.71    0.21
   6   5   3    1.55    0.13
  -7   5  -3    0.03    0.03
   7   5   3    0.09    0.08
  -7   5  -3    0.00    0.11
   7   5   3    0.05    0.05
  -8   5  -3    0.10    0.12
   8   5   3    0.03    0.07
  -9   5  -3    0.09    0.11
   9   5   3    0.17    0.08
  10   5   3    1.22    0.16
 -10   5  -3    0.83    0.17
 -11   5  -3    0.30    0.14
  11   5   3    0.42    0.10
  12   5   3    0.24    0.10
 -12   5  -3    0.39    0.14
 -13   5  -3    3.35    0.29
  13   5   3    3.46    0.23
 -14   5  -3    0.06    0.14
  14   5   3    0.05    0.10
  15   5   3   -0.21    0.08
  16   5   3    0.12    0.11
  17   5   3    0.18    0.12
  18   6  -3    0.18    0.10
 -17   6   3    1.26    0.24
  17   6  -3    1.46    0.18
 -16   6   3    0.16    0.17
  16   6  -3    0.40    0.12
  15   6  -3    0.30    0.11
 -15   6   3    0.39    0.18
 -14   6   3    0.19    0.16
  14   6  -3    0.05    0.09
 -13   6   3    0.40    0.16
  13   6  -3    0.42    0.11
 -12   6   3   -0.24    0.12
  12   6  -3   -0.04    0.08
 -11   6   3    2.92    0.30
  11   6  -3    2.69    0.19
 -10  -6   3    2.35    0.14
 -10   6   3    2.07    0.27
  10   6  -3    2.22    0.17
  -9  -6   3    0.26    0.07
   9   6  -3    0.21    0.08
  -9   6   3    0.42    0.15
  -8   6   3    0.28    0.14
   8   6  -3    0.29    0.09
   8   6  -3    0.20    0.09
   7   6  -3    4.94    0.24
  -7   6   3    4.98    0.31
  -7   6   3    5.30    0.16
   7   6  -3    4.83    0.22
  -6   6   3    0.26    0.13
   6   6  -3    0.15    0.07
   6   6  -3    0.24    0.10
  -6   6   3    0.19    0.05
  -5   6   3    4.62    0.29
   5   6  -3    4.64    0.20
  -5   6   3    5.17    0.17
   5   6  -3    4.83    0.25
  -4   6   3    1.76    0.22
   4   6  -3    2.12    0.19
   4   6  -3    1.84    0.14
  -4   6   3    1.64    0.11
   3   6  -3    7.29    0.24
  -3   6   3    6.96    0.23
   3   6  -3    6.93    0.31
  -3   6   3    6.90    0.34
  -2   6   3    0.40    0.08
   2   6  -3    0.30    0.07
  -2   6   3    0.47    0.13
   2   6  -3    0.28    0.11
  -1   6   3    7.11    0.24
  -1   6   3    6.54    0.32
   1   6  -3    7.46    0.24
   1   6  -3    7.87    0.34
   0   6  -3    0.12    0.06
   0   6   3    0.05    0.10
   0   6   3    0.02    0.06
   0   6  -3    0.01    0.10
   1   6   3    0.78    0.11
  -1   6  -3    0.57    0.08
  -1   6  -3    0.66    0.14
   1   6   3    0.63    0.13
   2   6   3    5.45    0.23
  -2   6  -3    5.94    0.20
  -2   6  -3    6.01    0.31
   2   6   3    5.73    0.28
  -3   6  -3    0.39    0.06
  -3   6  -3    0.48    0.14
   3   6   3    0.33    0.09
   3   6   3    0.33    0.11
  -4   6  -3    0.14    0.05
   4   6   3   -0.01    0.08
   4   6   3    0.04    0.07
  -4   6  -3    0.21    0.12
  -5   6  -3    3.69    0.14
  -5   6  -3    3.59    0.28
   5   6   3    3.62    0.20
   5   6   3    3.90    0.22
   6   6   3    0.79    0.13
  -6   6  -3    0.49    0.07
  -6   6  -3    0.73    0.16
   6   6   3    0.44    0.09
   7   6   3    2.35    0.16
  -7   6  -3    2.15    0.24
   7   6   3    2.32    0.18
  -7   6  -3    2.46    0.11
  -8   6  -3    9.14    0.43
   8   6   3    8.91    0.33
   9   6   3    5.67    0.27
  -9   6  -3    7.02    0.38
 -10   6  -3    0.06    0.14
  10   6   3    0.10    0.09
  11   6   3    3.76    0.24
 -11   6  -3    3.73    0.32
 -12   6  -3    0.23    0.15
  12   6   3   -0.08    0.09
  13   6   3    2.19    0.21
 -13   6  -3    2.03    0.29
  14   6   3    0.23    0.11
 -14   6  -3    0.69    0.19
  15   6   3    1.36    0.20
  16   6   3    0.16    0.12
 -16   7   3    0.96    0.24
  16   7  -3    1.53    0.20
  15   7  -3    1.70    0.20
 -15   7   3    1.81    0.30
 -14   7   3    0.93    0.23
  14   7  -3    0.96    0.15
  13   7  -3    0.02    0.09
 -13   7   3    0.06    0.16
  12   7  -3    0.16    0.10
 -12   7   3    0.07    0.16
  11   7  -3    0.07    0.09
 -11   7   3    0.09    0.16
  10   7  -3    1.10    0.15
 -10   7   3    1.33    0.23
  -9   7   3   -0.01    0.14
   9   7  -3    0.16    0.09
  -8   7   3    0.06    0.14
   8   7  -3    0.05    0.09
   8   7  -3    0.08    0.08
  -7   7   3    5.54    0.37
   7   7  -3    5.95    0.26
   7   7  -3    5.75    0.28
  -6   7   3    0.70    0.17
  -6   7   3    0.82    0.09
   6   7  -3    0.58    0.10
   6   7  -3    0.61    0.13
   5   7  -3    0.65    0.14
  -5   7   3    0.87    0.17
  -5   7   3    1.03    0.10
   5   7  -3    1.23    0.14
  -4   7   3    2.63    0.14
   4   7  -3    2.37    0.16
   4   7  -3    2.64    0.23
  -4   7   3    2.61    0.25
   3   7  -3    1.01    0.12
   3   7  -3    0.79    0.15
  -3   7   3    0.78    0.16
  -3   7   3    0.78    0.11
  -2   7   3    1.83    0.14
   2   7  -3    1.99    0.22
  -2   7   3    1.43    0.21
   2   7  -3    1.77    0.14
   1   7  -3    1.93    0.22
  -1   7   3    2.25    0.15
  -1   7   3    2.06    0.23
   1   7  -3    2.07    0.14
   0   7  -3    3.19    0.17
   0   7   3    3.24    0.25
   0   7  -3    3.26    0.26
   0   7   3    3.04    0.17
   1   7   3    1.41    0.20
   1   7   3    1.38    0.14
  -1   7  -3    1.54    0.22
  -1   7  -3    1.51    0.13
   2   7   3    0.30    0.09
   2   7   3    0.38    0.12
  -2   7  -3    0.33    0.07
  -2   7  -3    0.27    0.14
   3   7   3    2.45    0.21
   3   7   3    2.38    0.18
  -3   7  -3    2.40    0.13
  -3   7  -3    2.32    0.25
   4   7   3    3.10    0.22
   4   7   3    3.36    0.21
  -4   7  -3    3.31    0.29
  -4   7  -3    2.77    0.14
   5   7   3    2.00    0.17
   5   7   3    2.05    0.19
  -5   7  -3    1.63    0.11
  -5   7  -3    2.22    0.26
  -6   7  -3    0.06    0.04
  -6   7  -3    0.02    0.13
   6   7   3    0.10    0.09
   6   7   3   -0.07    0.07
   7   7   3    3.16    0.21
  -7   7  -3    2.57    0.28
   8   7   3    1.02    0.15
  -8   7  -3    1.10    0.22
  -9   7  -3    0.25    0.16
   9   7   3    0.31    0.11
 -10   7  -3    0.03    0.15
  10   7   3    0.03    0.10
 -11   7  -3    0.37    0.18
  11   7   3    0.44    0.13
  12   7   3    1.07    0.17
 -12   7  -3    1.40    0.24
 -13   7  -3    0.12    0.16
  13   7   3    0.38    0.13
 -14   7  -3    0.42    0.18
  14   7   3    0.23    0.13
  15   7   3    0.08    0.11
  15   8  -3    0.04    0.10
 -15   8   3   -0.22    0.16
  14   8  -3    0.09    0.11
 -14   8   3   -0.12    0.18
 -13   8   3    0.55    0.22
  13   8  -3    0.77    0.15
 -12   8   3    0.25    0.21
  12   8  -3    0.04    0.11
  11   8  -3    0.39    0.12
 -11   8   3    0.41    0.20
 -10   8   3    0.72    0.22
  10   8  -3    0.56    0.13
  -9   8   3    0.19    0.17
   9   8  -3    0.06    0.09
   8   8  -3    0.07    0.10
   8   8  -3   -0.02    0.08
  -8   8   3    0.08    0.16
   7   8  -3    4.89    0.28
  -7   8   3    4.74    0.36
   7   8  -3    5.08    0.25
  -6   8   3   -0.12    0.13
  -6   8   3    0.09    0.06
   6   8  -3    0.13    0.08
   6   8  -3    0.01    0.10
   5   8  -3    2.19    0.17
   5   8  -3    2.10    0.23
  -5   8   3    2.97    0.16
  -5   8   3    2.34    0.29
   4   8  -3    0.02    0.10
   4   8  -3    0.20    0.08
  -4   8   3    0.20    0.15
  -4   8   3    0.22    0.07
   3   8  -3    1.98    0.24
  -3   8   3    2.03    0.25
   3   8  -3    1.89    0.16
  -3   8   3    1.86    0.14
   2   8  -3    0.11    0.08
  -2   8   3    0.03    0.12
   2   8  -3   -0.04    0.12
  -2   8   3   -0.02    0.06
   1   8  -3    1.51    0.21
   1   8  -3    1.11    0.14
  -1   8   3    1.20    0.14
  -1   8   3    1.15    0.19
   0   8   3    0.98    0.14
   0   8   3    0.98    0.18
   0   8  -3    1.03    0.20
   0   8  -3    0.81    0.13
  -1   8  -3    2.20    0.26
  -1   8  -3    1.94    0.15
   1   8   3    1.81    0.17
   1   8   3    1.68    0.23
   2   8   3    1.44    0.21
   2   8   3    1.60    0.16
  -2   8  -3    1.62    0.23
  -2   8  -3    1.45    0.14
   3   8   3    0.02    0.08
  -3   8  -3    0.19    0.14
  -3   8  -3    0.14    0.06
   3   8   3    0.10    0.11
  -4   8  -3    0.09    0.06
   4   8   3   -0.02    0.09
  -4   8  -3    0.11    0.14
   4   8   3   -0.02    0.08
   5   8   3    0.86    0.14
   5   8   3    0.99    0.16
  -5   8  -3    1.09    0.21
  -5   8  -3    0.79    0.10
   6   8   3    0.02    0.09
   6   8   3    0.20    0.11
  -6   8  -3    0.13    0.15
  -7   8  -3   -0.03    0.15
   7   8   3   -0.01    0.09
   8   8   3    1.38    0.19
  -8   8  -3    1.42    0.26
   9   8   3    0.31    0.12
  -9   8  -3    0.27    0.19
  10   8   3    0.54    0.14
 -10   8  -3    1.07    0.24
 -11   8  -3    2.50    0.35
  11   8   3    1.65    0.21
 -12   8  -3    1.41    0.27
  12   8   3    1.29    0.19
  13   8   3    0.98    0.17
 -13   8  -3    0.44    0.21
  13   9  -3    0.04    0.11
 -13   9   3    0.13    0.20
 -12   9   3    0.37    0.21
  12   9  -3    0.25    0.12
 -11   9   3    0.02    0.19
  11   9  -3    0.23    0.12
  10   9  -3   -0.05    0.10
 -10   9   3   -0.05    0.17
  -9   9   3   -0.08    0.17
   9   9  -3    0.12    0.10
  -8   9   3    0.30    0.20
   8   9  -3    0.53    0.14
   8   9  -3    0.48    0.14
  -7   9   3    2.97    0.36
   7   9  -3    3.41    0.27
   7   9  -3    3.06    0.22
  -6   9   3   -0.09    0.15
   6   9  -3    0.11    0.13
   6   9  -3   -0.03    0.09
   5   9  -3    0.82    0.17
   5   9  -3    0.78    0.13
  -5   9   3    0.85    0.22
   4   9  -3    0.49    0.16
  -4   9   3    0.32    0.17
   4   9  -3    0.21    0.10
  -4   9   3    0.48    0.09
  -3   9   3    1.27    0.14
   3   9  -3    1.13    0.20
   3   9  -3    1.38    0.16
  -3   9   3    1.29    0.23
   2   9  -3    1.96    0.18
   2   9  -3    2.15    0.26
  -2   9   3    1.88    0.16
  -2   9   3    2.36    0.29
   1   9  -3    1.75    0.17
  -1   9   3    1.67    0.16
   1   9  -3    1.69    0.25
  -1   9   3    2.06    0.27
   0   9   3    6.91    0.40
   0   9  -3    6.83    0.28
   0   9   3    7.05    0.29
   0   9  -3    7.21    0.43
   1   9   3    0.23    0.10
  -1   9  -3    0.24    0.16
   1   9   3    0.16    0.14
  -1   9  -3    0.20    0.08
   2   9   3    1.07    0.19
   2   9   3    0.85    0.14
  -2   9  -3    1.44    0.25
  -2   9  -3    1.04    0.14
   3   9   3    0.38    0.11
   3   9   3    0.48    0.15
  -3   9  -3    0.78    0.21
  -3   9  -3    0.30    0.08
   4   9   3    0.28    0.11
   4   9   3    0.38    0.14
  -4   9  -3   -0.04    0.15
  -4   9  -3    0.25    0.08
   5   9   3    0.16    0.10
  -5   9  -3    0.31    0.18
   5   9   3    0.33    0.13
   6   9   3    0.98    0.16
  -6   9  -3    0.96    0.24
   7   9   3    3.53    0.26
  -7   9  -3    3.74    0.38
  -8   9  -3    0.27    0.18
   8   9   3    0.17    0.12
  -9   9  -3   -0.06    0.19
   9   9   3    0.26    0.13
  10   9   3   -0.01    0.11
 -10   9  -3    0.00    0.19
 -11   9  -3    0.06    0.19
  11   9   3    0.22    0.13
 -10  10   3    0.02    0.20
  10  10  -3    0.02    0.10
   9  10  -3    0.01    0.11
  -9  10   3   -0.15    0.17
  -8  10   3   -0.07    0.18
   8  10  -3    0.19    0.12
  -7  10   3    1.88    0.31
   7  10  -3    1.78    0.24
   7  10  -3    1.99    0.21
   6  10  -3    0.46    0.17
  -6  10   3    0.43    0.20
   6  10  -3    0.33    0.12
  -5  10   3    0.63    0.21
   5  10  -3    0.32    0.12
   5  10  -3    0.20    0.15
  -4  10   3    0.27    0.18
   4  10  -3   -0.02    0.09
   4  10  -3    0.16    0.15
  -3  10   3    0.03    0.08
  -3  10   3    0.16    0.18
   3  10  -3    0.16    0.16
   3  10  -3    0.06    0.10
   2  10  -3    0.25    0.11
  -2  10   3    0.32    0.10
  -2  10   3    0.29    0.17
   2  10  -3    0.31    0.18
  -1  10   3    1.70    0.18
   1  10  -3    1.90    0.19
  -1  10   3    1.89    0.29
   1  10  -3    2.09    0.32
   0  10  -3    0.17    0.10
   0  10  -3    0.41    0.19
   0  10   3    0.36    0.11
   0  10   3    0.31    0.18
   1  10   3    0.18    0.10
  -1  10  -3    0.09    0.09
   1  10   3    0.38    0.17
  -1  10  -3    0.18    0.17
  -2  10  -3    0.12    0.18
   2  10   3    0.04    0.10
   2  10   3    0.22    0.15
  -2  10  -3    0.07    0.08
  -3  10  -3   -0.09    0.06
   3  10   3    0.14    0.10
  -3  10  -3    0.11    0.18
   3  10   3    0.01    0.14
   4  10   3    0.07    0.11
  -4  10  -3    0.36    0.20
   4  10   3    0.15    0.14
   5  10   3    0.16    0.12
  -5  10  -3    0.01    0.18
   6  10   3    0.07    0.11
  -6  10  -3    0.18    0.22
   7  10   3    0.00    0.11
  -7  10  -3   -0.01    0.19
   8  10   3    0.00    0.10
  -8  10  -3    0.32    0.21
   9  10   3    0.44    0.14
  -9  10  -3    0.64    0.25
  -6  11   3    0.21    0.21
   6  11  -3   -0.07    0.14
   6  11  -3    0.00    0.10
   5  11  -3    1.09    0.23
  -5  11   3    0.99    0.26
   5  11  -3    1.32    0.20
  -4  11   3   -0.04    0.18
   4  11  -3    0.10    0.16
   4  11  -3    0.13    0.11
   3  11  -3    0.17    0.16
   3  11  -3    0.08    0.10
  -3  11   3    0.29    0.20
   2  11  -3    0.73    0.21
  -2  11   3    0.57    0.21
   2  11  -3    0.41    0.12
  -2  11   3    0.57    0.12
  -1  11   3    0.74    0.22
  -1  11   3    0.27    0.11
   1  11  -3    0.38    0.11
   1  11  -3    0.23    0.19
   0  11  -3    3.96    0.25
   0  11  -3    3.62    0.40
   0  11   3    3.93    0.25
   0  11   3    4.30    0.39
   1  11   3    0.01    0.09
  -1  11  -3    0.08    0.08
   1  11   3   -0.15    0.14
  -1  11  -3    0.09    0.18
   2  11   3    0.00    0.15
   2  11   3    0.14    0.11
  -2  11  -3   -0.04    0.17
   3  11   3   -0.04    0.13
  -3  11  -3    0.05    0.18
   3  11   3   -0.13    0.09
   4  11   3   -0.09    0.11
  -4  11  -3    0.24    0.21
   5  11   3    0.02    0.11
  -5  11  -3    0.10    0.21
 -14   0   4    1.53    0.15
 -13   0   4   -0.02    0.06
  13   0  -4    0.02    0.03
  12   0  -4    0.23    0.04
 -12   0   4    0.30    0.08
 -11   0   4   -0.08    0.05
  11   0  -4   -0.01    0.03
  10   0  -4    0.72    0.05
 -10   0   4    0.84    0.09
   9   0  -4   -0.01    0.02
  -9   0   4    0.05    0.04
   8   0  -4   18.38    0.37
  -8   0   4   18.41    0.43
  -7   0   4    0.01    0.04
   7   0  -4   -0.04    0.02
   6   0  -4    3.06    0.08
  -6   0   4    2.89    0.11
  -5   0   4    0.00    0.02
   5   0  -4    0.01    0.02
   4   0  -4   13.73    0.28
  -4   0   4   13.78    0.31
  -3   0   4   -0.15    0.02
   3   0  -4   -0.15    0.02
   2   0  -4   55.28    1.04
  -2   0   4   54.77    1.11
  -1   0   4    0.02    0.03
   0   0   4   11.79    0.26
   1   0   4   -0.04    0.02
   1   0   4   -0.06    0.03
   2   0   4    0.99    0.07
   2   0   4    0.97    0.05
   3   0   4   -0.03    0.03
   3   0   4    0.00    0.03
   4   0   4    3.87    0.13
  -4   0  -4    3.87    0.11
   4   0   4    3.79    0.12
  -5   0  -4   -0.01    0.03
   5   0   4    0.00    0.03
   5   0   4    0.01    0.04
   6   0   4    8.01    0.20
   6   0   4    7.83    0.22
  -6   0  -4    7.50    0.19
   7   0   4    0.00    0.02
  -7   0  -4   -0.05    0.03
   7   0   4    0.01    0.04
   8   0   4    0.70    0.09
  -8   0  -4    0.77    0.06
  -9   0  -4    0.03    0.03
   9   0   4    0.04    0.06
  10   0   4    4.41    0.18
  11   0   4   -0.04    0.06
  12   0   4   17.57    0.44
  13   0   4    0.06    0.06
 -15   1   4    0.13    0.09
 -14  -1   4   17.00    0.45
  14   1  -4   17.28    0.39
 -14   1   4   16.16    0.49
 -13  -1   4    0.17    0.07
 -13   1   4    0.25    0.09
  13   1  -4    0.19    0.05
 -12  -1   4    6.02    0.21
 -12   1   4    5.97    0.25
  12   1  -4    6.34    0.19
 -11  -1   4    0.54    0.09
 -11   1   4    0.81    0.11
  11   1  -4    0.81    0.07
 -10  -1   4    1.41    0.09
 -10   1   4    1.51    0.13
  10   1  -4    1.40    0.08
  -9  -1   4   -0.01    0.03
   9   1  -4   -0.02    0.03
  -9   1   4    0.05    0.06
  -8  -1   4    2.24    0.09
   8  -1  -4    2.36    0.06
  -8   1   4    2.36    0.07
   8   1  -4    2.24    0.09
  -8   1   4    2.36    0.13
  -7  -1   4    0.65    0.06
   7  -1  -4    0.67    0.03
  -7   1   4    0.76    0.04
  -7   1   4    0.65    0.08
   7   1  -4    0.63    0.06
  -6  -1   4    3.25    0.10
  -6   1   4    2.83    0.08
  -6   1   4    2.99    0.13
   6   1  -4    3.10    0.10
  -5  -1   4    1.83    0.07
  -5   1   4    1.78    0.09
  -5   1   4    1.85    0.05
   5   1  -4    1.77    0.07
  -4  -1   4   21.22    0.45
   4   1  -4   21.52    0.43
  -4   1   4   20.66    0.47
  -4   1   4   20.90    0.41
  -3  -1   4   18.91    0.41
   3   1  -4   18.79    0.38
  -3   1   4   18.66    0.38
  -3   1   4   18.54    0.42
  -2  -1   4   73.24    1.50
   2   1  -4   75.27    1.40
  -2   1   4   73.10    1.49
  -2   1   4   75.64    1.40
   1   1  -4   18.34    0.38
  -1   1   4   19.26    0.39
  -1   1   4   19.05    0.41
   0   1  -4   -0.03    0.04
   0   1  -4    0.00    0.02
   0   1   4    0.06    0.04
   0   1   4    0.02    0.02
  -1  -1  -4    3.44    0.09
  -1   1  -4    3.16    0.13
   1   1   4    3.46    0.12
  -1   1  -4    3.13    0.10
   1   1   4    3.37    0.09
  -2  -1  -4    7.24    0.16
   2   1   4    7.28    0.16
   2   1   4    7.02    0.19
  -2   1  -4    6.91    0.20
   3   1   4    1.21    0.04
   3   1   4    1.21    0.08
  -3   1  -4    1.11    0.09
   4  -1   4    0.16    0.04
   4   1   4    0.20    0.05
  -4   1  -4    0.24    0.06
   5  -1   4    0.55    0.07
   5   1   4    0.67    0.08
  -5   1  -4    0.57    0.08
   6  -1   4    5.44    0.16
  -6   1  -4    5.16    0.18
   6   1   4    5.57    0.19
   7  -1   4    1.66    0.10
   7   1   4    1.71    0.11
  -7   1  -4    1.58    0.11
   8  -1   4   35.65    0.73
  -8   1  -4   33.96    0.77
   8   1   4   35.12    0.75
   9  -1   4    0.23    0.06
  -9   1  -4    0.20    0.07
   9   1   4    0.06    0.06
  10  -1   4   -0.04    0.05
 -10   1  -4   -0.04    0.05
  10   1   4    0.00    0.06
  11  -1   4    0.10    0.06
  11   1   4    0.14    0.07
  12  -1   4    3.16    0.15
  12   1   4    3.24    0.17
  13   1   4    0.21    0.08
  14   1   4    0.32    0.09
 -16   2   4    4.17    0.27
  15   2  -4    1.25    0.11
 -15   2   4    1.42    0.19
 -14   2   4    1.30    0.18
  14   2  -4    1.28    0.11
 -13  -2   4    0.89    0.10
  13   2  -4    0.80    0.10
 -13   2   4    0.78    0.13
 -12  -2   4    0.20    0.06
  12   2  -4    0.18    0.06
 -12   2   4    0.20    0.09
 -11  -2   4    0.66    0.08
 -11   2   4    0.93    0.14
  11   2  -4    0.75    0.09
 -10  -2   4    0.04    0.04
  10   2  -4    0.00    0.04
 -10   2   4    0.05    0.07
  -9  -2   4    5.53    0.16
  -9   2   4    5.24    0.23
   9   2  -4    5.27    0.17
  -8  -2   4    5.99    0.17
  -8   2   4    6.26    0.23
   8   2  -4    5.69    0.18
  -7  -2   4    1.68    0.08
   7   2  -4    1.55    0.09
  -7   2   4    1.61    0.13
  -6  -2   4    0.89    0.06
  -6   2   4    1.14    0.11
   6   2  -4    0.95    0.07
  -5  -2   4    0.07    0.04
   5   2  -4    0.03    0.03
  -5   2   4    0.07    0.03
  -5   2   4    0.10    0.06
  -4  -2   4   16.16    0.38
  -4   2   4   16.77    0.34
   4   2  -4   16.62    0.36
  -4   2   4   16.74    0.41
  -3   2   4    5.56    0.18
   3   2  -4    5.60    0.15
   3   2  -4    5.84    0.19
  -3   2   4    5.57    0.15
  -2   2   4   22.39    0.52
   2   2  -4   23.17    0.53
  -2   2   4   22.67    0.47
   2   2  -4   23.23    0.47
  -1   2   4   17.43    0.38
   1   2  -4   17.26    0.36
   1   2  -4   17.91    0.43
  -1   2   4   17.14    0.41
   0   2   4   22.41    0.50
   0   2   4   21.99    0.47
   0   2  -4   22.27    0.53
   0   2  -4   22.40    0.45
   1   2   4    1.57    0.09
   1   2   4    1.62    0.08
  -1   2  -4    1.56    0.11
  -1   2  -4    1.73    0.07
  -2   2  -4    0.16    0.06
   2   2   4    0.15    0.04
   2   2   4    0.19    0.05
  -2   2  -4    0.17    0.03
  -3  -2  -4   18.51    0.38
   3   2   4   17.62    0.42
   3   2   4   18.49    0.40
  -3   2  -4   17.89    0.46
  -3   2  -4   18.29    0.38
  -4  -2  -4    0.01    0.01
   4   2   4   -0.03    0.04
  -4   2  -4   -0.05    0.06
   4   2   4    0.01    0.03
  -5   2  -4    2.68    0.16
   5   2   4    2.71    0.13
   6  -2   4   12.08    0.28
   6   2   4   12.41    0.33
  -6   2  -4   11.32    0.35
   7  -2   4   16.02    0.36
  -7   2  -4   15.64    0.43
   7   2   4   15.25    0.40
   8  -2   4    0.05    0.04
   8   2   4    0.01    0.06
  -8   2  -4    0.06    0.07
   9  -2   4    4.13    0.15
  -9   2  -4    4.23    0.21
   9   2   4    4.01    0.19
  10  -2   4    0.51    0.07
 -10   2  -4    0.54    0.10
  10   2   4    0.79    0.12
  11  -2   4    0.51    0.08
 -11   2  -4    0.61    0.10
  11   2   4    0.79    0.12
  12   2   4    6.66    0.25
  13   2   4    1.12    0.13
  14   2   4    2.27    0.17
  16   3  -4    1.93    0.14
 -16   3   4    1.80    0.23
 -15   3   4    1.73    0.22
  15   3  -4    1.32    0.13
 -14   3   4    9.20    0.40
  14   3  -4   10.24    0.30
  13   3  -4    0.64    0.09
 -13   3   4    0.84    0.15
 -12  -3   4    7.33    0.21
 -12   3   4    6.87    0.32
  12   3  -4    7.21    0.24
 -11  -3   4    4.54    0.15
  11   3  -4    4.31    0.18
 -11   3   4    5.14    0.27
 -10  -3   4   -0.01    0.04
  10   3  -4    0.07    0.05
 -10   3   4    0.10    0.09
  -9  -3   4    1.60    0.08
   9   3  -4    1.60    0.11
  -9   3   4    1.74    0.17
  -8  -3   4    4.09    0.14
   8   3  -4    4.13    0.16
  -8   3   4    3.60    0.20
  -7  -3   4    1.84    0.09
   7   3  -4    2.01    0.11
  -7   3   4    1.80    0.15
  -6  -3   4    2.95    0.13
   6  -3  -4    2.91    0.09
  -6   3   4    2.83    0.08
   6   3  -4    3.18    0.13
  -6   3   4    2.83    0.17
   5   3  -4    7.33    0.24
  -5   3   4    7.44    0.18
  -5   3   4    7.62    0.27
   5   3  -4    7.25    0.21
   4   3  -4    5.06    0.19
   4   3  -4    5.02    0.16
  -4   3   4    4.86    0.21
  -4   3   4    5.13    0.14
   3   3  -4   18.94    0.48
  -3   3   4   19.41    0.41
   3   3  -4   18.94    0.42
  -3   3   4   19.48    0.49
  -2   3   4    0.98    0.08
   2   3  -4    1.06    0.11
   2   3  -4    0.94    0.07
  -2   3   4    1.20    0.12
   1   3  -4   21.28    0.45
  -1   3   4   21.49    0.51
  -1   3   4   21.41    0.46
   1   3  -4   20.12    0.53
   0   3   4    3.13    0.13
   0   3  -4    3.09    0.17
   0   3   4    3.20    0.15
   0   3  -4    3.34    0.11
   1   3   4    4.78    0.17
  -1   3  -4    4.41    0.20
   1   3   4    4.77    0.18
  -1   3  -4    4.25    0.13
   2   3   4    1.08    0.10
   2   3   4    0.90    0.09
  -2   3  -4    0.92    0.06
  -2   3  -4    0.85    0.12
  -3   3  -4    2.24    0.09
   3   3   4    2.04    0.11
  -3   3  -4    2.52    0.16
   3   3   4    2.17    0.13
   4   3   4    7.08    0.21
  -4   3  -4    7.56    0.19
  -4   3  -4    7.26    0.27
   4   3   4    7.36    0.24
  -5   3  -4    2.73    0.10
   5   3   4    2.50    0.15
   5   3   4    2.64    0.10
  -5   3  -4    2.79    0.18
   6   3   4   10.36    0.31
  -6   3  -4    9.66    0.34
  -7   3  -4    3.79    0.22
   7   3   4    3.53    0.18
   8  -3   4   17.64    0.40
   8   3   4   18.18    0.47
  -8   3  -4   18.17    0.52
   9  -3   4    0.77    0.08
  -9   3  -4    0.92    0.14
   9   3   4    0.80    0.13
  10  -3   4    1.51    0.10
 -10   3  -4    1.62    0.18
  10   3   4    2.23    0.16
 -11   3  -4    0.66    0.13
  11   3   4    0.65    0.11
  12   3   4    0.01    0.08
 -12   3  -4    0.11    0.09
  13   3   4    0.29    0.09
  14   3   4    1.07    0.15
  15   3   4   -0.05    0.08
  17   4  -4    0.35    0.10
 -17   4   4    0.49    0.16
  16   4  -4    0.21    0.09
 -16   4   4    0.30    0.14
 -15   4   4    1.61    0.24
  15   4  -4    1.73    0.15
  14   4  -4    0.39    0.09
 -14   4   4    0.69    0.17
 -13   4   4    1.33    0.22
  13   4  -4    1.31    0.13
 -12  -4   4    0.06    0.04
  12   4  -4    0.10    0.07
 -12   4   4    0.18    0.12
 -11  -4   4    0.25    0.05
  11   4  -4    0.47    0.08
 -11   4   4    0.17    0.12
 -10  -4   4    1.43    0.09
 -10   4   4    1.62    0.20
  10   4  -4    1.59    0.13
  -9  -4   4    4.28    0.16
  -9   4   4    4.40    0.26
   9   4  -4    4.18    0.18
  -8  -4   4    0.14    0.05
   8   4  -4    0.11    0.06
  -8   4   4    0.17    0.09
  -7  -4   4    1.66    0.11
  -7   4   4    1.70    0.06
  -7   4   4    1.66    0.17
   7   4  -4    1.70    0.12
   6   4  -4    0.51    0.08
  -6   4   4    0.39    0.11
   6   4  -4    0.42    0.07
  -6   4   4    0.45    0.05
   5   4  -4    4.12    0.16
  -5   4   4    4.54    0.14
  -5   4   4    4.29    0.22
   5   4  -4    4.53    0.20
   4   4  -4    8.75    0.25
  -4   4   4    9.12    0.23
  -4   4   4    8.92    0.32
   4   4  -4    9.21    0.30
   3   4  -4    3.55    0.18
  -3   4   4    3.14    0.19
   3   4  -4    3.44    0.14
  -3   4   4    3.33    0.13
  -2   4   4    0.16    0.07
   2   4  -4    0.23    0.08
  -2   4   4    0.21    0.05
   2   4  -4    0.29    0.05
   1   4  -4    4.96    0.23
  -1   4   4    4.93    0.17
   1   4  -4    5.15    0.16
  -1   4   4    4.72    0.22
   0   4  -4   20.19    0.55
   0   4  -4   20.06    0.44
   0   4   4   20.00    0.52
   0   4   4   20.26    0.47
   1   4   4   12.15    0.36
  -1   4  -4   12.05    0.29
   1   4   4   12.21    0.33
  -1   4  -4   12.17    0.39
   2   4   4    0.29    0.07
  -2   4  -4    0.34    0.10
   2   4   4    0.27    0.07
  -2   4  -4    0.33    0.05
   3   4   4    6.71    0.24
  -3   4  -4    6.87    0.29
  -3   4  -4    6.84    0.18
   3   4   4    6.66    0.23
   4   4   4    0.00    0.06
  -4   4  -4    0.05    0.03
  -4   4  -4    0.13    0.09
   4   4   4    0.07    0.06
  -5   4  -4    7.64    0.32
  -5   4  -4    7.93    0.20
   5   4   4    7.41    0.23
   5   4   4    7.74    0.27
  -6   4  -4    7.37    0.19
  -6   4  -4    7.34    0.31
   6   4   4    6.57    0.20
   6   4   4    6.64    0.25
   7   4   4   12.78    0.38
  -7   4  -4   13.35    0.45
  -8   4  -4    2.72    0.23
   8   4   4    2.64    0.17
   9  -4   4    3.13    0.12
  -9   4  -4    3.22    0.24
   9   4   4    3.02    0.19
  10   4   4    0.09    0.08
 -10   4  -4    0.18    0.11
 -11   4  -4    0.72    0.14
  11   4   4    0.72    0.12
 -12   4  -4    0.30    0.12
  12   4   4    0.40    0.10
  13   4   4    1.47    0.17
 -13   4  -4    1.28    0.20
  14   4   4    0.97    0.14
  15   4   4    0.46    0.12
  16   4   4    0.48    0.12
 -17   5   4    0.22    0.16
  17   5  -4    0.04    0.08
  16   5  -4    0.97    0.14
 -16   5   4    1.09    0.22
  15   5  -4    1.81    0.17
 -15   5   4    1.68    0.28
  14   5  -4    4.61    0.22
 -14   5   4    4.56    0.34
  13   5  -4    0.19    0.08
 -13   5   4    0.19    0.15
  12   5  -4    5.57    0.25
 -12   5   4    5.86    0.36
 -11  -5   4    5.04    0.17
  11   5  -4    4.71    0.22
 -11   5   4    5.16    0.32
 -10  -5   4    0.19    0.06
  10   5  -4    0.12    0.07
 -10   5   4    0.12    0.12
  -9  -5   4    3.24    0.16
   9   5  -4    3.43    0.18
  -9   5   4    3.66    0.27
  -8  -5   4   10.38    0.32
  -8   5   4   10.81    0.43
   8   5  -4   10.87    0.32
  -8   5   4   10.83    0.23
   7   5  -4    1.72    0.13
  -7   5   4    1.34    0.19
   7   5  -4    1.83    0.15
  -7   5   4    1.39    0.07
   6   5  -4    0.60    0.11
  -6   5   4    0.62    0.14
  -6   5   4    0.63    0.07
   6   5  -4    0.65    0.09
  -5   5   4    1.35    0.18
   5   5  -4    1.13    0.11
   5   5  -4    1.47    0.15
  -5   5   4    1.26    0.09
  -4   5   4    0.43    0.06
   4   5  -4    0.27    0.06
   4   5  -4    0.45    0.10
  -4   5   4    0.51    0.12
  -3   5   4    0.17    0.05
  -3   5   4   -0.05    0.08
   3   5  -4    0.04    0.05
   3   5  -4    0.04    0.08
  -2   5   4    0.17    0.06
  -2   5   4    0.14    0.09
   2   5  -4    0.15    0.08
   2   5  -4    0.12    0.05
  -1   5   4    0.49    0.10
   1   5  -4    0.26    0.06
  -1   5   4    0.46    0.07
   1   5  -4    0.27    0.10
   0   5   4    4.48    0.23
   0   5   4    4.19    0.17
   0   5  -4    3.81    0.15
   0   5  -4    4.18    0.24
  -1   5  -4    0.14    0.09
   1   5   4    0.08    0.06
  -1   5  -4    0.07    0.04
   1   5   4    0.10    0.08
   2   5   4    1.26    0.14
  -2   5  -4    1.41    0.17
  -2   5  -4    1.47    0.09
   2   5   4    1.31    0.12
  -3   5  -4    0.12    0.04
  -3   5  -4    0.07    0.10
   3   5   4    0.12    0.07
   3   5   4    0.26    0.08
   4   5   4    7.52    0.27
  -4   5  -4    7.82    0.34
   4   5   4    7.86    0.28
  -4   5  -4    7.51    0.21
   5   5   4    2.23    0.16
  -5   5  -4    2.11    0.21
   5   5   4    2.05    0.15
  -5   5  -4    2.14    0.10
  -6   5  -4    4.01    0.27
   6   5   4    3.76    0.20
  -6   5  -4    3.99    0.14
   6   5   4    4.09    0.18
   7   5   4    1.23    0.14
  -7   5  -4    1.20    0.08
   7   5   4    1.31    0.10
  -7   5  -4    1.20    0.19
  -8   5  -4    7.89    0.38
   8   5   4    8.06    0.30
   9   5   4    0.73    0.12
  -9   5  -4    0.92    0.17
 -10   5  -4    3.55    0.28
  10   5   4    4.01    0.23
  11   5   4    0.37    0.11
 -11   5  -4    0.43    0.15
  12   5   4    2.99    0.22
 -12   5  -4    3.36    0.28
  13   5   4    0.00    0.10
 -13   5  -4   -0.02    0.12
  14   5   4    2.66    0.22
  15   5   4    0.61    0.14
  16   5   4    0.15    0.11
  18   6  -4    3.18    0.22
 -17   6   4    0.15    0.17
  17   6  -4    0.08    0.09
 -16   6   4    0.20    0.17
  16   6  -4    0.30    0.11
  15   6  -4    0.42    0.12
 -15   6   4    0.45    0.19
  14   6  -4    0.55    0.12
 -14   6   4    0.17    0.17
 -13   6   4    0.54    0.18
  13   6  -4    0.69    0.12
 -12   6   4    0.10    0.14
  12   6  -4    0.15    0.09
 -11  -6   4    0.53    0.08
  11   6  -4    0.43    0.10
 -11   6   4    0.47    0.17
 -10  -6   4    2.85    0.16
 -10   6   4    3.17    0.30
  10   6  -4    2.74    0.18
  -9  -6   4    0.24    0.08
  -9   6   4    0.05    0.13
   9   6  -4    0.20    0.08
   8   6  -4    0.04    0.08
   8   6  -4    0.05    0.07
  -8   6   4   -0.01    0.12
  -7   6   4    0.05    0.04
   7   6  -4    0.10    0.07
  -7   6   4    0.05    0.12
   7   6  -4   -0.04    0.08
   6   6  -4    1.22    0.16
  -6   6   4    1.02    0.09
   6   6  -4    1.33    0.13
  -6   6   4    1.42    0.20
  -5   6   4    3.77    0.27
   5   6  -4    3.84    0.19
  -5   6   4    3.89    0.15
   5   6  -4    4.08    0.23
  -4   6   4    1.32    0.21
   4   6  -4    1.25    0.12
   4   6  -4    1.32    0.17
  -4   6   4    1.15    0.10
   3   6  -4    0.37    0.11
  -3   6   4    0.45    0.08
   3   6  -4    0.56    0.09
  -3   6   4    0.47    0.13
  -2   6   4    0.77    0.15
  -2   6   4    0.85    0.11
   2   6  -4    0.71    0.11
   2   6  -4    0.67    0.13
  -1   6   4    0.04    0.06
   1   6  -4    0.01    0.10
   1   6  -4    0.05    0.06
  -1   6   4    0.02    0.10
   0   6  -4    5.87    0.30
   0   6   4    5.73    0.29
   0   6   4    5.77    0.22
   0   6  -4    5.72    0.20
  -1   6  -4    9.12    0.27
   1   6   4   10.01    0.31
  -1   6  -4    9.35    0.39
   1   6   4    9.92    0.37
  -2   6  -4    0.38    0.06
  -2   6  -4    0.57    0.14
   2   6   4    0.56    0.12
   2   6   4    0.50    0.09
  -3   6  -4    0.67    0.16
   3   6   4    0.42    0.11
   3   6   4    0.60    0.10
  -3   6  -4    0.41    0.06
  -4   6  -4    0.31    0.14
  -4   6  -4    0.39    0.06
   4   6   4    0.40    0.10
   4   6   4    0.35    0.10
  -5   6  -4    1.74    0.10
  -5   6  -4    1.90    0.23
   5   6   4    1.79    0.16
   5   6   4    1.74    0.16
   6   6   4    1.83    0.15
  -6   6  -4    2.24    0.26
   6   6   4    1.97    0.17
  -6   6  -4    2.25    0.11
  -7   6  -4    1.12    0.08
  -7   6  -4    0.99    0.19
   7   6   4    0.77    0.13
  -8   6  -4    4.91    0.33
   8   6   4    4.80    0.25
  -9   6  -4    0.60    0.17
   9   6   4    0.61    0.12
 -10   6  -4    0.12    0.15
  10   6   4    0.45    0.12
 -11   6  -4    4.28    0.33
  11   6   4    3.90    0.25
 -12   6  -4    0.38    0.17
  12   6   4    0.51    0.13
 -13   6  -4    0.98    0.21
  13   6   4    1.03    0.16
  14   6   4    0.07    0.11
  15   6   4    0.69    0.15
  16   6   4    0.01    0.10
  17   7  -4    0.07    0.11
 -17   7   4   -0.21    0.17
  16   7  -4    0.34    0.12
 -16   7   4   -0.05    0.15
 -15   7   4    0.68    0.22
  15   7  -4    0.72    0.15
 -14   7   4    2.37    0.33
  14   7  -4    2.11    0.21
 -13   7   4    0.02    0.16
  13   7  -4    0.23    0.11
 -12   7   4    1.13    0.23
  12   7  -4    0.73    0.13
  11   7  -4    2.01    0.18
 -11   7   4    2.26    0.29
 -10  -7   4    1.02    0.13
 -10   7   4    1.08    0.21
  10   7  -4    0.93    0.13
  -9   7   4    1.15    0.21
   9   7  -4    0.95    0.13
   8   7  -4    6.74    0.27
  -8   7   4    6.59    0.39
   8   7  -4    6.24    0.29
  -7   7   4    1.24    0.21
  -7   7   4    1.29    0.10
   7   7  -4    1.43    0.17
   7   7  -4    1.52    0.15
   6   7  -4    0.08    0.10
  -6   7   4   -0.12    0.11
   6   7  -4    0.01    0.07
  -6   7   4    0.00    0.04
   5   7  -4   -0.06    0.06
  -5   7   4   -0.03    0.05
   5   7  -4    0.14    0.10
  -5   7   4    0.12    0.13
  -4   7   4    0.22    0.07
   4   7  -4    0.14    0.07
  -4   7   4    0.40    0.15
   4   7  -4    0.20    0.11
  -3   7   4    2.30    0.24
   3   7  -4    1.99    0.15
   3   7  -4    1.88    0.21
  -3   7   4    2.24    0.15
  -2   7   4    1.99    0.14
   2   7  -4    2.01    0.15
   2   7  -4    1.85    0.21
  -2   7   4    2.23    0.24
   1   7  -4    0.12    0.12
  -1   7   4    0.14    0.07
  -1   7   4    0.12    0.11
   1   7  -4    0.11    0.07
   0   7  -4    2.57    0.15
   0   7   4    2.57    0.17
   0   7  -4    2.55    0.26
   0   7   4    2.70    0.24
  -1   7  -4    0.07    0.12
  -1   7  -4    0.13    0.06
   1   7   4    0.04    0.07
   1   7   4    0.17    0.11
  -2   7  -4    7.92    0.39
   2   7   4    8.39    0.36
   2   7   4    8.03    0.30
  -2   7  -4    8.32    0.26
   3   7   4    1.98    0.20
  -3   7  -4    1.75    0.24
   3   7   4    2.30    0.18
  -3   7  -4    1.89    0.12
   4   7   4    3.47    0.21
   4   7   4    3.58    0.23
  -4   7  -4    4.37    0.32
  -4   7  -4    3.72    0.16
  -5   7  -4    0.05    0.05
  -5   7  -4    0.01    0.13
   5   7   4    0.06    0.08
   5   7   4    0.05    0.08
   6   7   4   -0.14    0.07
  -6   7  -4   -0.16    0.12
  -6   7  -4   -0.03    0.04
   6   7   4   -0.04    0.08
  -7   7  -4    0.98    0.20
   7   7   4    0.92    0.14
   8   7   4    2.87    0.22
  -8   7  -4    2.58    0.29
  -9   7  -4   -0.05    0.14
   9   7   4    0.09    0.10
  10   7   4    1.16    0.17
 -10   7  -4    0.97    0.22
 -11   7  -4    0.13    0.17
  11   7   4   -0.17    0.09
 -12   7  -4    4.06    0.37
  12   7   4    3.70    0.27
  13   7   4    0.00    0.10
 -13   7  -4   -0.02    0.16
  14   7   4    0.41    0.14
 -14   7  -4    0.39    0.18
 -15   8   4    0.05    0.18
  15   8  -4    0.29    0.12
 -14   8   4    0.53    0.21
  14   8  -4    0.69    0.14
  13   8  -4    0.38    0.13
 -13   8   4    0.07    0.18
  12   8  -4    0.29    0.12
 -12   8   4    0.01    0.18
 -11   8   4    0.70    0.22
  11   8  -4    0.45    0.12
 -10   8   4    2.08    0.32
  10   8  -4    1.84    0.20
  -9   8   4    0.51    0.20
   9   8  -4    0.36    0.10
  -8   8   4   -0.03    0.15
   8   8  -4   -0.05    0.09
   8   8  -4   -0.03    0.08
   7   8  -4    0.35    0.10
  -7   8   4    0.47    0.19
   7   8  -4    0.23    0.12
   6   8  -4    1.25    0.15
  -6   8   4    0.76    0.10
  -6   8   4    0.86    0.20
   6   8  -4    1.10    0.17
  -5   8   4    0.31    0.07
   5   8  -4    0.33    0.09
  -5   8   4    0.48    0.17
   5   8  -4    0.29    0.13
   4   8  -4   -0.10    0.10
  -4   8   4    0.01    0.13
  -4   8   4    0.00    0.06
   4   8  -4    0.01    0.07
  -3   8   4    0.41    0.09
   3   8  -4    0.40    0.10
  -3   8   4    0.51    0.16
   3   8  -4    0.35    0.13
   2   8  -4    0.20    0.08
   2   8  -4    0.04    0.12
  -2   8   4    0.45    0.15
  -2   8   4    0.28    0.08
  -1   8   4    0.26    0.09
  -1   8   4    0.42    0.15
   1   8  -4    0.29    0.09
   1   8  -4    0.31    0.14
   0   8   4    0.91    0.14
   0   8   4    0.83    0.17
   0   8  -4    0.62    0.18
   0   8  -4    0.68    0.10
  -1   8  -4    1.66    0.14
   1   8   4    1.93    0.17
   1   8   4    2.00    0.23
  -1   8  -4    1.57    0.26
   2   8   4    0.89    0.13
  -2   8  -4    0.97    0.20
  -2   8  -4    0.89    0.12
   2   8   4    1.07    0.18
  -3   8  -4    0.15    0.15
  -3   8  -4   -0.05    0.05
   3   8   4    0.24    0.10
   3   8   4    0.21    0.12
   4   8   4    0.81    0.15
  -4   8  -4    0.96    0.20
   4   8   4    0.48    0.12
  -4   8  -4    0.89    0.10
   5   8   4    0.01    0.09
  -5   8  -4    0.09    0.05
   5   8   4    0.04    0.09
  -5   8  -4   -0.08    0.14
   6   8   4    0.73    0.14
  -6   8  -4    0.65    0.20
  -7   8  -4    0.94    0.23
   7   8   4    0.44    0.13
  -8   8  -4    3.08    0.36
   8   8   4    2.92    0.24
   9   8   4    1.52    0.20
  -9   8  -4    1.48    0.27
  10   8   4    1.90    0.23
 -10   8  -4    2.78    0.36
  11   8   4    0.99    0.17
 -11   8  -4    0.94    0.24
  12   8   4    1.93    0.24
 -12   8  -4    1.63    0.28
 -13   8  -4    0.51    0.20
  13   8   4    1.22    0.19
 -13   9   4    0.05    0.18
  13   9  -4    0.27    0.12
 -12   9   4    0.46    0.21
  12   9  -4    0.08    0.10
  11   9  -4    0.34    0.12
 -11   9   4    0.59    0.23
 -10   9   4    1.39    0.29
  10   9  -4    1.31    0.19
   9   9  -4   -0.01    0.09
  -9   9   4   -0.05    0.17
   8   9  -4    0.88    0.15
  -8   9   4    0.80    0.22
   8   9  -4    1.10    0.18
   7   9  -4    0.29    0.11
   7   9  -4    0.01    0.11
  -7   9   4    0.25    0.18
  -6   9   4    0.15    0.16
   6   9  -4    0.10    0.13
   6   9  -4    0.02    0.08
   5   9  -4    0.00    0.08
  -5   9   4    0.10    0.07
  -5   9   4    0.14    0.16
   5   9  -4    0.08    0.12
  -4   9   4    0.17    0.16
   4   9  -4    0.03    0.13
   4   9  -4    0.03    0.09
  -4   9   4    0.05    0.07
  -3   9   4    0.57    0.20
   3   9  -4    0.62    0.17
   3   9  -4    0.73    0.12
  -3   9   4    0.36    0.09
  -2   9   4    4.35    0.34
   2   9  -4    4.33    0.23
   2   9  -4    4.12    0.34
  -2   9   4    4.88    0.23
  -1   9   4    0.17    0.09
  -1   9   4   -0.01    0.13
   1   9  -4    0.20    0.09
   1   9  -4    0.17    0.15
   0   9  -4    0.42    0.17
   0   9  -4    0.57    0.11
   0   9   4    0.71    0.18
   0   9   4    0.26    0.10
  -1   9  -4    0.02    0.07
   1   9   4   -0.09    0.12
   1   9   4   -0.08    0.08
  -1   9  -4   -0.02    0.15
  -2   9  -4    6.13    0.25
   2   9   4    6.18    0.36
  -2   9  -4    6.50    0.42
   2   9   4    6.49    0.30
   3   9   4    1.56    0.23
  -3   9  -4    1.08    0.23
  -3   9  -4    1.13    0.13
   3   9   4    1.37    0.18
   4   9   4    1.86    0.20
  -4   9  -4    1.57    0.14
  -4   9  -4    1.48    0.25
   4   9   4    1.60    0.22
  -5   9  -4    0.31    0.19
   5   9   4    0.39    0.12
  -6   9  -4    0.11    0.18
   6   9   4    0.13    0.11
   7   9   4    0.85    0.16
  -7   9  -4    1.18    0.26
   8   9   4    0.09    0.12
  -8   9  -4    0.12    0.18
   9   9   4    0.15    0.12
  -9   9  -4    0.15    0.20
  10   9   4   -0.11    0.11
 -10   9  -4    0.32    0.21
 -11   9  -4    0.80    0.24
  11   9   4    0.55    0.15
  11  10  -4   -0.08    0.10
  10  10  -4    0.29    0.12
 -10  10   4    0.60    0.24
  -9  10   4    0.08    0.19
   9  10  -4    0.15    0.12
  -8  10   4    0.41    0.21
   8  10  -4    0.42    0.13
   7  10  -4    0.66    0.14
  -7  10   4    0.15    0.20
   7  10  -4    0.75    0.18
  -6  10   4    0.21    0.20
   6  10  -4    0.13    0.15
   6  10  -4    0.18    0.11
  -5  10   4    0.17    0.19
   5  10  -4    0.26    0.12
   5  10  -4    0.12    0.15
   4  10  -4    0.13    0.14
  -4  10   4    0.34    0.19
   4  10  -4    0.26    0.11
   3  10  -4    1.08    0.21
   3  10  -4    1.19    0.17
  -3  10   4    1.08    0.15
  -3  10   4    1.22    0.24
  -2  10   4    0.06    0.09
   2  10  -4    0.01    0.15
  -2  10   4   -0.26    0.14
   2  10  -4    0.06    0.10
  -1  10   4    0.14    0.10
   1  10  -4    0.04    0.09
  -1  10   4    0.04    0.15
   1  10  -4    0.00    0.15
   0  10   4    0.21    0.10
   0  10  -4    0.17    0.18
   0  10  -4    0.01    0.09
   0  10   4   -0.01    0.13
  -1  10  -4    0.20    0.18
   1  10   4   -0.04    0.09
  -1  10  -4   -0.03    0.08
   1  10   4    0.09    0.15
   2  10   4    0.03    0.10
  -2  10  -4    0.09    0.08
   2  10   4    0.12    0.14
  -2  10  -4    0.22    0.19
  -3  10  -4    0.30    0.09
   3  10   4    0.22    0.15
  -3  10  -4    0.48    0.22
   3  10   4    0.32    0.12
  -4  10  -4    0.57    0.22
   4  10   4    0.32    0.13
   5  10   4   -0.04    0.09
  -5  10  -4    0.14    0.19
   6  10   4    0.41    0.14
  -6  10  -4    0.44    0.21
  -7  10  -4    0.28    0.21
   7  10   4    0.18    0.13
   8  10   4    0.83    0.18
  -8  10  -4    0.73    0.25
   6  11  -4   -0.27    0.12
  -6  11   4    0.15    0.21
   6  11  -4   -0.05    0.10
  -5  11   4   -0.06    0.19
   5  11  -4    0.31    0.17
   5  11  -4    0.04    0.10
   4  11  -4    0.81    0.15
   4  11  -4    0.56    0.19
  -4  11   4    0.57    0.22
   3  11  -4    0.10    0.17
   3  11  -4   -0.05    0.10
  -3  11   4    0.17    0.19
  -2  11   4    1.18    0.25
   2  11  -4    1.69    0.19
  -2  11   4    1.33    0.17
   2  11  -4    1.13    0.23
  -1  11   4    0.77    0.14
  -1  11   4    0.45    0.20
   1  11  -4    0.96    0.24
   1  11  -4    0.92    0.15
   0  11   4   -0.02    0.09
   0  11  -4    0.08    0.18
   0  11   4    0.02    0.17
   0  11  -4    0.13    0.09
  -1  11  -4   -0.05    0.16
   1  11   4    0.02    0.10
  -1  11  -4    0.00    0.08
   1  11   4    0.02    0.16
   2  11   4    0.89    0.22
  -2  11  -4    0.98    0.25
   2  11   4    1.02    0.16
  -3  11  -4    0.30    0.22
   3  11   4    0.43    0.13
  -4  11  -4    0.63    0.24
   4  11   4    0.72    0.15
 -15   0   5    0.93    0.14
 -14   0   5   -0.04    0.07
  13   0  -5    0.51    0.05
 -13   0   5    0.49    0.10
  12   0  -5   -0.03    0.03
 -12   0   5    0.00    0.06
 -11   0   5    2.82    0.15
  11   0  -5    2.83    0.09
  10   0  -5   -0.01    0.02
 -10   0   5    0.00    0.05
   9   0  -5   16.64    0.33
  -9   0   5   15.67    0.40
  -8   0   5    0.02    0.04
   8   0  -5    0.01    0.02
   7   0  -5    0.04    0.02
  -7   0   5    0.04    0.04
  -6   0   5   -0.03    0.03
   6   0  -5   -0.02    0.02
   5   0  -5    0.27    0.03
  -5   0   5    0.28    0.04
  -4   0   5    0.00    0.03
   4   0  -5    0.00    0.02
   3   0  -5   14.68    0.30
  -3   0   5   14.62    0.33
   2   0  -5   -0.05    0.02
  -2   0   5   -0.03    0.02
  -1   0   5    1.34    0.06
   0   0   5    0.07    0.02
   1   0   5    2.45    0.08
   1   0   5    2.38    0.09
   2   0   5    0.07    0.03
   2   0   5    0.00    0.02
   3   0   5    4.55    0.15
   3   0   5    4.70    0.13
   4   0   5   -0.01    0.04
   4   0   5   -0.01    0.02
   5   0   5    5.31    0.14
   5   0   5    5.40    0.17
   6   0   5   -0.01    0.04
   7   0   5   24.30    0.54
   8   0   5    0.12    0.06
   9   0   5  114.96    2.22
  10   0   5    0.03    0.06
  11   0   5    2.77    0.16
  12   0   5    0.05    0.07
  13   0   5    2.68    0.16
 -16   1   5    0.10    0.09
 -15   1   5    1.77    0.18
 -14  -1   5    0.25    0.08
 -14   1   5    0.12    0.09
  14   1  -5    0.23    0.05
 -13  -1   5    1.00    0.11
 -13   1   5    1.09    0.15
  13   1  -5    0.98    0.08
 -12  -1   5    0.14    0.06
  12   1  -5    0.12    0.04
 -12   1   5    0.10    0.08
 -11  -1   5    3.49    0.15
  11   1  -5    3.63    0.13
 -11   1   5    3.72    0.19
 -10  -1   5    1.24    0.09
  10  -1  -5    1.08    0.04
 -10   1   5    0.98    0.05
 -10   1   5    1.06    0.12
  10   1  -5    1.40    0.08
   9  -1  -5    4.41    0.10
  -9  -1   5    4.40    0.15
  -9   1   5    4.33    0.18
  -9   1   5    4.35    0.11
   9   1  -5    4.63    0.14
   8  -1  -5    0.18    0.03
  -8  -1   5    0.18    0.04
   8   1  -5    0.22    0.04
  -8   1   5    0.23    0.06
  -8   1   5    0.24    0.03
   7  -1  -5   27.22    0.53
  -7  -1   5   27.72    0.59
   7   1  -5   27.52    0.56
  -7   1   5   27.83    0.63
  -6  -1   5    1.12    0.07
   6   1  -5    1.07    0.06
  -6   1   5    1.06    0.09
  -5  -1   5   18.16    0.41
   5   1  -5   18.02    0.38
  -5   1   5   19.20    0.43
  -4  -1   5   11.12    0.27
   4   1  -5   11.39    0.25
  -4   1   5   11.81    0.28
  -3  -1   5    0.01    0.03
   3   1  -5    0.01    0.02
  -3   1   5   -0.02    0.03
  -3   1   5   -0.01    0.03
  -2  -1   5    8.23    0.21
  -2   1   5    8.00    0.19
   2   1  -5    8.01    0.19
  -2   1   5    7.94    0.20
  -1  -1   5    2.98    0.11
   1   1  -5    3.06    0.10
  -1   1   5    3.03    0.11
  -1   1   5    3.13    0.10
   0   1  -5   12.00    0.30
   0   1  -5   11.87    0.26
   0   1   5   12.11    0.27
   0   1   5   11.82    0.28
  -1   1  -5   10.55    0.28
   1   1   5   11.05    0.24
   1   1   5   11.07    0.26
  -1   1  -5   10.88    0.25
  -2   1  -5    2.75    0.12
   2   1   5    2.65    0.11
   2   1   5    2.86    0.08
   3   1   5  128.66    2.46
  -3   1  -5  128.87    2.61
   3   1   5  131.95    2.61
   4  -1   5    0.05    0.04
   4   1   5    0.01    0.03
   4   1   5    0.03    0.01
   4   1   5    0.05    0.05
  -4   1  -5    0.03    0.05
   5  -1   5    4.57    0.15
  -5   1  -5    4.61    0.17
   5   1   5    4.76    0.17
   6  -1   5    0.04    0.04
  -6   1  -5   -0.04    0.04
   6   1   5    0.02    0.05
   7  -1   5    0.57    0.08
   7   1   5    0.73    0.10
  -7   1  -5    0.67    0.09
   8  -1   5   -0.03    0.05
   8   1   5    0.03    0.06
  -8   1  -5   -0.05    0.05
   9  -1   5    0.19    0.06
   9   1   5    0.16    0.07
  -9   1  -5    0.13    0.06
  10  -1   5   -0.02    0.05
  10   1   5   -0.02    0.06
 -10   1  -5    0.02    0.05
  11  -1   5    0.59    0.08
  11   1   5    0.59    0.09
  12  -1   5    0.66    0.09
  12   1   5    1.05    0.13
  13   1   5    4.60    0.21
  14   1   5    0.05    0.07
 -16   2   5    1.54    0.20
  15   2  -5    1.46    0.11
 -15   2   5    1.63    0.20
 -14  -2   5    2.86    0.16
 -14   2   5    3.17    0.23
  14   2  -5    2.93    0.14
 -13  -2   5    0.15    0.06
 -13   2   5    0.22    0.10
  13   2  -5    0.18    0.06
 -12  -2   5    1.07    0.09
  12   2  -5    0.95    0.10
 -12   2   5    1.08    0.16
 -11  -2   5    5.73    0.18
 -11   2   5    5.47    0.26
  11   2  -5    5.61    0.19
 -10  -2   5    0.32    0.05
  10   2  -5    0.26    0.06
 -10   2   5    0.36    0.09
  -9  -2   5    9.23    0.24
   9   2  -5    8.96    0.24
  -9   2   5    9.33    0.31
  -8  -2   5    3.20    0.12
  -8   2   5    3.26    0.17
   8   2  -5    3.35    0.13
  -7  -2   5    1.19    0.07
  -7   2   5    1.22    0.05
   7   2  -5    1.06    0.08
  -7   2   5    1.19    0.11
  -6  -2   5    4.40    0.14
  -6   2   5    4.39    0.18
  -6   2   5    4.31    0.10
   6   2  -5    4.26    0.14
  -6   2   5    4.63    0.12
  -5  -2   5    4.02    0.14
  -5   2   5    4.08    0.17
  -5   2   5    4.14    0.12
   5   2  -5    4.07    0.13
  -4  -2   5   18.39    0.43
  -4   2   5   19.28    0.39
   4   2  -5   18.75    0.40
  -4   2   5   18.36    0.45
  -3   2   5   10.67    0.25
   3   2  -5   10.54    0.24
  -3   2   5   10.25    0.28
  -2   2   5    2.13    0.10
  -2   2   5    2.04    0.09
   2   2  -5    1.99    0.12
   2   2  -5    2.16    0.08
   1   2  -5    2.25    0.08
  -1   2   5    2.18    0.10
  -1   2   5    2.23    0.10
   0   2  -5    0.31    0.06
   0   2  -5    0.36    0.04
   0   2   5    0.36    0.06
   0   2   5    0.42    0.07
   1   2   5    0.40    0.06
   1   2   5    0.49    0.07
  -1   2  -5    0.52    0.08
  -1   2  -5    0.59    0.05
   2   2   5    0.54    0.06
  -2   2  -5    0.54    0.05
  -2   2  -5    0.69    0.10
   2   2   5    0.52    0.08
   3   2   5    2.68    0.13
   3   2   5    2.90    0.10
  -3   2  -5    2.60    0.15
  -3   2  -5    2.74    0.10
  -4  -2  -5    8.20    0.18
   4   2   5    8.10    0.20
  -4   2  -5    8.36    0.27
   4   2   5    7.90    0.24
   5   2   5    5.50    0.20
  -5   2  -5    5.19    0.21
   6  -2   5    0.22    0.05
   6   2   5    0.14    0.06
  -6   2  -5    0.20    0.08
   7  -2   5   14.03    0.34
   7   2   5   14.29    0.38
  -7   2  -5   14.08    0.40
   8  -2   5    2.96    0.13
  -8   2  -5    3.02    0.18
   8   2   5    3.29    0.17
   9  -2   5   68.18    1.33
  -9   2  -5   67.21    1.46
   9   2   5   67.11    1.38
  10  -2   5    0.30    0.06
 -10   2  -5    0.24    0.08
  10   2   5    0.19    0.08
  11  -2   5    1.51    0.11
  11   2   5    1.70    0.15
 -11   2  -5    1.53    0.14
  12   2   5    0.29    0.09
  13   2   5    1.31    0.15
  14   2   5    0.36    0.10
 -17   3   5    2.20    0.25
  16   3  -5    0.05    0.06
 -16   3   5    0.42    0.14
 -15   3   5    0.03    0.11
  15   3  -5    0.01    0.06
 -14   3   5    0.55    0.14
  14   3  -5    0.30    0.08
 -13  -3   5    0.00    0.04
 -13   3   5   -0.15    0.09
  13   3  -5    0.00    0.06
 -12  -3   5    0.14    0.05
  12   3  -5    0.19    0.07
 -12   3   5    0.08    0.11
 -11  -3   5    0.74    0.08
 -11   3   5    0.84    0.14
  11   3  -5    0.61    0.08
 -10  -3   5    2.10    0.10
 -10   3   5    2.57    0.20
  10   3  -5    2.15    0.13
  -9  -3   5    8.83    0.23
   9   3  -5    9.10    0.26
  -9   3   5    7.54    0.31
  -8  -3   5    0.11    0.04
   8   3  -5    0.13    0.05
  -8   3   5    0.15    0.08
  -7  -3   5   13.10    0.33
  -7   3   5   13.23    0.40
  -7   3   5   13.04    0.26
  -7   3   5   13.20    0.27
   7   3  -5   13.08    0.33
  -6  -3   5    0.89    0.08
   6   3  -5    0.98    0.08
  -6   3   5    0.93    0.13
  -6   3   5    0.70    0.05
   5   3  -5    1.06    0.08
  -5   3   5    1.02    0.07
  -5   3   5    0.99    0.12
  -4   3   5   22.43    0.46
  -4   3   5   22.03    0.55
   4   3  -5   21.30    0.47
   4   3  -5   21.23    0.53
   3   3  -5    0.23    0.05
   3   3  -5    0.21    0.07
  -3   3   5    0.28    0.05
  -3   3   5    0.34    0.08
   2   3  -5    9.08    0.23
  -2   3   5    8.05    0.23
   2   3  -5    9.63    0.29
  -2   3   5    8.10    0.27
   1   3  -5    3.65    0.18
  -1   3   5    3.74    0.17
  -1   3   5    3.82    0.14
   1   3  -5    3.60    0.12
   0   3  -5   18.64    0.40
   0   3  -5   18.44    0.49
   0   3   5   18.13    0.45
   0   3   5   18.38    0.43
   1   3   5    3.16    0.14
   1   3   5    2.88    0.14
  -1   3  -5    2.75    0.17
  -1   3  -5    2.57    0.10
  -2   3  -5    6.38    0.25
  -2   3  -5    6.17    0.17
   2   3   5    6.15    0.21
   2   3   5    5.98    0.20
  -3   3  -5   36.55    0.85
   3   3   5   36.13    0.78
  -3   3  -5   36.00    0.72
   3   3   5   35.65    0.77
   4   3   5    0.60    0.09
   4   3   5    0.80    0.08
  -4   3  -5    1.06    0.14
  -4   3  -5    0.83    0.06
   5   3   5   11.66    0.27
   5   3   5   11.82    0.33
  -5   3  -5   10.75    0.37
   6   3   5    0.04    0.06
  -6   3  -5   -0.09    0.07
   7  -3   5    1.46    0.09
  -7   3  -5    1.45    0.17
   7   3   5    1.11    0.13
   8  -3   5    0.12    0.05
  -8   3  -5    0.09    0.10
   8   3   5   -0.02    0.07
   9  -3   5    0.84    0.09
  -9   3  -5    0.84    0.14
   9   3   5    0.71    0.11
  10  -3   5    0.54    0.07
 -10   3  -5    0.51    0.12
  10   3   5    0.40    0.10
 -11   3  -5    0.55    0.12
  11   3   5    0.60    0.11
  12   3   5    2.38    0.18
  13   3   5    1.33    0.16
  14   3   5    0.34    0.11
  15   3   5    0.03    0.09
 -17   4   5    1.04    0.21
  17   4  -5    0.75    0.12
  16   4  -5    0.55    0.10
 -16   4   5    0.74    0.18
 -15   4   5    1.39    0.23
  15   4  -5    1.27    0.14
  14   4  -5    5.47    0.23
 -14   4   5    5.84    0.35
 -13   4   5   -0.12    0.11
  13   4  -5    0.02    0.07
 -12  -4   5    2.97    0.13
 -12   4   5    3.32    0.25
  12   4  -5    2.95    0.17
 -11  -4   5    9.86    0.27
  11   4  -5   10.24    0.31
 -11   4   5   10.07    0.41
 -10  -4   5    0.36    0.06
 -10   4   5    0.41    0.12
  10   4  -5    0.47    0.08
  -9  -4   5    2.80    0.13
  -9   4   5    2.76    0.22
   9   4  -5    2.93    0.15
  -8  -4   5    4.04    0.16
   8   4  -5    4.37    0.17
  -8   4   5    3.94    0.24
  -8   4   5    3.67    0.10
  -7  -4   5    3.77    0.16
   7   4  -5    3.39    0.15
  -7   4   5    3.53    0.11
  -7   4   5    3.58    0.22
  -6   4   5    0.12    0.08
   6   4  -5    0.29    0.06
  -6   4   5    0.41    0.05
   6   4  -5    0.39    0.08
   5   4  -5    4.54    0.20
  -5   4   5    4.41    0.14
   5   4  -5    4.42    0.16
  -5   4   5    4.24    0.22
   4   4  -5   12.42    0.32
  -4   4   5   13.26    0.31
  -4   4   5   13.03    0.40
   4   4  -5   12.33    0.38
   3   4  -5    8.05    0.28
  -3   4   5    7.56    0.22
  -3   4   5    7.42    0.28
   3   4  -5    7.63    0.22
   2   4  -5    0.99    0.08
  -2   4   5    0.80    0.09
  -2   4   5    0.96    0.12
   2   4  -5    0.94    0.13
  -1   4   5    0.56    0.08
   1   4  -5    0.57    0.10
   1   4  -5    0.68    0.07
  -1   4   5    0.75    0.12
   0   4   5    0.07    0.07
   0   4   5    0.04    0.05
   0   4  -5    0.10    0.08
   0   4  -5    0.03    0.04
  -1   4  -5    0.46    0.10
   1   4   5    0.50    0.09
   1   4   5    0.51    0.08
  -1   4  -5    0.59    0.06
  -2   4  -5    1.60    0.08
   2   4   5    1.57    0.12
   2   4   5    1.52    0.13
  -2   4  -5    1.68    0.16
   3   4   5    0.28    0.07
   3   4   5    0.24    0.07
  -3   4  -5    0.36    0.05
  -3   4  -5    0.42    0.11
  -4   4  -5    3.62    0.22
   4   4   5    3.49    0.18
   4   4   5    3.37    0.16
  -4   4  -5    3.46    0.12
   5   4   5    0.84    0.12
   5   4   5    1.15    0.10
  -5   4  -5    1.08    0.17
  -5   4  -5    0.98    0.07
  -6   4  -5    1.78    0.09
  -6   4  -5    1.57    0.19
   6   4   5    1.59    0.10
   6   4   5    1.92    0.16
   7   4   5    2.54    0.18
  -7   4  -5    1.91    0.21
  -8   4  -5    2.72    0.24
   8   4   5    3.21    0.20
   9  -4   5   13.41    0.33
   9   4   5   13.80    0.41
  -9   4  -5   13.70    0.47
 -10   4  -5    0.42    0.13
  10   4   5    0.50    0.10
  11   4   5    0.19    0.09
 -11   4  -5    0.03    0.10
  12   4   5    0.30    0.10
 -12   4  -5    0.17    0.11
  13   4   5    0.26    0.10
  14   4   5    0.07    0.10
  15   4   5    0.07    0.10
  16   4   5    0.02    0.09
 -17   5   5    2.10    0.32
  17   5  -5    1.46    0.17
 -16   5   5    0.56    0.19
  16   5  -5    0.90    0.13
 -15   5   5    1.29    0.23
  15   5  -5    0.96    0.15
 -14   5   5    0.02    0.14
  14   5  -5    0.08    0.08
  13   5  -5    2.10    0.17
 -13   5   5    2.03    0.25
 -12  -5   5   -0.03    0.04
  12   5  -5   -0.01    0.07
 -12   5   5   -0.10    0.11
 -11  -5   5    4.55    0.17
  11   5  -5    4.32    0.21
 -11   5   5    4.50    0.32
 -10  -5   5    0.16    0.06
 -10   5   5    0.14    0.13
  10   5  -5    0.13    0.07
  -9  -5   5    6.26    0.22
  -9   5   5    5.45    0.32
   9   5  -5    6.24    0.24
  -8  -5   5    0.11    0.07
   8   5  -5    0.07    0.06
  -8   5   5    0.12    0.03
  -8   5   5    0.08    0.11
   7   5  -5    1.54    0.15
  -7   5   5    1.70    0.20
  -7   5   5    1.85    0.09
   7   5  -5    1.72    0.13
   6   5  -5    0.11    0.06
   6   5  -5    0.01    0.08
  -6   5   5    0.24    0.05
  -6   5   5    0.20    0.11
  -5   5   5    0.33    0.06
  -5   5   5    0.23    0.10
   5   5  -5    0.32    0.09
   5   5  -5    0.30    0.06
  -4   5   5    4.73    0.17
  -4   5   5    4.85    0.26
   4   5  -5    4.92    0.19
   4   5  -5    4.61    0.23
   3   5  -5    3.71    0.21
  -3   5   5    3.88    0.16
  -3   5   5    3.86    0.23
   3   5  -5    3.81    0.16
  -2   5   5    0.38    0.07
   2   5  -5    0.42    0.07
  -2   5   5    0.42    0.11
   2   5  -5    0.59    0.11
   1   5  -5    0.03    0.05
  -1   5   5    0.08    0.08
   1   5  -5    0.09    0.09
  -1   5   5    0.13    0.06
   0   5  -5    0.39    0.06
   0   5   5    0.32    0.07
   0   5  -5    0.34    0.11
   0   5   5    0.24    0.09
   1   5   5    0.03    0.06
  -1   5  -5    0.12    0.10
  -1   5  -5    0.06    0.04
   1   5   5    0.02    0.07
  -2   5  -5    3.82    0.24
  -2   5  -5    3.65    0.14
   2   5   5    3.55    0.20
   2   5   5    3.78    0.18
   3   5   5    7.64    0.28
  -3   5  -5    7.87    0.22
  -3   5  -5    7.97    0.34
   3   5   5    7.32    0.27
   4   5   5    3.42    0.19
  -4   5  -5    3.45    0.13
  -4   5  -5    3.67    0.25
   4   5   5    3.60    0.19
   5   5   5   10.91    0.32
  -5   5  -5   10.30    0.41
   5   5   5   10.59    0.34
  -5   5  -5   10.00    0.27
   6   5   5    0.03    0.06
  -6   5  -5   -0.18    0.11
   6   5   5   -0.03    0.07
  -6   5  -5    0.00    0.04
  -7   5  -5    4.94    0.17
   7   5   5    5.15    0.24
  -7   5  -5    5.32    0.31
  -8   5  -5    0.93    0.17
   8   5   5    0.67    0.12
  -9   5  -5    2.52    0.25
   9   5   5    1.85    0.17
  10   5   5    1.37    0.17
 -10   5  -5    1.95    0.24
 -11   5  -5   -0.02    0.11
  11   5   5    0.14    0.09
  12   5   5    0.63    0.13
 -12   5  -5    0.47    0.16
 -13   5  -5   -0.03    0.12
  13   5   5   -0.03    0.09
  14   5   5    1.00    0.16
  15   5   5    0.06    0.10
  16   5   5    0.96    0.16
  18   6  -5    3.70    0.24
 -18   6   5    2.93    0.34
  17   6  -5    2.16    0.20
 -17   6   5    2.41    0.34
  16   6  -5    0.06    0.10
 -16   6   5   -0.06    0.16
  15   6  -5    0.22    0.11
 -15   6   5    0.24    0.18
 -14   6   5    2.00    0.31
  14   6  -5    1.61    0.18
 -13   6   5    0.28    0.17
  13   6  -5    0.07    0.08
 -12   6   5    3.03    0.32
  12   6  -5    3.25    0.20
 -11  -6   5    4.97    0.20
 -11   6   5    4.87    0.36
  11   6  -5    5.82    0.25
 -10  -6   5   -0.06    0.06
  10   6  -5    0.00    0.07
 -10   6   5   -0.03    0.13
  -9  -6   5    0.48    0.09
   9   6  -5    0.41    0.09
  -9   6   5    0.53    0.16
  -8   6   5    1.02    0.17
   8   6  -5    1.30    0.14
   7   6  -5    0.71    0.12
  -7   6   5    0.96    0.17
  -7   6   5    0.79    0.08
   7   6  -5    0.85    0.12
   6   6  -5   -0.01    0.08
   6   6  -5    0.01    0.06
  -6   6   5    0.03    0.04
  -6   6   5    0.07    0.11
  -5   6   5    1.85    0.12
  -5   6   5    1.69    0.21
   5   6  -5    2.05    0.18
   5   6  -5    1.79    0.14
  -4   6   5    1.13    0.11
  -4   6   5    0.88    0.16
   4   6  -5    1.05    0.12
   4   6  -5    1.04    0.16
   3   6  -5    3.35    0.17
   3   6  -5    3.95    0.25
  -3   6   5    3.91    0.17
  -3   6   5    4.00    0.27
  -2   6   5    0.11    0.11
   2   6  -5    0.10    0.06
  -2   6   5    0.12    0.06
   2   6  -5    0.09    0.10
  -1   6   5    0.28    0.11
   1   6  -5    0.39    0.08
   1   6  -5    0.39    0.13
  -1   6   5    0.25    0.07
   0   6  -5    0.38    0.07
   0   6   5    0.49    0.09
   0   6  -5    0.48    0.13
   0   6   5    0.36    0.12
   1   6   5    0.70    0.11
  -1   6  -5    0.74    0.09
   1   6   5    0.59    0.12
  -1   6  -5    0.68    0.15
  -2   6  -5    0.47    0.14
   2   6   5    0.54    0.10
  -2   6  -5    0.50    0.07
   2   6   5    0.48    0.12
   3   6   5   -0.03    0.07
  -3   6  -5    0.02    0.05
  -3   6  -5    0.17    0.12
   3   6   5    0.05    0.09
   4   6   5    0.06    0.08
  -4   6  -5    0.10    0.05
  -4   6  -5   -0.13    0.11
   4   6   5    0.05    0.08
   5   6   5    0.24    0.09
  -5   6  -5    0.27    0.05
   5   6   5    0.26    0.09
  -5   6  -5    0.49    0.15
   6   6   5    3.28    0.19
   6   6   5    3.49    0.21
  -6   6  -5    3.65    0.29
  -6   6  -5    3.50    0.14
   7   6   5    1.02    0.16
  -7   6  -5    1.13    0.09
  -7   6  -5    1.24    0.20
   8   6   5    0.36    0.11
  -8   6  -5    0.10    0.13
  -9   6  -5    1.05    0.20
   9   6   5    1.27    0.17
 -10   6  -5    0.67    0.18
  10   6   5    1.05    0.15
  11   6   5    0.04    0.09
 -11   6  -5    0.13    0.15
 -12   6  -5    0.00    0.14
  12   6   5    0.10    0.11
 -13   6  -5    0.93    0.20
  13   6   5    0.68    0.15
  14   6   5    0.02    0.10
  15   6   5   -0.12    0.10
  17   7  -5    0.51    0.13
 -17   7   5    0.44    0.20
  16   7  -5    0.07    0.11
 -16   7   5    0.54    0.21
 -15   7   5    0.10    0.19
  15   7  -5    0.40    0.12
  14   7  -5    0.10    0.11
 -14   7   5    0.38    0.19
  13   7  -5    4.69    0.26
 -13   7   5    3.47    0.38
  12   7  -5    0.07    0.09
 -12   7   5    0.01    0.17
 -11   7   5    1.39    0.24
  11   7  -5    1.66    0.17
 -10  -7   5    0.56    0.10
  10   7  -5    0.62    0.11
 -10   7   5    0.36    0.18
  -9  -7   5    1.35    0.16
  -9   7   5    1.48    0.23
   9   7  -5    1.28    0.15
  -8   7   5    1.01    0.20
   8   7  -5    0.74    0.14
   8   7  -5    0.68    0.11
  -7   7   5    0.10    0.05
   7   7  -5    0.19    0.11
   7   7  -5    0.14    0.08
  -7   7   5    0.04    0.13
  -6   7   5    0.85    0.18
   6   7  -5    0.44    0.09
   6   7  -5    0.86    0.14
  -6   7   5    0.67    0.09
   5   7  -5    0.06    0.07
   5   7  -5   -0.06    0.09
  -5   7   5    0.04    0.06
  -5   7   5    0.01    0.12
   4   7  -5    0.57    0.10
  -4   7   5    0.64    0.09
  -4   7   5    0.58    0.15
   4   7  -5    0.40    0.13
  -3   7   5    7.11    0.25
  -3   7   5    7.09    0.36
   3   7  -5    7.17    0.34
   3   7  -5    7.03    0.26
   2   7  -5    0.16    0.07
  -2   7   5    0.28    0.08
   2   7  -5    0.20    0.12
  -2   7   5    0.25    0.13
   1   7  -5    0.88    0.16
  -1   7   5    1.01    0.13
   1   7  -5    0.83    0.12
  -1   7   5    1.21    0.18
   0   7   5    2.46    0.23
   0   7  -5    2.44    0.15
   0   7  -5    2.43    0.24
   0   7   5    2.39    0.17
   1   7   5   -0.04    0.10
  -1   7  -5    0.00    0.05
  -1   7  -5    0.07    0.12
   1   7   5    0.09    0.08
  -2   7  -5    1.45    0.23
   2   7   5    1.84    0.20
   2   7   5    1.81    0.17
  -2   7  -5    1.85    0.12
  -3   7  -5    3.94    0.16
  -3   7  -5    3.43    0.29
   3   7   5    3.60    0.24
   3   7   5    3.32    0.21
   4   7   5    2.38    0.20
  -4   7  -5    2.60    0.27
  -4   7  -5    2.46    0.13
   4   7   5    2.37    0.19
  -5   7  -5    3.26    0.29
   5   7   5    3.26    0.22
  -5   7  -5    3.19    0.14
   5   7   5    3.16    0.21
  -6   7  -5    0.07    0.05
   6   7   5   -0.02    0.08
  -6   7  -5    0.05    0.14
  -7   7  -5    3.68    0.32
   7   7   5    3.38    0.23
  -8   7  -5    1.38    0.23
   8   7   5    1.20    0.17
  -9   7  -5    1.92    0.29
   9   7   5    1.79    0.20
 -10   7  -5    1.08    0.23
  10   7   5    1.19    0.18
  11   7   5   -0.22    0.09
 -11   7  -5    0.18    0.16
 -12   7  -5    0.13    0.17
  12   7   5    0.08    0.11
  13   7   5   -0.09    0.11
 -13   7  -5   -0.17    0.14
  14   7   5    0.45    0.14
 -15   8   5   -0.01    0.17
  15   8  -5    0.11    0.11
  14   8  -5    0.22    0.11
 -14   8   5    0.02    0.18
  13   8  -5    0.07    0.11
 -13   8   5    0.12    0.19
  12   8  -5    0.95    0.15
 -12   8   5    1.00    0.24
 -11   8   5    0.07    0.18
  11   8  -5    0.10    0.10
 -10  -8   5    0.03    0.09
 -10   8   5    0.11    0.18
  10   8  -5    0.04    0.09
  -9   8   5    0.07    0.17
   9   8  -5    0.06    0.09
   8   8  -5    0.22    0.11
  -8   8   5   -0.20    0.13
   8   8  -5    0.19    0.09
  -7   8   5    0.06    0.14
   7   8  -5   -0.02    0.08
   7   8  -5   -0.18    0.09
  -6   8   5    0.05    0.14
   6   8  -5    0.13    0.08
   6   8  -5    0.00    0.11
  -6   8   5    0.02    0.06
  -5   8   5    1.07    0.11
   5   8  -5    1.00    0.14
  -5   8   5    1.36    0.23
   5   8  -5    0.73    0.16
   4   8  -5    0.48    0.10
  -4   8   5    0.40    0.08
   4   8  -5    0.53    0.15
  -4   8   5    0.55    0.17
   3   8  -5    1.12    0.14
   3   8  -5    0.91    0.17
  -3   8   5    1.04    0.13
  -3   8   5    1.39    0.23
  -2   8   5    0.00    0.07
   2   8  -5   -0.01    0.11
  -2   8   5   -0.01    0.12
   2   8  -5    0.04    0.07
   1   8  -5    2.01    0.16
  -1   8   5    1.82    0.16
   1   8  -5    2.11    0.25
  -1   8   5    1.77    0.25
   0   8   5    0.06    0.12
   0   8   5   -0.06    0.07
   0   8  -5   -0.03    0.06
   0   8  -5   -0.07    0.13
   1   8   5    0.24    0.09
  -1   8  -5    0.18    0.14
  -1   8  -5    0.26    0.08
   1   8   5    0.11    0.12
  -2   8  -5    0.00    0.06
   2   8   5    0.03    0.08
   2   8   5    0.03    0.10
  -2   8  -5    0.16    0.14
   3   8   5    0.42    0.13
   3   8   5    0.31    0.11
  -3   8  -5    0.51    0.18
  -3   8  -5    0.41    0.08
  -4   8  -5    0.64    0.19
  -4   8  -5    0.38    0.07
   4   8   5    0.32    0.12
   4   8   5    0.35    0.11
  -5   8  -5    0.92    0.21
   5   8   5    0.47    0.12
  -5   8  -5    0.61    0.10
  -6   8  -5    1.40    0.25
   6   8   5    1.02    0.16
   7   8   5    1.90    0.21
  -7   8  -5    2.12    0.33
  -8   8  -5    0.34    0.20
   8   8   5    0.11    0.12
   9   8   5    0.98    0.17
  -9   8  -5    0.89    0.23
 -10   8  -5    1.30    0.26
  10   8   5    1.32    0.21
  11   8   5    0.16    0.12
 -11   8  -5    0.05    0.17
 -12   8  -5    0.20    0.19
  12   8   5    0.33    0.14
  13   9  -5    1.75    0.22
 -13   9   5    1.78    0.31
 -12   9   5    0.05    0.19
  12   9  -5    0.19    0.12
 -11   9   5    0.87    0.24
  11   9  -5    0.57    0.14
 -10   9   5   -0.12    0.17
  10   9  -5    0.07    0.11
   9   9  -5    0.59    0.14
  -9   9   5    0.06    0.18
  -8   9   5    0.56    0.21
   8   9  -5    1.22    0.17
   8   9  -5    0.73    0.16
   7   9  -5   -0.02    0.09
  -7   9   5    0.23    0.18
   7   9  -5   -0.10    0.11
   6   9  -5    0.41    0.15
  -6   9   5    0.12    0.16
   6   9  -5    0.36    0.11
  -5   9   5    0.22    0.08
   5   9  -5    0.19    0.10
   5   9  -5    0.02    0.13
  -5   9   5    0.36    0.18
   4   9  -5    0.44    0.16
  -4   9   5    0.32    0.09
   4   9  -5    0.46    0.11
  -4   9   5    0.29    0.18
   3   9  -5    2.66    0.20
  -3   9   5    2.07    0.30
   3   9  -5    2.50    0.28
  -3   9   5    2.24    0.17
  -2   9   5    0.41    0.17
  -2   9   5    0.36    0.10
   2   9  -5    0.33    0.16
   2   9  -5    0.28    0.10
  -1   9   5    1.44    0.17
  -1   9   5    1.71    0.25
   1   9  -5    1.23    0.16
   1   9  -5    1.82    0.27
   0   9   5    1.51    0.18
   0   9  -5    1.39    0.16
   0   9   5    1.26    0.21
   0   9  -5    1.52    0.24
  -1   9  -5    0.10    0.16
  -1   9  -5   -0.08    0.07
   1   9   5    0.06    0.09
   1   9   5    0.13    0.14
   2   9   5    1.17    0.20
  -2   9  -5    1.05    0.13
  -2   9  -5    0.87    0.20
   2   9   5    0.90    0.15
  -3   9  -5    2.43    0.31
  -3   9  -5    2.02    0.15
   3   9   5    1.96    0.21
   3   9   5    1.85    0.24
  -4   9  -5    0.07    0.07
   4   9   5    0.17    0.11
   4   9   5    0.06    0.12
  -4   9  -5    0.21    0.17
   5   9   5    0.25    0.12
  -5   9  -5    0.24    0.18
   6   9   5    0.07    0.11
  -6   9  -5   -0.08    0.17
  -7   9  -5    1.05    0.25
   7   9   5    1.11    0.17
  -8   9  -5    0.29    0.21
   8   9   5   -0.04    0.10
  -9   9  -5    0.37    0.21
   9   9   5    0.56    0.15
  10   9   5    0.14    0.12
 -10   9  -5    0.15    0.18
  11  10  -5    0.35    0.13
  10  10  -5    0.03    0.10
 -10  10   5   -0.07    0.18
  -9  10   5    0.47    0.23
   9  10  -5    0.27    0.12
  -8  10   5    0.50    0.23
   8  10  -5    0.63    0.14
   8  10  -5    0.45    0.16
   7  10  -5    0.13    0.11
   7  10  -5    0.04    0.13
  -7  10   5   -0.01    0.18
  -6  10   5   -0.10    0.17
   6  10  -5    0.04    0.10
   6  10  -5    0.03    0.14
  -5  10   5    0.39    0.20
   5  10  -5    0.99    0.21
   5  10  -5    0.48    0.13
   4  10  -5    0.72    0.14
   4  10  -5    0.38    0.18
  -4  10   5    0.54    0.21
  -3  10   5    0.41    0.19
   3  10  -5    0.36    0.12
  -3  10   5    0.54    0.11
   3  10  -5    0.26    0.17
   2  10  -5    0.07    0.10
   2  10  -5   -0.08    0.14
  -2  10   5    0.01    0.15
  -2  10   5    0.05    0.09
   1  10  -5    0.49    0.20
   1  10  -5    0.59    0.12
  -1  10   5    0.56    0.12
  -1  10   5    0.31    0.18
   0  10  -5   -0.05    0.08
   0  10   5    0.14    0.10
   0  10  -5    0.01    0.16
   0  10   5    0.03    0.15
  -1  10  -5   -0.08    0.07
   1  10   5   -0.13    0.09
  -1  10  -5    0.19    0.18
   1  10   5    0.15    0.15
   2  10   5    0.02    0.10
  -2  10  -5    0.13    0.08
  -2  10  -5    0.06    0.17
   2  10   5    0.14    0.14
   3  10   5    1.30    0.22
  -3  10  -5    0.72    0.11
   3  10   5    0.97    0.16
  -3  10  -5    1.35    0.27
   4  10   5    0.51    0.14
  -4  10  -5    0.50    0.21
   5  10   5    0.27    0.13
  -5  10  -5    0.27    0.21
  -6  10  -5   -0.04    0.18
   6  10   5   -0.05    0.10
   7  10   5    0.69    0.17
  -7  10  -5    0.68    0.25
  -8  10  -5    0.58    0.23
   8  10   5    0.42    0.14
   6  11  -5    0.01    0.14
  -6  11   5    0.10    0.18
   6  11  -5    0.28    0.13
   5  11  -5   -0.16    0.09
   5  11  -5   -0.14    0.14
  -5  11   5   -0.12    0.17
  -4  11   5    0.35    0.21
   4  11  -5    0.23    0.11
   4  11  -5    0.26    0.18
   3  11  -5    0.13    0.17
  -3  11   5   -0.26    0.15
   3  11  -5    0.04    0.10
   2  11  -5    0.21    0.18
  -2  11   5    0.12    0.16
   2  11  -5    0.01    0.09
  -2  11   5    0.13    0.10
   1  11  -5    0.04    0.09
   1  11  -5    0.01    0.17
  -1  11   5    0.33    0.12
  -1  11   5    0.10    0.17
   0  11   5   -0.02    0.16
   0  11  -5   -0.03    0.17
   0  11  -5   -0.20    0.08
   0  11   5   -0.02    0.09
   1  11   5   -0.06    0.14
  -1  11  -5    0.10    0.17
   1  11   5    0.13    0.11
  -1  11  -5    0.10    0.09
   2  11   5    0.39    0.18
   2  11   5    0.40    0.13
  -2  11  -5    0.17    0.21
   3  11   5    0.42    0.13
  -3  11  -5    0.29    0.20
 -15   0   6   -0.07    0.07
 -14   0   6    0.02    0.08
 -13   0   6    0.03    0.07
  13   0  -6    0.00    0.03
  12   0  -6    1.27    0.07
 -12   0   6    1.33    0.13
 -11   0   6    0.01    0.06
  11   0  -6    0.04    0.03
  10   0  -6    4.77    0.13
 -10   0   6    4.80    0.18
  -9   0   6    0.02    0.04
   9   0  -6    0.01    0.02
  -8   0   6   18.69    0.44
   8   0  -6   18.71    0.38
   7   0  -6    0.02    0.02
  -7   0   6   -0.03    0.03
  -6   0   6    0.42    0.06
   6   0  -6    0.49    0.04
   5   0  -6    0.01    0.02
  -5   0   6   -0.04    0.03
   4   0  -6   17.68    0.37
  -4   0   6   17.97    0.40
   3   0  -6    0.00    0.02
  -3   0   6    0.04    0.03
  -2   0   6    4.17    0.12
   2   0  -6    4.06    0.12
  -1   0   6   -0.02    0.02
   0   0   6   19.06    0.41
   1   0   6    0.01    0.02
   1   0   6    0.03    0.04
   2   0   6   10.16    0.24
   2   0   6   10.37    0.26
   3   0   6   -0.08    0.04
   3   0   6   -0.02    0.02
   4   0   6   81.12    1.61
   4   0   6   80.19    1.56
   5   0   6    0.00    0.02
   5   0   6   -0.02    0.04
   6   0   6    8.68    0.20
   6   0   6    8.41    0.25
   7   0   6    0.01    0.05
   7   0   6    0.01    0.02
   8   0   6    6.89    0.23
   8   0   6    6.88    0.16
   9   0   6   -0.03    0.06
  10   0   6    2.55    0.15
  11   0   6    0.01    0.06
  12   0   6    0.78    0.10
  13   0   6    0.03    0.07
 -16   1   6    0.18    0.10
 -15  -1   6    0.28    0.08
 -15   1   6    0.30    0.11
 -14  -1   6    0.02    0.07
 -14   1   6    0.02    0.08
  14   1  -6    0.03    0.04
 -13  -1   6   -0.03    0.06
  13   1  -6   -0.02    0.04
 -13   1   6   -0.06    0.08
 -12  -1   6   18.87    0.47
 -12   1   6   18.07    0.51
  12   1  -6   19.40    0.42
 -11  -1   6    0.90    0.09
  11  -1  -6    0.75    0.04
 -11   1   6    0.66    0.10
  11   1  -6    0.69    0.07
  10  -1  -6    2.06    0.07
 -10  -1   6    2.27    0.11
  10   1  -6    2.00    0.09
 -10   1   6    2.04    0.14
   9  -1  -6    0.57    0.04
  -9  -1   6    0.81    0.07
   9   1  -6    0.67    0.06
  -9   1   6    0.58    0.10
   8  -1  -6    7.26    0.17
  -8  -1   6    7.27    0.20
  -8   1   6    7.16    0.23
   8   1  -6    7.20    0.19
  -7  -1   6    0.13    0.04
  -7   1   6    0.12    0.05
   7   1  -6    0.05    0.03
  -6  -1   6    1.38    0.08
  -6   1   6    1.28    0.09
   6   1  -6    1.31    0.07
  -5  -1   6    0.00    0.03
   5   1  -6    0.02    0.02
  -5   1   6    0.00    0.04
  -4  -1   6    0.11    0.03
   4   1  -6    0.08    0.03
  -4   1   6    0.12    0.04
  -3  -1   6    1.12    0.07
  -3   1   6    1.23    0.07
  -3   1   6    1.26    0.07
   3   1  -6    1.06    0.06
  -2  -1   6   13.40    0.32
   2   1  -6   13.37    0.30
  -2   1   6   13.99    0.31
  -2   1   6   14.32    0.32
  -1  -1   6    2.00    0.09
  -1   1   6    2.09    0.08
  -1   1   6    2.08    0.09
   1   1  -6    2.14    0.08
   0  -1   6   28.90    0.63
   0   1   6   28.98    0.61
   0   1  -6   29.18    0.59
   0   1   6   29.16    0.60
   1   1   6    2.53    0.11
   1   1   6    2.58    0.08
   2   1   6    5.62    0.18
  -2   1  -6    6.23    0.19
   2   1   6    5.53    0.14
   3   1   6    0.05    0.05
   3   1   6    0.02    0.02
  -3   1  -6    0.11    0.05
   4  -1   6    8.92    0.24
  -4   1  -6    9.04    0.25
   4   1   6    9.36    0.23
   4   1   6    8.60    0.25
   4   1   6    8.77    0.20
   5  -1   6    2.79    0.12
   5   1   6    2.35    0.13
  -5   1  -6    2.68    0.13
   6  -1   6    2.93    0.13
  -6   1  -6    2.46    0.13
   6   1   6    2.65    0.14
   7  -1   6    0.07    0.05
  -7   1  -6    0.07    0.05
   7   1   6    0.12    0.06
   8  -1   6   -0.01    0.05
  -8   1  -6    0.01    0.05
   8   1   6   -0.04    0.06
   9  -1   6    1.10    0.11
  -9   1  -6    0.79    0.09
   9   1   6    0.59    0.10
  10  -1   6    6.36    0.22
  10   1   6    6.82    0.25
  11  -1   6    1.69    0.13
  11   1   6    1.44    0.14
  12  -1   6    6.64    0.23
  12   1   6    6.26    0.26
  13   1   6    0.03    0.07
 -17   2   6    2.81    0.25
 -16   2   6    1.18    0.20
 -15   2   6    0.21    0.11
  15   2  -6    0.10    0.05
 -14  -2   6    0.36    0.08
 -14   2   6    0.32    0.11
  14   2  -6    0.46    0.07
 -13  -2   6    2.03    0.13
 -13   2   6    2.30    0.21
  13   2  -6    2.06    0.12
 -12  -2   6    0.13    0.06
 -12   2   6    0.44    0.12
  12   2  -6    0.17    0.06
 -11  -2   6    3.54    0.14
 -11   2   6    3.19    0.21
  11   2  -6    3.40    0.14
 -10  -2   6    5.05    0.17
  10   2  -6    5.30    0.17
 -10   2   6    5.31    0.24
  -9  -2   6    0.65    0.07
  -9   2   6    0.68    0.10
   9   2  -6    0.68    0.07
  -8  -2   6   15.96    0.37
   8   2  -6   15.84    0.36
  -8   2   6   15.62    0.43
  -8   2   6   15.55    0.32
  -8   2   6   15.51    0.31
  -7  -2   6    2.39    0.10
  -7   2   6    2.53    0.08
   7   2  -6    2.35    0.11
  -7   2   6    2.34    0.14
  -6  -2   6    0.04    0.04
   6   2  -6    0.03    0.03
  -6   2   6    0.00    0.05
  -6   2   6    0.03    0.03
  -5  -2   6   -0.03    0.03
  -5   2   6    0.01    0.05
   5   2  -6    0.03    0.03
  -5   2   6   -0.02    0.03
  -4  -2   6   32.80    0.72
   4   2  -6   33.13    0.66
  -4   2   6   33.55    0.74
  -4   2   6   32.54    0.66
  -3  -2   6    4.79    0.17
  -3   2   6    5.19    0.15
   3   2  -6    5.27    0.15
  -3   2   6    5.23    0.18
  -2   2   6    3.42    0.12
  -2   2   6    3.21    0.13
   2   2  -6    3.20    0.15
   2   2  -6    3.08    0.10
  -1   2   6   10.11    0.27
  -1   2   6    9.99    0.26
   1   2  -6   10.84    0.30
   1   2  -6    9.98    0.24
   0   2  -6   -0.11    0.05
   0   2   6    0.03    0.04
   0   2   6    0.03    0.04
   0   2  -6    0.04    0.03
   1   2   6   15.34    0.36
  -1   2  -6   15.42    0.34
  -1   2  -6   15.23    0.40
   1   2   6   15.42    0.37
  -2   2  -6   16.84    0.44
   2   2   6   16.97    0.39
  -2   2  -6   17.57    0.38
   2   2   6   17.04    0.41
   3   2   6    0.02    0.05
  -3   2  -6   -0.03    0.05
   3   2   6    0.00    0.03
   4   2   6   34.33    0.71
  -4   2  -6   34.60    0.79
   4   2   6   34.34    0.74
  -5   2  -6   -0.02    0.06
   5   2   6   -0.03    0.05
   6  -2   6    2.47    0.12
  -6   2  -6    2.11    0.14
   6   2   6    2.63    0.15
   7  -2   6    1.14    0.10
   7   2   6    1.48    0.13
  -7   2  -6    0.95    0.12
   8  -2   6    1.56    0.11
   8   2   6    1.11    0.13
  -8   2  -6    1.38    0.13
   9  -2   6    9.28    0.26
  -9   2  -6    8.81    0.30
   9   2   6    8.72    0.30
  10  -2   6    0.51    0.08
  10   2   6    0.57    0.10
 -10   2  -6    0.49    0.09
  11  -2   6    0.21    0.06
  11   2   6    0.12    0.08
  12   2   6    0.29    0.09
  13   2   6    0.21    0.09
  14   2   6    2.78    0.20
 -17   3   6    0.30    0.15
 -16   3   6    1.68    0.22
  16   3  -6    1.75    0.14
  15   3  -6    0.60    0.09
 -15   3   6    0.65    0.15
 -14   3   6   -0.05    0.10
  14   3  -6    0.11    0.06
 -13  -3   6    0.01    0.05
  13   3  -6    0.03    0.05
 -13   3   6    0.06    0.10
 -12  -3   6    5.57    0.19
 -12   3   6    5.93    0.30
  12   3  -6    5.63    0.21
 -11  -3   6    1.36    0.09
  11   3  -6    1.39    0.11
 -11   3   6    1.08    0.17
 -10  -3   6    0.04    0.04
  10   3  -6    0.04    0.05
 -10   3   6   -0.13    0.08
  -9  -3   6    0.99    0.08
   9   3  -6    0.63    0.09
  -9   3   6    0.75    0.13
  -8  -3   6    0.04    0.04
  -8   3   6   -0.04    0.07
   8   3  -6    0.02    0.04
  -7  -3   6    0.04    0.04
  -7   3   6    0.05    0.07
   7   3  -6    0.01    0.04
  -7   3   6    0.02    0.03
  -6  -3   6    0.08    0.05
  -6   3   6    0.13    0.07
   6   3  -6    0.13    0.04
  -6   3   6    0.08    0.03
  -5  -3   6    0.02    0.04
   5   3  -6    0.07    0.04
  -5   3   6    0.07    0.04
  -5   3   6    0.02    0.06
  -4   3   6    2.93    0.12
   4   3  -6    2.51    0.11
  -4   3   6    2.86    0.16
   4   3  -6    2.71    0.15
  -3   3   6    3.69    0.14
  -3   3   6    3.67    0.17
   3   3  -6    3.65    0.17
   3   3  -6    3.55    0.13
   2   3  -6   -0.02    0.06
   2   3  -6    0.01    0.03
  -2   3   6    0.03    0.05
  -2   3   6    0.06    0.05
   1   3  -6    0.15    0.04
   1   3  -6    0.05    0.06
  -1   3   6    0.23    0.06
  -1   3   6    0.21    0.06
   0   3  -6   19.27    0.51
   0   3   6   20.09    0.46
   0   3   6   20.08    0.48
   0   3  -6   19.15    0.42
   1   3   6    7.70    0.24
   1   3   6    7.75    0.24
  -1   3  -6    7.78    0.20
  -1   3  -6    7.99    0.28
   2   3   6    0.17    0.05
   2   3   6    0.18    0.06
  -2   3  -6    0.33    0.09
  -2   3  -6    0.30    0.05
   3   3   6    3.69    0.15
  -3   3  -6    4.06    0.20
  -3   3  -6    4.14    0.13
   3   3   6    3.61    0.17
  -4   3  -6    0.82    0.13
   4   3   6    0.68    0.10
   4   3   6    0.61    0.08
  -4   3  -6    0.84    0.07
   5   3   6    5.07    0.21
  -5   3  -6    6.08    0.25
   5   3   6    5.18    0.16
   6   3   6    6.21    0.24
  -6   3  -6    6.25    0.27
   7  -3   6    0.02    0.04
  -7   3  -6   -0.03    0.07
   7   3   6    0.04    0.07
   8  -3   6    0.97    0.09
  -8   3  -6    0.93    0.15
   8   3   6    0.95    0.13
   9  -3   6    5.01    0.18
   9   3   6    4.38    0.23
  -9   3  -6    5.25    0.25
  10  -3   6    1.81    0.12
 -10   3  -6    1.78    0.17
  10   3   6    1.79    0.17
 -11   3  -6    4.75    0.25
  11   3   6    4.71    0.24
  12   3   6    1.19    0.16
  13   3   6    0.73    0.13
  14   3   6    0.02    0.09
  15   3   6    1.15    0.17
 -18   4   6    1.24    0.23
  17   4  -6    0.67    0.11
 -17   4   6    0.55    0.17
 -16   4   6    0.07    0.14
  16   4  -6    0.07    0.07
  15   4  -6    0.49    0.10
 -15   4   6    0.38    0.16
  14   4  -6    2.15    0.15
 -14   4   6    2.17    0.25
 -13  -4   6    2.38    0.12
  13   4  -6    2.27    0.16
 -13   4   6    2.49    0.25
 -12  -4   6    0.03    0.05
 -12   4   6    0.20    0.12
  12   4  -6    0.10    0.07
 -11  -4   6    4.78    0.17
 -11   4   6    4.67    0.28
  11   4  -6    5.27    0.21
 -10  -4   6    3.69    0.15
 -10   4   6    3.85    0.25
  10   4  -6    3.87    0.18
  -9  -4   6    2.34    0.13
  -9   4   6    2.70    0.21
   9   4  -6    2.35    0.14
  -8  -4   6    8.72    0.27
  -8   4   6    8.74    0.35
   8   4  -6    8.62    0.26
  -8   4   6    8.72    0.20
  -7  -4   6    5.35    0.20
  -7   4   6    5.41    0.15
  -7   4   6    5.06    0.26
   7   4  -6    5.25    0.19
   6   4  -6    0.08    0.05
  -6   4   6    0.16    0.09
  -6   4   6    0.12    0.04
   5   4  -6    1.24    0.10
  -5   4   6    1.48    0.09
  -5   4   6    1.70    0.16
   5   4  -6    1.08    0.12
  -4   4   6   25.75    0.67
   4   4  -6   25.99    0.57
  -4   4   6   25.95    0.56
   4   4  -6   26.46    0.65
  -3   4   6    2.34    0.12
  -3   4   6    2.49    0.17
   3   4  -6    2.62    0.17
  -2   4   6    2.60    0.17
  -2   4   6    2.46    0.13
   2   4  -6    2.64    0.12
   2   4  -6    2.90    0.18
  -1   4   6    7.71    0.28
   1   4  -6    8.03    0.22
  -1   4   6    7.71    0.24
   0   4   6    3.94    0.19
   0   4  -6    3.99    0.14
   0   4   6    3.88    0.17
   0   4  -6    3.43    0.20
   1   4   6    3.69    0.18
  -1   4  -6    3.47    0.13
  -1   4  -6    3.25    0.20
   1   4   6    3.97    0.17
   2   4   6   10.58    0.31
   2   4   6   10.90    0.32
  -2   4  -6   10.46    0.26
  -2   4  -6   10.06    0.36
   3   4   6    0.33    0.08
  -3   4  -6    0.24    0.05
  -3   4  -6    0.16    0.09
   3   4   6    0.45    0.08
  -4   4  -6    2.57    0.20
  -4   4  -6    2.48    0.11
   4   4   6    2.50    0.16
   4   4   6    2.84    0.14
  -5   4  -6    1.09    0.08
  -5   4  -6    0.76    0.13
   5   4   6    1.49    0.14
   5   4   6    1.50    0.11
   6   4   6   -0.02    0.04
   6   4   6   -0.13    0.06
  -6   4  -6   -0.08    0.09
  -7   4  -6    0.28    0.11
   7   4   6    0.03    0.08
   8  -4   6    0.00    0.04
   8   4   6   -0.02    0.08
  -8   4  -6   -0.13    0.09
   9  -4   6    3.84    0.15
  -9   4  -6    4.20    0.27
   9   4   6    3.16    0.21
 -10   4  -6    0.27    0.11
  10   4   6    0.09    0.09
 -11   4  -6    0.00    0.10
  11   4   6   -0.01    0.08
  12   4   6    0.12    0.09
 -12   4  -6    0.07    0.09
  13   4   6    0.45    0.12
  14   4   6    1.64    0.19
  15   4   6    0.12    0.11
  16   4   6    0.35    0.12
 -18   5   6    0.30    0.17
  17   5  -6    0.10    0.09
 -17   5   6    0.36    0.18
 -16   5   6    3.66    0.35
  16   5  -6    3.41    0.22
 -15   5   6    0.13    0.15
  15   5  -6    0.02    0.08
 -14   5   6    0.06    0.14
  14   5  -6    0.07    0.08
  13   5  -6    0.08    0.08
 -13   5   6   -0.11    0.12
 -12  -5   6   -0.01    0.05
 -12   5   6    0.12    0.13
  12   5  -6    0.04    0.08
 -11  -5   6    0.00    0.05
  11   5  -6   -0.03    0.06
 -11   5   6    0.11    0.13
 -10  -5   6    3.07    0.16
  10   5  -6    3.35    0.18
 -10   5   6    3.14    0.27
  -9  -5   6    0.55    0.08
  -9   5   6    0.75    0.15
   9   5  -6    0.51    0.09
  -8  -5   6    2.49    0.16
   8   5  -6    2.36    0.15
  -8   5   6    3.10    0.25
  -8   5   6    2.65    0.10
  -7   5   6    0.51    0.07
   7   5  -6    0.86    0.11
  -7   5   6    0.38    0.12
  -6   5   6    0.35    0.12
   6   5  -6    0.31    0.07
   6   5  -6    0.27    0.09
  -6   5   6    0.34    0.06
  -5   5   6    1.04    0.17
   5   5  -6    0.89    0.15
   5   5  -6    0.95    0.10
  -5   5   6    1.11    0.09
  -4   5   6    6.53    0.30
   4   5  -6    5.84    0.21
   4   5  -6    6.16    0.27
  -4   5   6    6.10    0.20
  -3   5   6    2.21    0.19
   3   5  -6    2.42    0.13
   3   5  -6    2.19    0.18
  -3   5   6    2.28    0.13
  -2   5   6    1.22    0.11
   2   5  -6    1.08    0.09
  -2   5   6    1.20    0.16
   2   5  -6    1.09    0.15
   1   5  -6    3.36    0.22
  -1   5   6    2.72    0.20
  -1   5   6    2.84    0.16
   1   5  -6    3.35    0.14
   0   5  -6    2.73    0.12
   0   5   6    2.53    0.16
   0   5  -6    2.76    0.21
   0   5   6    2.86    0.19
  -1   5  -6    1.85    0.10
   1   5   6    1.99    0.16
   1   5   6    1.90    0.14
  -1   5  -6    2.17    0.19
   2   5   6    1.72    0.15
  -2   5  -6    1.38    0.09
   2   5   6    1.28    0.15
  -2   5  -6    1.46    0.19
   3   5   6    7.37    0.28
   3   5   6    7.03    0.27
  -3   5  -6    7.46    0.21
  -3   5  -6    7.60    0.34
  -4   5  -6    1.16    0.09
   4   5   6    1.20    0.14
  -4   5  -6    1.04    0.17
   4   5   6    0.89    0.13
   5   5   6    0.37    0.10
  -5   5  -6    0.32    0.13
  -5   5  -6    0.47    0.07
   5   5   6    0.41    0.08
  -6   5  -6    4.12    0.15
   6   5   6    3.60    0.21
  -6   5  -6    4.13    0.28
   6   5   6    4.09    0.18
  -7   5  -6    0.88    0.17
   7   5   6    0.92    0.15
  -8   5  -6    2.79    0.26
   8   5   6    2.76    0.20
  -9   5  -6    4.88    0.31
   9   5   6    5.13    0.26
 -10   5  -6    0.05    0.12
  10   5   6    0.10    0.09
 -11   5  -6    2.00    0.24
  11   5   6    1.98    0.20
  12   5   6    0.02    0.10
 -12   5  -6    0.17    0.12
  13   5   6    1.36    0.19
  14   5   6    0.67    0.15
  15   5   6    0.01    0.10
  16   5   6    1.49    0.20
  18   6  -6    0.76    0.13
 -18   6   6    0.71    0.21
  17   6  -6    0.33    0.11
 -17   6   6    0.15    0.18
 -16   6   6    0.20    0.19
  16   6  -6    0.15    0.10
  15   6  -6    0.45    0.12
 -15   6   6    0.40    0.20
  14   6  -6    1.09    0.16
 -14   6   6    0.67    0.20
 -13   6   6    1.25    0.24
  13   6  -6    1.53    0.16
 -12  -6   6    0.12    0.06
 -12   6   6    0.30    0.16
  12   6  -6    0.14    0.09
 -11  -6   6    0.84    0.11
 -11   6   6    1.08    0.21
  11   6  -6    0.86    0.13
 -10  -6   6    1.41    0.14
  10   6  -6    1.22    0.14
 -10   6   6    1.23    0.21
  -9  -6   6    3.62    0.19
  -9   6   6    3.54    0.29
   9   6  -6    3.57    0.19
  -8  -6   6    3.94    0.21
   8   6  -6    4.32    0.21
  -8   6   6    4.43    0.31
   7   6  -6    3.10    0.17
  -7   6   6    2.74    0.26
  -7   6   6    2.77    0.13
   7   6  -6    3.23    0.21
   6   6  -6    0.57    0.09
   6   6  -6    0.96    0.15
  -6   6   6    0.37    0.07
  -6   6   6    0.42    0.14
  -5   6   6    3.27    0.26
   5   6  -6    3.19    0.23
   5   6  -6    3.17    0.17
  -5   6   6    3.49    0.16
   4   6  -6    8.09    0.34
  -4   6   6    7.72    0.25
  -4   6   6    7.70    0.36
   4   6  -6    8.04    0.27
   3   6  -6    1.30    0.13
   3   6  -6    1.21    0.17
  -3   6   6    1.37    0.12
  -3   6   6    1.53    0.19
   2   6  -6    1.60    0.13
   2   6  -6    1.56    0.19
  -2   6   6    1.61    0.19
  -2   6   6    1.63    0.13
   1   6  -6    0.58    0.08
   1   6  -6    0.51    0.13
  -1   6   6    0.45    0.13
  -1   6   6    0.58    0.10
   0   6   6    1.28    0.14
   0   6   6    1.68    0.19
   0   6  -6    1.23    0.19
   0   6  -6    1.22    0.10
  -1   6  -6    0.43    0.07
   1   6   6    0.21    0.10
   1   6   6    0.16    0.08
  -1   6  -6    0.63    0.14
   2   6   6    1.06    0.13
   2   6   6    1.37    0.16
  -2   6  -6    0.92    0.16
  -2   6  -6    1.29    0.10
   3   6   6    0.90    0.15
   3   6   6    1.01    0.14
  -3   6  -6    0.80    0.09
  -3   6  -6    0.65    0.16
   4   6   6    0.23    0.08
   4   6   6    0.29    0.10
  -4   6  -6    0.31    0.06
  -4   6  -6    0.26    0.14
   5   6   6    0.63    0.11
   5   6   6    0.84    0.12
  -5   6  -6    0.53    0.16
  -5   6  -6    0.54    0.08
  -6   6  -6    0.05    0.04
  -6   6  -6    0.14    0.13
   6   6   6    0.04    0.08
   7   6   6    0.98    0.16
  -7   6  -6    1.53    0.23
  -7   6  -6    1.14    0.10
   8   6   6    1.50    0.17
  -8   6  -6    1.49    0.25
   9   6   6   -0.02    0.09
  -9   6  -6   -0.14    0.12
 -10   6  -6    0.17    0.15
  10   6   6    0.18    0.11
  11   6   6    0.00    0.10
 -11   6  -6   -0.05    0.12
 -12   6  -6    0.37    0.17
  12   6   6    0.49    0.14
  13   6   6    0.07    0.11
  14   6   6    0.58    0.15
  15   6   6    0.40    0.13
  17   7  -6    0.20    0.11
 -17   7   6    0.12    0.17
 -16   7   6    2.19    0.35
  16   7  -6    2.74    0.23
 -15   7   6    0.70    0.22
  15   7  -6    1.32    0.19
 -14   7   6    1.71    0.28
  14   7  -6    1.77    0.19
  13   7  -6    0.36    0.11
 -13   7   6    0.49    0.21
 -12   7   6    0.46    0.20
  12   7  -6    0.41    0.11
 -11  -7   6    2.54    0.18
  11   7  -6    2.53    0.20
 -11   7   6    2.55    0.31
 -10  -7   6    3.80    0.21
 -10   7   6    4.24    0.36
  10   7  -6    3.47    0.21
  -9  -7   6    1.49    0.17
  -9   7   6    1.78    0.26
   9   7  -6    1.68    0.16
  -8   7   6    0.31    0.16
   8   7  -6    0.30    0.09
   7   7  -6    0.06    0.09
  -7   7   6    0.05    0.05
  -7   7   6    0.14    0.14
   7   7  -6   -0.03    0.07
  -6   7   6    2.32    0.14
  -6   7   6    2.37    0.26
   6   7  -6    2.70    0.22
   6   7  -6    2.42    0.17
   5   7  -6    0.23    0.11
  -5   7   6    0.38    0.08
   5   7  -6    0.36    0.08
  -5   7   6    0.36    0.14
   4   7  -6    3.66    0.19
  -4   7   6    3.18    0.27
   4   7  -6    3.26    0.25
  -4   7   6    3.61    0.18
  -3   7   6    0.73    0.16
   3   7  -6    0.62    0.10
  -3   7   6    0.49    0.09
   3   7  -6    0.64    0.15
  -2   7   6    1.41    0.20
  -2   7   6    1.49    0.14
   2   7  -6    1.52    0.21
   2   7  -6    1.17    0.13
   1   7  -6    3.25    0.17
  -1   7   6    2.94    0.18
   1   7  -6    3.01    0.26
  -1   7   6    2.61    0.24
   0   7   6    0.00    0.10
   0   7  -6    0.01    0.11
   0   7  -6    0.01    0.06
   0   7   6   -0.01    0.07
  -1   7  -6    0.04    0.06
   1   7   6    0.05    0.10
   1   7   6   -0.04    0.07
  -1   7  -6    0.11    0.11
  -2   7  -6    0.65    0.10
   2   7   6    0.90    0.14
  -2   7  -6    0.75    0.17
   2   7   6    0.70    0.14
   3   7   6    2.52    0.21
   3   7   6    2.44    0.19
  -3   7  -6    2.84    0.28
  -3   7  -6    2.77    0.14
  -4   7  -6    3.37    0.16
   4   7   6    3.56    0.23
   4   7   6    3.66    0.22
  -4   7  -6    3.55    0.30
  -5   7  -6    0.03    0.05
   5   7   6   -0.04    0.08
   5   7   6   -0.06    0.08
  -5   7  -6   -0.07    0.13
   6   7   6    0.23    0.10
  -6   7  -6    0.33    0.07
  -6   7  -6    0.21    0.16
  -7   7  -6    1.13    0.21
   7   7   6    1.01    0.15
   8   7   6    1.64    0.19
  -8   7  -6    1.59    0.26
  -9   7  -6    2.23    0.31
   9   7   6    2.59    0.23
 -10   7  -6    0.02    0.14
  10   7   6    0.06    0.11
 -11   7  -6    0.17    0.16
  11   7   6    0.37    0.13
 -12   7  -6    0.70    0.20
  12   7   6    0.07    0.12
 -13   7  -6    0.02    0.14
  13   7   6   -0.05    0.10
  15   8  -6    0.08    0.10
 -15   8   6    0.19    0.19
  14   8  -6    0.09    0.11
 -14   8   6   -0.16    0.17
 -13   8   6    0.97    0.25
  13   8  -6    0.89    0.15
  12   8  -6    0.04    0.10
 -12   8   6    0.34    0.21
  11   8  -6    0.15    0.11
 -11   8   6    0.27    0.18
 -10  -8   6    0.19    0.10
 -10   8   6    0.34    0.19
  10   8  -6    0.11    0.10
  -9  -8   6    0.85    0.14
  -9   8   6    1.10    0.23
   9   8  -6    0.97    0.14
   8   8  -6    2.00    0.18
  -8   8   6    1.95    0.31
   8   8  -6    1.63    0.21
   7   8  -6    1.12    0.16
   7   8  -6    1.08    0.17
  -7   8   6    1.26    0.24
  -6   8   6    0.75    0.19
   6   8  -6    1.02    0.15
  -6   8   6    0.68    0.10
   6   8  -6    1.02    0.17
  -5   8   6    0.78    0.11
  -5   8   6    0.78    0.20
   5   8  -6    0.93    0.17
   5   8  -6    0.55    0.10
   4   8  -6    3.28    0.28
  -4   8   6    3.23    0.30
   4   8  -6    3.26    0.20
  -4   8   6    3.16    0.18
   3   8  -6    0.88    0.13
  -3   8   6    1.20    0.21
  -3   8   6    0.97    0.13
   3   8  -6    0.82    0.17
  -2   8   6    0.24    0.14
   2   8  -6    0.21    0.08
   2   8  -6    0.29    0.14
  -2   8   6    0.35    0.09
  -1   8   6    0.33    0.14
   1   8  -6    0.19    0.08
  -1   8   6    0.31    0.09
   1   8  -6    0.28    0.15
   0   8  -6    0.02    0.06
   0   8   6    0.02    0.12
   0   8  -6    0.07    0.13
   0   8   6    0.02    0.08
  -1   8  -6    1.01    0.19
  -1   8  -6    1.15    0.12
   1   8   6    1.00    0.15
   1   8   6    1.26    0.21
   2   8   6    0.19    0.12
  -2   8  -6    0.02    0.06
   2   8   6   -0.02    0.08
  -2   8  -6   -0.01    0.13
  -3   8  -6    0.21    0.07
   3   8   6    0.31    0.11
  -3   8  -6    0.05    0.14
   3   8   6    0.18    0.11
  -4   8  -6    0.16    0.17
  -4   8  -6    0.10    0.06
   4   8   6   -0.02    0.09
   4   8   6    0.03    0.09
  -5   8  -6    0.06    0.15
  -5   8  -6    0.08    0.06
   5   8   6    0.16    0.11
   6   8   6   -0.09    0.09
  -6   8  -6   -0.08    0.15
  -7   8  -6    0.25    0.17
   7   8   6   -0.05    0.10
  -8   8  -6    5.84    0.43
   8   8   6    5.42    0.31
   9   8   6    0.30    0.13
  -9   8  -6    0.05    0.17
 -10   8  -6    0.27    0.20
  10   8   6    0.32    0.14
  11   8   6    0.10    0.12
 -11   8  -6   -0.23    0.15
 -12   8  -6    0.13    0.17
  12   8   6    0.21    0.12
  13   9  -6    1.13    0.17
 -13   9   6    1.20    0.28
  12   9  -6    0.33    0.12
 -12   9   6    0.03    0.19
 -11   9   6    3.14    0.38
  11   9  -6    2.73    0.23
  10   9  -6    0.68    0.14
 -10   9   6    0.81    0.25
  -9  -9   6    0.82    0.15
   9   9  -6    0.76    0.14
  -9   9   6    0.73    0.24
   8   9  -6    0.02    0.12
  -8   9   6   -0.10    0.15
   8   9  -6    0.08    0.10
   7   9  -6    1.29    0.18
  -7   9   6    1.70    0.29
   7   9  -6    1.48    0.23
   6   9  -6    1.92    0.26
   6   9  -6    2.11    0.19
  -6   9   6    2.29    0.32
   5   9  -6    0.19    0.14
  -5   9   6   -0.14    0.06
   5   9  -6    0.02    0.09
  -5   9   6   -0.01    0.15
   4   9  -6    1.87    0.25
  -4   9   6    2.11    0.29
   4   9  -6    1.90    0.18
  -4   9   6    1.76    0.16
  -3   9   6    0.25    0.09
   3   9  -6   -0.01    0.13
  -3   9   6    0.16    0.15
   3   9  -6    0.08    0.08
   2   9  -6    1.39    0.22
  -2   9   6    1.49    0.17
   2   9  -6    1.31    0.15
  -2   9   6    1.12    0.22
  -1   9   6    0.31    0.15
   1   9  -6    0.64    0.19
   1   9  -6    0.53    0.11
  -1   9   6    0.40    0.11
   0   9  -6    0.02    0.07
   0   9   6    0.20    0.14
   0   9   6    0.07    0.09
   0   9  -6   -0.05    0.15
  -1   9  -6    0.32    0.09
  -1   9  -6    0.31    0.17
   1   9   6    0.25    0.11
   1   9   6    0.39    0.15
   2   9   6    0.09    0.11
  -2   9  -6    0.11    0.08
  -2   9  -6   -0.01    0.15
   2   9   6    0.14    0.13
  -3   9  -6   -0.09    0.15
  -3   9  -6    0.28    0.08
   3   9   6    0.16    0.11
   3   9   6    0.12    0.12
   4   9   6    2.03    0.22
  -4   9  -6    1.92    0.15
  -4   9  -6    2.21    0.32
  -5   9  -6    0.17    0.18
   5   9   6    0.09    0.11
  -6   9  -6   -0.20    0.17
   6   9   6    0.20    0.12
  -7   9  -6    0.32    0.21
   7   9   6    0.33    0.14
  -8   9  -6   -0.22    0.15
   8   9   6    0.23    0.13
   9   9   6    1.79    0.23
  -9   9  -6    1.63    0.29
  10   9   6    0.61    0.16
 -10   9  -6    0.78    0.24
  11  10  -6    0.29    0.12
 -10  10   6    0.51    0.24
  10  10  -6    0.12    0.11
   9  10  -6   -0.02    0.09
  -9  10   6   -0.04    0.18
   8  10  -6    1.05    0.19
  -8  10   6    0.94    0.25
   8  10  -6    0.81    0.15
   7  10  -6    0.10    0.14
   7  10  -6   -0.17    0.08
  -7  10   6    0.34    0.21
  -6  10   6    0.15    0.19
   6  10  -6    0.14    0.10
   6  10  -6   -0.16    0.13
   5  10  -6    0.03    0.15
   5  10  -6    0.04    0.10
  -5  10   6    0.37    0.20
   4  10  -6    2.13    0.31
   4  10  -6    2.32    0.21
  -4  10   6    2.39    0.34
  -3  10   6    0.20    0.18
   3  10  -6    0.00    0.16
   3  10  -6   -0.04    0.09
  -3  10   6   -0.03    0.08
  -2  10   6    0.02    0.09
   2  10  -6    0.02    0.09
  -2  10   6    0.06    0.15
   2  10  -6   -0.34    0.14
   1  10  -6    0.15    0.17
  -1  10   6    0.15    0.17
   1  10  -6   -0.06    0.08
  -1  10   6   -0.03    0.09
   0  10   6    0.01    0.10
   0  10   6    0.01    0.14
   0  10  -6   -0.12    0.08
   0  10  -6    0.14    0.18
  -1  10  -6    0.01    0.18
   1  10   6   -0.09    0.13
  -1  10  -6    0.06    0.08
   1  10   6    0.08    0.10
  -2  10  -6    0.01    0.18
   2  10   6    0.00    0.13
   2  10   6   -0.11    0.10
  -2  10  -6    0.02    0.08
  -3  10  -6    0.08    0.19
   3  10   6    0.16    0.12
  -4  10  -6    0.06    0.19
   4  10   6    0.20    0.12
  -5  10  -6    0.01    0.16
   5  10   6    0.01    0.11
   6  10   6   -0.02    0.11
  -6  10  -6    0.05    0.20
  -7  10  -6    0.09    0.19
   7  10   6   -0.08    0.11
   6  11  -6    0.67    0.19
   6  11  -6    0.51    0.14
  -6  11   6    1.04    0.27
  -5  11   6    0.27    0.20
   5  11  -6    0.13    0.16
   5  11  -6    0.03    0.10
   4  11  -6    1.02    0.24
   4  11  -6    1.28    0.19
  -4  11   6    1.22    0.27
   3  11  -6    0.10    0.16
  -3  11   6    0.20    0.19
   3  11  -6    0.16    0.10
  -2  11   6    0.57    0.12
  -2  11   6    0.74    0.22
   2  11  -6    0.70    0.21
   2  11  -6    0.65    0.14
   1  11  -6   -0.03    0.17
  -1  11   6    0.04    0.09
  -1  11   6    0.03    0.15
   1  11  -6   -0.05    0.08
   0  11  -6    0.90    0.14
   0  11   6    0.76    0.14
   0  11   6    0.57    0.19
   0  11  -6    0.61    0.22
  -1  11  -6    0.67    0.12
   1  11   6    0.47    0.13
   1  11   6    0.53    0.19
  -1  11  -6    0.49    0.22
   2  11   6    0.46    0.14
  -2  11  -6    0.26    0.21
 -16   0   7   -0.06    0.08
 -15   0   7    3.82    0.22
 -14   0   7    0.13    0.08
 -13   0   7    6.71    0.26
  13   0  -7    7.27    0.18
  12   0  -7    0.02    0.03
 -12   0   7   -0.08    0.06
 -11   0   7    0.44    0.08
  11   0  -7    0.54    0.05
  10   0  -7    0.02    0.02
 -10   0   7   -0.02    0.05
   9   0  -7    0.83    0.05
  -9   0   7    0.97    0.09
   8   0  -7    0.02    0.02
  -8   0   7    0.00    0.04
   7   0  -7    0.63    0.05
  -7   0   7    0.70    0.07
  -6   0   7    0.00    0.03
   6   0  -7    0.01    0.03
  -5   0   7    9.28    0.24
   5   0  -7    8.89    0.21
  -4   0   7   -0.02    0.03
   4   0  -7    0.01    0.03
  -3   0   7   41.30    0.85
   3   0  -7   40.07    0.80
  -2   0   7    0.00    0.02
  -1   0   7    4.25    0.13
   1   0   7    9.76    0.23
   1   0   7    9.69    0.25
   2   0   7   -0.01    0.02
   2   0   7   -0.07    0.04
   3   0   7   36.11    0.74
   3   0   7   35.42    0.74
   4   0   7    0.00    0.02
   4   0   7    0.01    0.05
   5   0   7    0.35    0.07
   5   0   7    0.21    0.03
   6   0   7    0.02    0.02
   6   0   7   -0.06    0.05
   7   0   7    0.61    0.04
   7   0   7    0.60    0.09
   8   0   7   -0.01    0.02
   8   0   7    0.01    0.06
   9   0   7    4.43    0.20
  10   0   7   -0.03    0.06
  11   0   7    0.34    0.09
  12   0   7    0.04    0.07
 -17   1   7    1.61    0.20
 -16   1   7    0.11    0.10
 -15  -1   7   12.47    0.38
 -15   1   7   12.84    0.43
 -14  -1   7    0.65    0.10
 -14   1   7    0.83    0.13
  14   1  -7    0.63    0.07
 -13  -1   7    6.41    0.23
  13   1  -7    6.04    0.18
 -13   1   7    6.07    0.27
 -12  -1   7    0.01    0.06
  12   1  -7    0.03    0.04
 -12   1   7    0.07    0.08
 -11  -1   7    3.58    0.16
 -11   1   7    3.45    0.19
  11   1  -7    3.41    0.12
  10  -1  -7    0.13    0.03
 -10  -1   7    0.11    0.05
 -10   1   7    0.09    0.07
  10   1  -7    0.12    0.04
  -9  -1   7    0.16    0.05
   9   1  -7    0.25    0.04
  -9   1   7    0.25    0.07
  -8  -1   7    4.88    0.16
  -8   1   7    4.85    0.19
   8   1  -7    4.80    0.14
  -7  -1   7    6.69    0.19
   7   1  -7    6.65    0.17
  -7   1   7    6.51    0.21
  -6  -1   7    0.10    0.04
  -6   1   7    0.06    0.04
   6   1  -7    0.04    0.03
  -5  -1   7   22.21    0.50
  -5   1   7   22.79    0.51
   5   1  -7   22.30    0.46
  -4  -1   7    0.57    0.06
  -4   1   7    0.52    0.06
   4   1  -7    0.52    0.05
  -3  -1   7   21.67    0.48
   3   1  -7   21.07    0.44
  -3   1   7   20.74    0.47
  -3   1   7   21.81    0.45
  -2  -1   7    2.34    0.10
  -2   1   7    1.90    0.09
  -2   1   7    2.02    0.09
   2   1  -7    2.23    0.09
  -1  -1   7    3.65    0.13
   1   1  -7    3.66    0.12
  -1   1   7    3.77    0.12
  -1   1   7    3.85    0.14
   0  -1   7    0.22    0.05
   0   1  -7    0.18    0.04
   0   1   7    0.18    0.05
   0   1   7    0.24    0.04
   1  -1   7   37.72    0.80
   1   1   7   37.34    0.77
   1   1   7   37.56    0.77
   2   1   7    0.05    0.02
   2   1   7    0.01    0.05
  -3   1  -7    3.87    0.15
   3   1   7    4.15    0.11
   3   1   7    4.06    0.16
   4  -1   7    2.06    0.11
   4   1   7    2.10    0.12
   4   1   7    2.11    0.07
  -4   1  -7    2.10    0.12
   5  -1   7    3.92    0.16
  -5   1  -7    4.14    0.16
   5   1   7    3.86    0.10
   5   1   7    3.69    0.17
   6  -1   7    0.47    0.07
   6   1   7    0.43    0.08
  -6   1  -7    0.52    0.08
   7  -1   7    2.22    0.13
   7   1   7    2.30    0.15
  -7   1  -7    2.12    0.12
   8  -1   7    2.87    0.15
   8   1   7    2.77    0.17
  -8   1  -7    2.51    0.13
   9  -1   7    7.35    0.25
   9   1   7    7.81    0.27
  10  -1   7    0.18    0.07
  10   1   7    0.01    0.07
  11  -1   7    3.07    0.17
  11   1   7    2.93    0.19
  12  -1   7    0.31    0.08
  12   1   7    0.14    0.08
  13   1   7    7.67    0.30
 -17   2   7    0.37    0.13
 -16   2   7    0.16    0.11
 -15  -2   7    1.62    0.14
 -15   2   7    1.61    0.20
  15   2  -7    1.74    0.11
 -14  -2   7    0.06    0.06
  14   2  -7    0.00    0.05
 -14   2   7    0.00    0.10
 -13  -2   7    4.23    0.17
 -13   2   7    4.04    0.25
  13   2  -7    3.96    0.16
 -12  -2   7    1.75    0.11
  12   2  -7    1.69    0.11
 -12   2   7    1.62    0.18
 -11  -2   7    0.83    0.09
 -11   2   7    0.86    0.13
  11   2  -7    0.97    0.09
 -10  -2   7    3.46    0.14
 -10   2   7    3.47    0.20
  10   2  -7    3.55    0.14
  -9  -2   7    2.73    0.12
  -9   2   7    2.62    0.16
   9   2  -7    2.68    0.12
  -9   2   7    2.71    0.09
  -8  -2   7   16.52    0.39
   8   2  -7   16.00    0.38
  -8   2   7   17.28    0.45
  -8   2   7   16.78    0.35
  -7  -2   7    2.35    0.11
  -7   2   7    2.50    0.09
  -7   2   7    2.43    0.14
   7   2  -7    2.36    0.10
  -6  -2   7    0.69    0.07
   6   2  -7    0.72    0.06
  -6   2   7    0.69    0.06
  -6   2   7    0.69    0.09
  -5  -2   7    7.72    0.22
   5   2  -7    7.70    0.20
  -5   2   7    7.75    0.20
  -5   2   7    7.78    0.24
  -4  -2   7   12.59    0.33
  -4   2   7   12.94    0.30
   4   2  -7   12.46    0.29
  -4   2   7   12.67    0.34
  -3  -2   7   22.25    0.52
  -3   2   7   21.72    0.48
   3   2  -7   22.41    0.47
  -3   2   7   22.20    0.52
  -2  -2   7    1.13    0.09
  -2   2   7    1.48    0.10
  -2   2   7    1.47    0.09
   2   2  -7    1.30    0.07
  -1   2   7    7.74    0.22
   1   2  -7    7.39    0.25
  -1   2   7    7.62    0.22
   1   2  -7    7.28    0.20
   0   2   7    0.34    0.06
   0   2  -7    0.62    0.10
   0   2   7    0.37    0.05
   0   2  -7    0.54    0.06
  -1   2  -7    1.18    0.12
   1   2   7    1.15    0.07
  -1   2  -7    1.19    0.07
   1   2   7    1.14    0.10
  -2   2  -7    0.04    0.03
  -2   2  -7    0.03    0.06
   2   2   7    0.09    0.03
   2   2   7    0.12    0.06
  -3   2  -7    8.35    0.28
   3   2   7    8.91    0.27
   3   2   7    8.98    0.22
   4   2   7    0.98    0.06
   4   2   7    1.01    0.11
  -4   2  -7    0.82    0.11
   5   2   7   -0.01    0.06
  -5   2  -7    0.20    0.07
   6  -2   7    2.50    0.13
  -6   2  -7    2.53    0.16
   6   2   7    2.56    0.16
   7  -2   7    2.10    0.12
   7   2   7    1.97    0.15
  -7   2  -7    1.98    0.15
   8  -2   7    1.93    0.12
   8   2   7    2.05    0.16
  -8   2  -7    1.89    0.14
   9  -2   7    1.20    0.11
   9   2   7    1.44    0.15
  -9   2  -7    1.28    0.13
  10  -2   7    1.05    0.11
  10   2   7    1.28    0.15
 -10   2  -7    1.27    0.13
  11  -2   7    0.89    0.11
  11   2   7    1.72    0.16
  12   2   7   -0.11    0.07
  13   2   7   -0.01    0.08
  14   2   7    0.20    0.10
 -18   3   7    0.36    0.16
 -17   3   7    0.29    0.14
 -16   3   7   -0.06    0.11
  16   3  -7    0.01    0.06
  15   3  -7    5.41    0.21
 -15   3   7    5.39    0.32
 -14  -3   7    1.45    0.11
  14   3  -7    1.51    0.12
 -14   3   7    1.19    0.18
 -13  -3   7    0.04    0.05
 -13   3   7   -0.07    0.10
  13   3  -7    0.01    0.06
 -12  -3   7   -0.02    0.05
 -12   3   7   -0.14    0.09
  12   3  -7    0.08    0.06
 -11  -3   7    2.53    0.13
 -11   3   7    2.60    0.22
  11   3  -7    2.55    0.14
 -10  -3   7    0.07    0.05
 -10   3   7    0.08    0.09
  10   3  -7    0.00    0.05
  -9  -3   7    0.93    0.08
   9   3  -7    0.88    0.09
  -9   3   7    1.08    0.16
  -8  -3   7    9.67    0.27
  -8   3   7   10.69    0.35
  -8   3   7   10.23    0.23
   8   3  -7    9.75    0.27
  -7  -3   7    3.18    0.14
  -7   3   7    3.49    0.12
  -7   3   7    3.62    0.19
   7   3  -7    3.14    0.14
  -6  -3   7    3.42    0.15
   6   3  -7    3.27    0.13
  -6   3   7    3.33    0.12
  -6   3   7    3.26    0.18
  -5  -3   7    7.41    0.24
  -5   3   7    7.62    0.27
   5   3  -7    7.37    0.21
  -5   3   7    8.13    0.21
   4   3  -7    1.71    0.09
  -4   3   7    1.37    0.13
  -4   3   7    1.36    0.09
   3   3  -7   22.33    0.56
  -3   3   7   22.90    0.55
   3   3  -7   21.84    0.48
  -3   3   7   22.42    0.50
   2   3  -7    9.99    0.31
  -2   3   7    8.95    0.26
   2   3  -7    9.58    0.24
  -2   3   7    9.07    0.28
  -1   3   7    0.06    0.05
   1   3  -7    0.17    0.07
  -1   3   7    0.10    0.05
   1   3  -7    0.21    0.04
   0   3   7    1.94    0.12
   0   3  -7    2.04    0.15
   0   3   7    1.81    0.12
   0   3  -7    1.95    0.09
   1   3   7   34.22    0.75
  -1   3  -7   34.69    0.71
   1   3   7   34.52    0.77
  -1   3  -7   34.83    0.82
   2   3   7    1.65    0.12
  -2   3  -7    1.47    0.14
  -2   3  -7    1.69    0.09
   2   3   7    1.51    0.11
  -3   3  -7    8.42    0.30
  -3   3  -7    8.35    0.23
   3   3   7    8.76    0.28
   3   3   7    8.47    0.24
  -4   3  -7    4.47    0.16
  -4   3  -7    4.15    0.22
   4   3   7    4.76    0.20
   4   3   7    4.58    0.16
   5   3   7    0.39    0.06
  -5   3  -7    0.43    0.10
   5   3   7    0.34    0.08
  -6   3  -7    0.41    0.10
   6   3   7    0.29    0.08
   7  -3   7    6.27    0.20
  -7   3  -7    5.82    0.26
   7   3   7    5.89    0.25
   8  -3   7    7.68    0.24
   8   3   7    7.80    0.30
  -8   3  -7    7.93    0.31
   9  -3   7    2.02    0.13
   9   3   7    2.26    0.18
  -9   3  -7    2.12    0.18
  10  -3   7    0.47    0.08
 -10   3  -7    0.48    0.11
  10   3   7    0.37    0.11
  11   3   7    3.41    0.22
  12   3   7    1.08    0.17
  13   3   7    2.17    0.20
  14   3   7    0.38    0.11
  15   3   7    0.79    0.14
 -18   4   7    0.35    0.17
  17   4  -7    1.10    0.14
 -17   4   7    0.96    0.21
  16   4  -7   -0.06    0.07
 -16   4   7    0.22    0.15
 -15   4   7    0.18    0.14
  15   4  -7    0.10    0.07
 -14   4   7    0.08    0.13
  14   4  -7    0.04    0.07
 -13  -4   7    1.57    0.11
  13   4  -7    1.44    0.14
 -13   4   7    1.51    0.23
 -12  -4   7    1.32    0.10
  12   4  -7    1.24    0.12
 -12   4   7    1.17    0.20
 -11  -4   7    0.92    0.09
  11   4  -7    0.79    0.11
 -11   4   7    0.81    0.15
 -10  -4   7    5.04    0.19
 -10   4   7    5.20    0.29
  10   4  -7    5.00    0.20
  -9  -4   7    3.15    0.15
   9   4  -7    2.95    0.16
  -9   4   7    2.63    0.09
  -9   4   7    2.59    0.21
  -8  -4   7   14.72    0.39
  -8   4   7   15.32    0.48
   8   4  -7   14.82    0.38
  -8   4   7   14.75    0.32
  -7  -4   7    9.52    0.29
  -7   4   7    9.33    0.35
   7   4  -7    9.39    0.28
  -7   4   7    9.99    0.24
  -6  -4   7    0.04    0.06
   6   4  -7    0.00    0.05
  -6   4   7    0.09    0.08
  -6   4   7    0.08    0.04
   5   4  -7    2.46    0.13
  -5   4   7    2.53    0.18
   5   4  -7    2.56    0.17
  -5   4   7    2.42    0.12
  -4   4   7    9.95    0.26
   4   4  -7    9.09    0.32
   4   4  -7    8.91    0.26
  -4   4   7    9.64    0.33
   3   4  -7    3.95    0.15
  -3   4   7    4.02    0.16
  -3   4   7    3.73    0.20
   3   4  -7    3.86    0.20
   2   4  -7   -0.03    0.03
  -2   4   7   -0.03    0.05
   2   4  -7    0.01    0.07
  -2   4   7   -0.01    0.06
   1   4  -7    6.98    0.28
  -1   4   7    6.99    0.26
   1   4  -7    7.07    0.20
  -1   4   7    6.93    0.23
   0   4   7    0.26    0.07
   0   4   7    0.25    0.08
   0   4  -7    0.15    0.08
   0   4  -7    0.17    0.04
   1   4   7    1.92    0.14
   1   4   7    1.71    0.13
  -1   4  -7    1.96    0.17
  -1   4  -7    1.77    0.09
   2   4   7    0.99    0.11
  -2   4  -7    0.84    0.08
   2   4   7    0.96    0.11
  -2   4  -7    0.55    0.11
  -3   4  -7    0.34    0.10
   3   4   7    0.23    0.08
   3   4   7    0.18    0.07
  -3   4  -7    0.21    0.05
  -4   4  -7   -0.03    0.04
  -4   4  -7    0.00    0.09
   4   4   7    0.00    0.05
   4   4   7   -0.03    0.07
   5   4   7    0.58    0.08
  -5   4  -7    0.82    0.14
   5   4   7    0.66    0.11
  -5   4  -7    0.77    0.08
   6   4   7    0.79    0.12
  -6   4  -7    1.06    0.17
   7   4   7    6.10    0.27
  -7   4  -7    6.30    0.30
   8  -4   7    2.53    0.13
  -8   4  -7    2.49    0.22
   8   4   7    2.51    0.20
   9  -4   7    0.06    0.06
  -9   4  -7    0.05    0.10
   9   4   7    0.19    0.10
  10   4   7    0.06    0.09
 -10   4  -7    0.05    0.09
 -11   4  -7    8.61    0.36
  11   4   7    8.18    0.34
  12   4   7    1.40    0.19
  13   4   7    0.30    0.12
  14   4   7    0.12    0.10
  15   4   7    0.87    0.15
 -18   5   7    0.38    0.19
  17   5  -7    0.05    0.09
 -17   5   7    0.25    0.17
 -16   5   7    0.07    0.15
  16   5  -7    0.09    0.09
  15   5  -7    0.56    0.11
 -15   5   7    0.32    0.17
 -14   5   7   -0.12    0.14
  14   5  -7    0.11    0.08
 -13  -5   7    0.95    0.10
 -13   5   7    1.26    0.21
  13   5  -7    0.86    0.13
 -12  -5   7    1.31    0.11
  12   5  -7    1.72    0.16
 -12   5   7    1.58    0.25
 -11  -5   7    0.32    0.07
  11   5  -7    0.25    0.08
 -11   5   7    0.06    0.13
 -10  -5   7   -0.06    0.05
  10   5  -7   -0.03    0.06
 -10   5   7   -0.03    0.11
  -9  -5   7    0.12    0.07
  -9   5   7    0.24    0.12
   9   5  -7    0.09    0.07
  -8  -5   7    0.99    0.13
   8   5  -7    0.98    0.12
  -8   5   7    1.16    0.19
  -8   5   7    1.23    0.08
  -7  -5   7    0.34    0.09
   7   5  -7    0.34    0.08
  -7   5   7    0.39    0.06
  -7   5   7    0.28    0.12
  -6   5   7    2.58    0.21
   6   5  -7    2.80    0.15
  -6   5   7    2.55    0.13
   6   5  -7    2.87    0.19
   5   5  -7    0.93    0.15
  -5   5   7    0.63    0.13
   5   5  -7    1.04    0.11
  -5   5   7    0.86    0.10
   4   5  -7    2.03    0.19
   4   5  -7    2.05    0.13
  -4   5   7    1.94    0.12
  -4   5   7    1.98    0.19
   3   5  -7   10.52    0.38
  -3   5   7   10.97    0.31
   3   5  -7   10.93    0.30
  -3   5   7   10.79    0.39
   2   5  -7    1.29    0.10
   2   5  -7    1.36    0.17
  -2   5   7    1.16    0.16
  -2   5   7    1.07    0.12
  -1   5   7    0.85    0.14
   1   5  -7    0.78    0.13
   1   5  -7    1.02    0.09
  -1   5   7    0.74    0.11
   0   5   7    0.65    0.10
   0   5   7    0.79    0.12
   0   5  -7    0.74    0.08
   0   5  -7    0.77    0.13
  -1   5  -7   18.80    0.58
  -1   5  -7   19.38    0.45
   1   5   7   19.81    0.51
   1   5   7   19.47    0.54
   2   5   7    3.02    0.18
  -2   5  -7    2.84    0.13
  -2   5  -7    2.83    0.23
   2   5   7    3.30    0.19
  -3   5  -7    9.25    0.26
  -3   5  -7    9.34    0.39
   3   5   7    9.55    0.32
   3   5   7    9.37    0.33
  -4   5  -7    1.96    0.21
  -4   5  -7    2.32    0.12
   4   5   7    2.09    0.17
   4   5   7    2.24    0.16
  -5   5  -7    0.41    0.06
   5   5   7    0.37    0.08
   5   5   7    0.28    0.10
  -5   5  -7    0.63    0.15
   6   5   7    0.84    0.13
  -6   5  -7    0.79    0.16
  -6   5  -7    0.60    0.08
   7   5   7    4.10    0.24
  -7   5  -7    5.02    0.30
   8   5   7    1.08    0.16
  -8   5  -7    1.30    0.21
   9   5   7    0.11    0.09
  -9   5  -7    0.23    0.12
 -10   5  -7    0.30    0.13
  10   5   7    0.12    0.10
 -11   5  -7    2.24    0.24
  11   5   7    1.82    0.20
  12   5   7    0.38    0.13
  13   5   7    0.97    0.16
  14   5   7   -0.03    0.10
  15   5   7    0.17    0.11
  18   6  -7    0.41    0.11
 -18   6   7   -0.02    0.17
 -17   6   7    1.92    0.29
  17   6  -7    2.06    0.20
  16   6  -7    0.23    0.11
 -16   6   7    0.24    0.20
 -15   6   7    0.21    0.17
  15   6  -7    0.12    0.10
 -14   6   7    0.51    0.18
  14   6  -7    0.32    0.11
  13   6  -7    0.77    0.13
 -13   6   7    0.71    0.20
 -12  -6   7    0.73    0.11
  12   6  -7    0.42    0.10
 -12   6   7    0.68    0.19
 -11  -6   7    0.24    0.08
 -11   6   7    0.22    0.16
  11   6  -7    0.16    0.08
 -10  -6   7    2.09    0.16
 -10   6   7    2.41    0.28
  10   6  -7    2.05    0.17
  -9  -6   7    2.44    0.17
  -9   6   7    1.85    0.24
   9   6  -7    2.11    0.17
  -8  -6   7    3.45    0.21
  -8   6   7    3.21    0.13
  -8   6   7    3.89    0.30
   8   6  -7    3.52    0.19
   7   6  -7    9.92    0.33
  -7   6   7   10.35    0.28
  -7   6   7   10.80    0.45
   7   6  -7   10.72    0.39
   6   6  -7    0.24    0.10
  -6   6   7    0.26    0.12
   6   6  -7    0.29    0.08
  -6   6   7    0.22    0.06
  -5   6   7    0.02    0.06
   5   6  -7   -0.03    0.06
  -5   6   7    0.04    0.10
   5   6  -7   -0.03    0.09
   4   6  -7    1.37    0.18
  -4   6   7    1.46    0.20
  -4   6   7    1.47    0.12
   4   6  -7    1.20    0.12
   3   6  -7    0.04    0.10
  -3   6   7    0.04    0.06
   3   6  -7    0.10    0.06
  -3   6   7   -0.04    0.10
  -2   6   7    1.83    0.14
   2   6  -7    2.06    0.21
   2   6  -7    1.87    0.13
  -2   6   7    1.65    0.20
  -1   6   7    4.41    0.20
   1   6  -7    3.91    0.26
   1   6  -7    4.23    0.17
  -1   6   7    4.43    0.26
   0   6   7    1.05    0.13
   0   6  -7    0.67    0.14
   0   6   7    1.53    0.18
   0   6  -7    0.78    0.10
   1   6   7    2.58    0.21
  -1   6  -7    3.17    0.15
  -1   6  -7    3.32    0.25
   1   6   7    3.00    0.19
  -2   6  -7    0.28    0.06
  -2   6  -7    0.19    0.12
   2   6   7    0.42    0.10
   2   6   7    0.52    0.12
  -3   6  -7    1.34    0.21
   3   6   7    0.94    0.14
  -3   6  -7    0.97    0.09
   3   6   7    1.18    0.16
  -4   6  -7    0.56    0.09
  -4   6  -7    0.54    0.15
   4   6   7    0.56    0.11
   4   6   7    0.43    0.10
   5   6   7    2.59    0.18
  -5   6  -7    2.58    0.13
   5   6   7    2.58    0.19
  -5   6  -7    2.80    0.27
  -6   6  -7    0.08    0.13
   6   6   7   -0.10    0.08
  -6   6  -7    0.05    0.05
  -7   6  -7    5.82    0.35
   7   6   7    5.98    0.28
   8   6   7    1.15    0.18
  -8   6  -7    1.41    0.21
   9   6   7    0.19    0.11
  -9   6  -7    0.05    0.14
 -10   6  -7    2.48    0.28
  10   6   7    2.13    0.22
  11   6   7    3.23    0.25
 -11   6  -7    3.39    0.30
  12   6   7    1.42    0.21
 -12   6  -7    1.04    0.20
  13   6   7    0.37    0.13
  14   6   7    0.16    0.11
 -17   7   7    0.12    0.17
  17   7  -7    0.13    0.10
 -16   7   7    0.19    0.19
  16   7  -7    0.47    0.13
  15   7  -7    0.06    0.10
 -15   7   7    0.05    0.18
 -14   7   7    2.32    0.36
  14   7  -7    2.14    0.21
 -13   7   7    0.10    0.17
  13   7  -7    0.04    0.09
 -12   7   7    0.95    0.23
  12   7  -7    1.33    0.17
 -11  -7   7    0.43    0.10
  11   7  -7    0.30    0.10
 -11   7   7    0.35    0.18
 -10  -7   7   -0.10    0.08
  10   7  -7   -0.12    0.07
 -10   7   7    0.15    0.15
  -9  -7   7    3.95    0.23
   9   7  -7    3.92    0.22
  -9   7   7    4.67    0.34
  -8   7   7    0.28    0.15
   8   7  -7    0.61    0.11
   7   7  -7    0.28    0.11
  -7   7   7    0.06    0.13
  -7   7   7    0.08    0.05
   7   7  -7    0.23    0.08
   6   7  -7    0.35    0.12
  -6   7   7    0.27    0.07
   6   7  -7    0.46    0.09
  -6   7   7    0.39    0.15
   5   7  -7    0.12    0.07
  -5   7   7   -0.01    0.06
  -5   7   7    0.00    0.12
   5   7  -7    0.05    0.10
  -4   7   7    0.22    0.07
   4   7  -7    0.36    0.09
   4   7  -7    0.19    0.12
  -4   7   7    0.36    0.14
  -3   7   7    1.28    0.13
   3   7  -7    1.08    0.12
   3   7  -7    1.34    0.20
  -3   7   7    1.04    0.18
   2   7  -7    0.19    0.12
  -2   7   7    0.15    0.12
   2   7  -7    0.11    0.07
  -2   7   7    0.14    0.08
   1   7  -7    0.04    0.05
  -1   7   7   -0.03    0.10
   1   7  -7    0.14    0.11
  -1   7   7   -0.02    0.07
   0   7  -7    0.20    0.13
   0   7  -7    0.14    0.06
   0   7   7    0.37    0.12
   0   7   7    0.24    0.09
   1   7   7    7.78    0.30
  -1   7  -7    7.20    0.39
   1   7   7    7.26    0.35
  -1   7  -7    7.46    0.25
   2   7   7    1.01    0.16
   2   7   7    0.92    0.14
  -2   7  -7    1.02    0.11
  -2   7  -7    0.82    0.18
   3   7   7    4.83    0.25
  -3   7  -7    4.38    0.18
   3   7   7    4.79    0.27
  -3   7  -7    4.45    0.33
   4   7   7    1.13    0.16
   4   7   7    1.15    0.16
  -4   7  -7    1.17    0.11
  -4   7  -7    1.58    0.24
  -5   7  -7    1.43    0.11
   5   7   7    1.07    0.17
  -5   7  -7    1.44    0.22
  -6   7  -7    0.77    0.18
   6   7   7    0.73    0.14
  -6   7  -7    0.65    0.09
   7   7   7    0.77    0.15
  -7   7  -7    1.09    0.21
  -8   7  -7    0.40    0.18
   8   7   7    0.36    0.12
  -9   7  -7   -0.23    0.14
   9   7   7   -0.01    0.10
 -10   7  -7    0.24    0.17
  10   7   7    0.31    0.13
  11   7   7    0.77    0.16
 -11   7  -7    0.68    0.20
 -12   7  -7    0.11    0.15
  12   7   7    0.01    0.11
  13   7   7    0.82    0.16
 -15   8   7    0.17    0.20
  15   8  -7    0.36    0.12
 -14   8   7    0.22    0.19
  14   8  -7    0.32    0.13
 -13   8   7    0.37    0.20
  13   8  -7    0.36    0.13
 -12   8   7    0.19    0.20
  12   8  -7    0.43    0.12
 -11  -8   7   -0.07    0.09
  11   8  -7   -0.11    0.09
 -11   8   7   -0.25    0.16
 -10  -8   7    0.32    0.11
 -10   8   7    0.22    0.18
  10   8  -7    0.13    0.10
  -9  -8   7    2.05    0.20
  -9   8   7    2.10    0.33
   9   8  -7    2.32    0.20
   8   8  -7    0.06    0.08
  -8   8   7    0.08    0.15
   7   8  -7    4.62    0.30
  -7   8   7    4.54    0.37
   7   8  -7    4.85    0.25
  -6   8   7    0.37    0.16
  -6   8   7    0.13    0.07
   6   8  -7    0.10    0.08
   6   8  -7    0.10    0.12
  -5   8   7    0.36    0.08
  -5   8   7    0.32    0.16
   5   8  -7    0.42    0.10
   5   8  -7    0.33    0.14
  -4   8   7    0.09    0.13
   4   8  -7   -0.06    0.11
   4   8  -7    0.04    0.07
  -4   8   7    0.14    0.08
   3   8  -7    0.62    0.16
  -3   8   7    0.49    0.10
  -3   8   7    0.60    0.17
   3   8  -7    0.51    0.10
  -2   8   7    1.67    0.25
   2   8  -7    1.79    0.15
  -2   8   7    1.89    0.16
   2   8  -7    2.22    0.25
   1   8  -7    0.81    0.17
   1   8  -7    0.65    0.10
  -1   8   7    0.75    0.12
  -1   8   7    0.87    0.18
   0   8  -7    0.34    0.08
   0   8   7    0.70    0.12
   0   8  -7    0.47    0.16
   0   8   7    0.37    0.14
  -1   8  -7    0.76    0.11
   1   8   7    0.75    0.17
  -1   8  -7    0.57    0.17
   1   8   7    0.74    0.13
  -2   8  -7    0.26    0.07
   2   8   7    0.13    0.09
  -2   8  -7    0.28    0.16
   2   8   7    0.15    0.12
  -3   8  -7    0.27    0.16
  -3   8  -7    0.21    0.07
   3   8   7    0.07    0.10
   3   8   7    0.36    0.13
  -4   8  -7    0.02    0.15
  -4   8  -7    0.07    0.06
   4   8   7    0.05    0.09
  -5   8  -7    3.73    0.18
   5   8   7    3.31    0.24
  -5   8  -7    3.23    0.33
   6   8   7   -0.01    0.10
  -6   8  -7    0.15    0.16
  -7   8  -7    2.02    0.31
   7   8   7    1.91    0.21
   8   8   7    0.36    0.14
  -8   8  -7    0.40    0.19
  -9   8  -7    0.31    0.18
   9   8   7    0.18    0.12
  10   8   7    0.38    0.14
 -10   8  -7    0.39    0.19
 -11   8  -7   -0.11    0.16
  11   8   7    0.10    0.12
  13   9  -7    0.16    0.12
 -13   9   7    0.08    0.19
 -12   9   7    0.09    0.20
  12   9  -7   -0.12    0.10
  11   9  -7    0.47    0.13
 -11   9   7    0.69    0.24
 -10  -9   7    0.10    0.11
  10   9  -7    0.22    0.11
 -10   9   7    0.19    0.20
  -9  -9   7    5.89    0.32
   9   9  -7    5.59    0.30
  -9   9   7    6.83    0.48
  -8   9   7    0.44    0.21
   8   9  -7    0.27    0.11
  -7   9   7    0.56    0.20
   7   9  -7    0.39    0.15
   7   9  -7    0.29    0.11
   6   9  -7    0.18    0.13
   6   9  -7    0.09    0.09
  -6   9   7    0.12    0.17
  -5   9   7   -0.06    0.15
   5   9  -7    0.01    0.13
  -5   9   7    0.06    0.07
   5   9  -7    0.02    0.08
   4   9  -7    0.03    0.09
  -4   9   7    0.12    0.08
   4   9  -7    0.15    0.14
  -4   9   7    0.35    0.17
   3   9  -7    0.09    0.09
   3   9  -7    0.05    0.14
  -3   9   7    0.07    0.15
  -3   9   7    0.20    0.09
  -2   9   7    0.44    0.17
   2   9  -7    0.44    0.16
  -2   9   7    0.34    0.11
   2   9  -7    0.25    0.10
   1   9  -7   -0.05    0.07
  -1   9   7   -0.08    0.08
  -1   9   7    0.04    0.14
   1   9  -7    0.03    0.14
   0   9   7    0.30    0.15
   0   9  -7    0.41    0.09
   0   9   7    0.38    0.12
   0   9  -7    0.44    0.18
  -1   9  -7    1.69    0.15
  -1   9  -7    1.39    0.24
   1   9   7    2.05    0.26
   1   9   7    1.97    0.20
  -2   9  -7    0.13    0.17
  -2   9  -7    0.04    0.07
   2   9   7   -0.02    0.10
   2   9   7    0.05    0.13
  -3   9  -7    0.88    0.13
   3   9   7    0.74    0.17
  -3   9  -7    0.62    0.20
   3   9   7    0.76    0.15
  -4   9  -7    0.26    0.08
  -4   9  -7    0.05    0.17
   4   9   7    0.29    0.13
  -5   9  -7    1.04    0.24
   5   9   7    1.02    0.17
  -6   9  -7    0.17    0.19
   6   9   7    0.03    0.11
   7   9   7    0.48    0.15
  -7   9  -7    0.77    0.23
   8   9   7    0.55    0.15
  -8   9  -7    0.35    0.20
  -9   9  -7   -0.07    0.16
   9   9   7    0.24    0.13
 -10  10   7    0.09    0.20
  10  10  -7    0.30    0.12
  -9 -10   7    1.49    0.23
   9  10  -7    1.23    0.19
  -9  10   7    1.56    0.31
   8  10  -7    0.15    0.11
  -8  10   7   -0.20    0.17
  -7  10   7    0.59    0.23
   7  10  -7    0.75    0.19
   7  10  -7    0.79    0.15
   6  10  -7    0.09    0.10
   6  10  -7   -0.08    0.13
  -6  10   7    0.08    0.18
   5  10  -7    0.06    0.10
  -5  10   7    0.04    0.18
   5  10  -7    0.17    0.16
   4  10  -7   -0.09    0.09
   4  10  -7    0.05    0.15
  -4  10   7   -0.17    0.14
   3  10  -7    0.11    0.16
  -3  10   7   -0.08    0.17
  -3  10   7   -0.04    0.08
   3  10  -7   -0.12    0.08
  -2  10   7    0.74    0.20
   2  10  -7    0.62    0.13
   2  10  -7    0.51    0.19
  -2  10   7    0.53    0.13
   1  10  -7   -0.13    0.15
  -1  10   7    0.09    0.16
  -1  10   7   -0.06    0.09
   1  10  -7   -0.04    0.08
   0  10   7    0.04    0.10
   0  10  -7    0.07    0.09
   0  10   7   -0.09    0.14
   0  10  -7    0.11    0.16
   1  10   7    0.03    0.15
  -1  10  -7   -0.04    0.16
   1  10   7    0.07    0.11
  -1  10  -7   -0.01    0.08
  -2  10  -7    0.89    0.14
   2  10   7    0.71    0.16
   2  10   7    0.46    0.17
  -2  10  -7    0.41    0.21
  -3  10  -7    0.24    0.19
   3  10   7    0.00    0.11
   4  10   7    0.16    0.12
  -4  10  -7   -0.14    0.16
   5  10   7    1.04    0.18
  -5  10  -7    0.80    0.25
  -6  10  -7   -0.05    0.18
   6  10   7   -0.05    0.11
   5  11  -7    0.05    0.10
   5  11  -7    0.16    0.15
  -5  11   7    0.14    0.19
   4  11  -7    0.16    0.18
   4  11  -7    0.19    0.11
  -4  11   7    0.19    0.19
   3  11  -7    0.02    0.18
   3  11  -7    0.01    0.09
  -3  11   7    0.13    0.18
  -2  11   7    0.33    0.12
  -2  11   7    0.43    0.19
   2  11  -7    0.19    0.18
   2  11  -7    0.17    0.11
  -1  11   7   -0.14    0.08
   1  11  -7    0.06    0.09
  -1  11   7    0.18    0.17
   1  11  -7    0.03    0.17
   0  11   7    0.53    0.19
   0  11  -7    0.24    0.20
   0  11   7    0.48    0.13
   0  11  -7    0.59    0.12
   1  11   7    0.18    0.12
  -1  11  -7    0.28    0.21
  -1  11  -7    0.22    0.10
 -16   0   8    2.33    0.19
 -15   0   8    0.12    0.09
 -14   0   8    1.27    0.15
  13   0  -8   -0.02    0.03
 -13   0   8    0.03    0.07
 -12   0   8   -0.12    0.06
  12   0  -8    0.02    0.03
  11   0  -8    0.02    0.03
 -11   0   8    0.04    0.06
 -10   0   8    0.24    0.06
  10   0  -8    0.26    0.04
   9   0  -8   -0.01    0.03
  -9   0   8    0.00    0.05
   8   0  -8    7.99    0.20
  -8   0   8    7.91    0.23
   7   0  -8   -0.03    0.02
  -7   0   8    0.02    0.04
   6   0  -8   85.79    1.65
  -6   0   8   87.89    1.77
   5   0  -8    0.03    0.03
  -5   0   8    0.04    0.04
   4   0  -8  107.93    2.05
  -4   0   8  109.23    2.18
  -3   0   8   -0.02    0.03
  -2   0   8    0.59    0.06
  -1   0   8    0.01    0.03
   0   0   8    0.26    0.04
   1   0   8    0.01    0.03
   1   0   8    0.02    0.04
   2   0   8   26.00    0.57
   2   0   8   25.58    0.55
   3   0   8    0.01    0.02
   3   0   8    0.05    0.05
   4   0   8   10.36    0.29
   4   0   8   10.79    0.25
   5   0   8   -0.04    0.02
   5   0   8   -0.05    0.05
   6   0   8    5.74    0.15
   6   0   8    5.45    0.21
   7   0   8    0.02    0.02
   7   0   8    0.11    0.07
   8   0   8    6.66    0.25
   9   0   8   -0.08    0.06
  10   0   8    0.16    0.07
  11   0   8    0.05    0.07
  12   0   8   -0.02    0.07
 -17   1   8    0.09    0.11
 -16  -1   8    0.86    0.14
 -16   1   8    1.03    0.16
 -15  -1   8    0.85    0.13
 -15   1   8    0.95    0.15
 -14  -1   8    0.84    0.11
  14   1  -8    0.90    0.08
 -14   1   8    0.87    0.14
 -13  -1   8    0.43    0.09
 -13   1   8    0.67    0.12
  13   1  -8    0.34    0.05
 -12  -1   8    0.10    0.06
 -12   1   8    0.19    0.08
  12   1  -8    0.08    0.04
 -11  -1   8    8.28    0.25
 -11   1   8    8.38    0.29
  11   1  -8    8.36    0.22
 -10  -1   8   20.23    0.48
  10   1  -8   20.17    0.44
 -10   1   8   20.74    0.53
  -9  -1   8    0.98    0.08
   9   1  -8    0.88    0.07
  -9   1   8    0.63    0.10
  -8  -1   8   12.04    0.31
   8   1  -8   11.79    0.28
  -8   1   8   12.39    0.34
  -7  -1   8   -0.01    0.04
  -7   1   8    0.06    0.05
   7   1  -8    0.01    0.03
  -6  -1   8    0.74    0.07
  -6   1   8    0.60    0.08
   6   1  -8    0.60    0.05
  -5  -1   8    1.70    0.09
  -5   1   8    1.20    0.09
   5   1  -8    1.53    0.08
  -4  -1   8   42.39    0.89
  -4   1   8   42.52    0.90
   4   1  -8   41.85    0.84
  -3  -1   8    0.06    0.04
  -3   1   8    0.11    0.04
   3   1  -8    0.07    0.03
  -3   1   8    0.08    0.04
  -2  -1   8    1.36    0.08
  -2   1   8    1.41    0.09
   2   1  -8    1.29    0.08
  -2   1   8    1.34    0.08
  -1  -1   8    4.94    0.16
   1   1  -8    4.90    0.16
  -1   1   8    5.21    0.15
  -1   1   8    5.46    0.17
   0  -1   8    0.01    0.04
   0   1   8    0.02    0.03
   0   1   8   -0.02    0.04
   1  -1   8    0.09    0.04
   1   1   8    0.03    0.05
   1   1   8    0.06    0.03
   2  -1   8   17.00    0.40
   2   1   8   16.44    0.41
   2   1   8   16.72    0.37
   3  -1   8    0.76    0.07
   3   1   8    0.68    0.05
   3   1   8    0.62    0.08
   4  -1   8    6.82    0.21
   4  -1   8    7.11    0.22
   4   1   8    7.40    0.17
   4   1   8    6.92    0.23
   5  -1   8    0.49    0.07
   5   1   8    0.44    0.04
   5   1   8    0.38    0.08
   6  -1   8    3.00    0.15
   6   1   8    2.87    0.08
   6   1   8    2.90    0.17
   7  -1   8    0.65    0.10
   7   1   8    0.48    0.09
   8  -1   8    0.21    0.07
   8  -1   8    0.23    0.05
   8   1   8    0.28    0.08
   9  -1   8    0.03    0.06
   9   1   8   -0.07    0.06
  10  -1   8    9.78    0.31
  10   1   8    9.55    0.33
  11  -1   8    0.20    0.08
  11   1   8    0.01    0.08
  12  -1   8    0.52    0.10
  12   1   8    0.77    0.12
  13   1   8    0.09    0.09
 -18   2   8    5.76    0.36
 -17   2   8    0.06    0.11
 -16   2   8    0.79    0.16
 -15  -2   8    1.89    0.15
  15   2  -8    2.08    0.12
 -15   2   8    2.15    0.22
 -14  -2   8    0.08    0.07
  14   2  -8    0.10    0.05
 -14   2   8    0.12    0.11
 -13  -2   8    1.50    0.12
 -13   2   8    1.57    0.19
  13   2  -8    1.54    0.10
 -12  -2   8   -0.01    0.05
 -12   2   8   -0.01    0.09
  12   2  -8    0.08    0.05
 -11  -2   8    1.08    0.10
 -11   2   8    0.93    0.15
  11   2  -8    1.21    0.09
 -10  -2   8    1.57    0.10
  10   2  -8    1.69    0.10
 -10   2   8    1.66    0.16
 -10   2   8    1.59    0.07
  -9  -2   8    9.42    0.27
  -9   2   8   10.00    0.23
   9   2  -8    9.29    0.25
  -9   2   8   10.01    0.32
  -8  -2   8    5.40    0.18
   8   2  -8    5.45    0.17
  -8   2   8    5.13    0.15
  -8   2   8    5.55    0.22
  -7  -2   8    0.02    0.04
  -7   2   8    0.02    0.04
  -7   2   8    0.02    0.06
   7   2  -8    0.06    0.04
  -6  -2   8   35.34    0.77
  -6   2   8   35.92    0.72
  -6   2   8   35.33    0.81
   6   2  -8   36.13    0.72
  -5  -2   8    1.75    0.10
   5   2  -8    1.66    0.08
  -5   2   8    1.66    0.11
  -5   2   8    1.75    0.09
  -4  -2   8   42.95    0.94
  -4   2   8   44.38    0.88
  -4   2   8   44.75    0.96
   4   2  -8   44.27    0.87
  -3  -2   8    6.99    0.22
   3   2  -8    7.19    0.19
  -3   2   8    7.46    0.22
  -3   2   8    7.17    0.21
  -2  -2   8    1.58    0.10
   2   2  -8    1.75    0.09
  -2   2   8    1.51    0.10
  -2   2   8    1.73    0.11
  -1  -2   8    0.23    0.06
   1   2  -8    0.27    0.05
  -1   2   8    0.31    0.06
  -1   2   8    0.26    0.05
   0   2  -8    0.24    0.07
   0   2  -8    0.23    0.04
   0   2   8    0.23    0.06
   0   2   8    0.19    0.04
  -1   2  -8    0.93    0.11
   1   2   8    1.12    0.10
  -1   2  -8    1.06    0.08
   1   2   8    0.97    0.07
  -2   2  -8    5.64    0.22
  -2   2  -8    5.51    0.17
   2   2   8    5.23    0.20
   2   2   8    5.14    0.16
   3   2   8    0.66    0.09
  -3   2  -8    0.71    0.11
   3   2   8    0.75    0.06
   4   2   8    3.41    0.11
   4   2   8    3.29    0.17
  -4   2  -8    3.22    0.17
   5  -2   8    1.56    0.11
  -5   2  -8    1.64    0.14
   5   2   8    1.61    0.08
   5   2   8    1.65    0.13
   6  -2   8    7.16    0.23
  -6   2  -8    7.24    0.26
   6   2   8    7.11    0.26
   7  -2   8    0.57    0.09
   7   2   8    0.73    0.11
  -7   2  -8    0.58    0.09
   8  -2   8    4.34    0.18
   8   2   8    3.97    0.21
  -8   2  -8    3.91    0.19
   9  -2   8    1.63    0.13
   9   2   8    1.40    0.15
  -9   2  -8    1.59    0.13
  10  -2   8    0.01    0.06
  10   2   8    0.03    0.08
  11  -2   8    0.19    0.07
  11   2   8    0.27    0.10
  12   2   8    0.44    0.11
  13   2   8   -0.08    0.08
  14   2   8    0.70    0.13
 -18   3   8    0.66    0.18
 -17   3   8    0.70    0.17
 -16   3   8   -0.02    0.12
  16   3  -8    0.04    0.06
 -15  -3   8    2.55    0.15
 -15   3   8    1.84    0.23
  15   3  -8    2.84    0.15
 -14  -3   8    0.11    0.06
  14   3  -8    0.16    0.06
 -14   3   8    0.34    0.13
 -13  -3   8    3.72    0.16
  13   3  -8    3.92    0.17
 -13   3   8    3.81    0.27
 -12  -3   8    1.35    0.11
 -12   3   8    1.24    0.17
  12   3  -8    1.25    0.11
 -11  -3   8   27.34    0.63
 -11   3   8   28.08    0.75
  11   3  -8   27.47    0.62
 -10  -3   8    7.39    0.23
  10   3  -8    7.55    0.24
 -10   3   8    8.03    0.32
  -9  -3   8    1.18    0.10
  -9   3   8    1.19    0.07
  -9   3   8    0.97    0.16
   9   3  -8    1.16    0.10
  -8  -3   8    0.99    0.09
  -8   3   8    1.16    0.07
  -8   3   8    1.13    0.15
   8   3  -8    1.00    0.09
  -7  -3   8    1.48    0.10
  -7   3   8    1.09    0.13
  -7   3   8    1.02    0.08
   7   3  -8    1.35    0.09
  -6  -3   8    3.02    0.14
  -6   3   8    3.57    0.19
   6   3  -8    3.18    0.13
  -6   3   8    3.41    0.13
  -5  -3   8    3.49    0.15
  -5   3   8    2.84    0.17
   5   3  -8    3.27    0.13
  -5   3   8    3.04    0.13
  -4  -3   8    0.76    0.09
  -4   3   8    0.94    0.11
  -4   3   8    0.75    0.09
   4   3  -8    0.63    0.07
  -3   3   8    5.66    0.21
   3   3  -8    5.28    0.16
  -3   3   8    5.27    0.18
   2   3  -8    0.10    0.07
  -2   3   8    0.04    0.05
   2   3  -8    0.07    0.03
  -2   3   8    0.02    0.05
  -1   3   8   12.13    0.33
   1   3  -8   11.06    0.35
  -1   3   8   11.46    0.31
   1   3  -8   11.07    0.28
   0   3  -8    0.51    0.07
   0   3   8    0.43    0.07
   0   3  -8    0.47    0.09
   0   3   8    0.40    0.07
  -1   3  -8    1.39    0.09
   1   3   8    1.36    0.10
  -1   3  -8    1.39    0.14
   1   3   8    1.32    0.12
  -2   3  -8    8.16    0.29
   2   3   8    7.75    0.24
  -2   3  -8    8.09    0.22
   2   3   8    7.47    0.26
  -3   3  -8    2.42    0.11
   3   3   8    2.33    0.12
   3   3   8    2.33    0.16
  -3   3  -8    2.24    0.17
  -4   3  -8    4.74    0.23
   4   3   8    4.69    0.21
   4   3   8    5.01    0.17
  -5   3  -8    0.96    0.14
   5   3   8    0.65    0.10
   5   3   8    0.71    0.08
  -6   3  -8    3.04    0.20
   6   3   8    2.85    0.18
   7  -3   8    1.22    0.11
   7   3   8    1.45    0.15
  -7   3  -8    1.33    0.16
   8  -3   8    0.39    0.08
  -8   3  -8    0.34    0.10
   8   3   8    0.53    0.11
   9  -3   8    0.28    0.07
  -9   3  -8    0.27    0.10
   9   3   8    0.44    0.11
  10  -3   8    1.57    0.12
 -10   3  -8    1.12    0.15
  10   3   8    1.26    0.17
  11   3   8    0.02    0.09
  12   3   8    0.83    0.14
  13   3   8    0.44    0.12
  14   3   8    1.75    0.20
  15   3   8    0.44    0.12
 -18   4   8    4.16    0.36
 -17   4   8    0.96    0.20
  17   4  -8    1.19    0.14
 -16   4   8    0.15    0.13
  16   4  -8    0.20    0.08
 -15   4   8    1.69    0.25
  15   4  -8    1.33    0.14
 -14  -4   8    0.08    0.06
  14   4  -8    0.14    0.07
 -14   4   8   -0.15    0.11
 -13  -4   8    2.39    0.14
 -13   4   8    2.59    0.24
  13   4  -8    2.04    0.15
 -12  -4   8   -0.05    0.05
  12   4  -8    0.16    0.07
 -12   4   8    0.19    0.12
 -11  -4   8    0.08    0.06
  11   4  -8    0.04    0.06
 -11   4   8    0.14    0.12
 -10  -4   8    9.47    0.28
 -10   4   8    9.70    0.40
  10   4  -8    9.79    0.30
  -9  -4   8    5.12    0.20
  -9   4   8    5.55    0.29
   9   4  -8    4.80    0.20
  -9   4   8    5.58    0.15
  -8  -4   8    0.89    0.11
   8   4  -8    1.06    0.11
  -8   4   8    0.91    0.15
  -8   4   8    0.99    0.08
  -7  -4   8    2.28    0.14
  -7   4   8    2.50    0.12
  -7   4   8    2.05    0.19
   7   4  -8    2.20    0.13
  -6  -4   8    7.44    0.26
  -6   4   8    7.70    0.22
   6   4  -8    7.75    0.24
  -6   4   8    7.52    0.31
   5   4  -8    1.16    0.09
  -5   4   8    0.99    0.14
  -5   4   8    0.92    0.09
   4   4  -8    1.90    0.16
  -4   4   8    2.24    0.13
   4   4  -8    2.04    0.11
  -4   4   8    2.02    0.16
  -3   4   8    9.35    0.27
   3   4  -8    8.37    0.31
  -3   4   8    9.17    0.32
   3   4  -8    9.02    0.25
   2   4  -8    8.86    0.25
  -2   4   8    9.01    0.31
  -2   4   8    8.96    0.27
   2   4  -8    9.26    0.33
  -1   4   8    0.75    0.11
  -1   4   8    0.68    0.10
   1   4  -8    1.03    0.14
   1   4  -8    0.95    0.08
   0   4   8    0.45    0.09
   0   4   8    0.45    0.08
   0   4  -8    0.46    0.06
   0   4  -8    0.56    0.10
   1   4   8    2.05    0.15
  -1   4  -8    2.35    0.18
   1   4   8    2.26    0.15
  -1   4  -8    2.24    0.11
  -2   4  -8    0.07    0.04
   2   4   8    0.03    0.06
   2   4   8    0.00    0.06
  -2   4  -8    0.11    0.09
  -3   4  -8    0.00    0.09
   3   4   8    0.04    0.06
  -3   4  -8    0.01    0.04
   3   4   8   -0.01    0.07
  -4   4  -8    0.01    0.09
   4   4   8    0.07    0.06
  -4   4  -8    0.08    0.04
   4   4   8    0.04    0.08
   5   4   8    3.26    0.19
   5   4   8    3.00    0.14
  -5   4  -8    3.03    0.22
  -6   4  -8    7.85    0.33
   6   4   8    7.69    0.30
   7   4   8    1.03    0.15
  -7   4  -8    1.25    0.18
   8  -4   8    0.71    0.09
   8   4   8    0.90    0.14
  -8   4  -8    0.97    0.15
   9  -4   8    1.73    0.12
   9   4   8    1.40    0.17
  -9   4  -8    1.49    0.18
 -10   4  -8    0.88    0.15
  10   4   8    0.79    0.14
  11   4   8    0.13    0.11
  12   4   8    1.85    0.20
  13   4   8    0.05    0.10
  14   4   8    0.20    0.12
  15   4   8   -0.04    0.10
 -19   5   8    0.40    0.18
  18   5  -8    0.04    0.10
 -18   5   8   -0.12    0.15
  17   5  -8    0.42    0.11
 -17   5   8    0.47    0.20
 -16   5   8    0.59    0.20
  16   5  -8    0.53    0.11
 -15   5   8   -0.02    0.14
  15   5  -8    0.11    0.08
 -14   5   8    1.15    0.21
  14   5  -8    0.66    0.11
 -13  -5   8    4.26    0.18
  13   5  -8    4.25    0.21
 -13   5   8    4.17    0.32
 -12  -5   8    1.66    0.13
  12   5  -8    1.57    0.15
 -12   5   8    1.87    0.26
 -11  -5   8   10.13    0.31
 -11   5   8    9.76    0.43
  11   5  -8    9.70    0.32
 -10  -5   8    5.43    0.22
  10   5  -8    5.39    0.23
 -10   5   8    5.38    0.32
  -9  -5   8    0.38    0.08
   9   5  -8    0.27    0.08
  -9   5   8    0.26    0.13
  -8  -5   8    0.29    0.08
   8   5  -8    0.39    0.08
  -8   5   8    0.31    0.12
  -8   5   8    0.41    0.06
  -7  -5   8    5.75    0.24
  -7   5   8    5.60    0.18
   7   5  -8    5.74    0.22
  -7   5   8    5.12    0.29
  -6   5   8    3.58    0.25
   6   5  -8    3.07    0.16
  -6   5   8    3.48    0.15
   5   5  -8    1.69    0.12
  -5   5   8    1.29    0.17
  -5   5   8    1.50    0.12
   5   5  -8    1.45    0.16
   4   5  -8    1.41    0.17
  -4   5   8    1.30    0.11
   4   5  -8    1.21    0.10
  -4   5   8    1.21    0.18
  -3   5   8    7.99    0.26
   3   5  -8    7.49    0.23
   3   5  -8    7.67    0.32
  -3   5   8    7.96    0.32
  -2   5   8    0.02    0.06
  -2   5   8    0.03    0.08
   2   5  -8    0.07    0.09
   2   5  -8   -0.01    0.05
   1   5  -8    4.64    0.17
  -1   5   8    5.12    0.25
   1   5  -8    4.91    0.26
  -1   5   8    4.57    0.21
   0   5   8    3.83    0.20
   0   5  -8    3.70    0.24
   0   5   8    3.77    0.22
   0   5  -8    4.04    0.16
   1   5   8    0.34    0.09
  -1   5  -8    0.30    0.12
  -1   5  -8    0.26    0.06
   1   5   8    0.23    0.10
   2   5   8    4.09    0.21
  -2   5  -8    4.68    0.27
  -2   5  -8    4.42    0.17
   2   5   8    4.33    0.22
   3   5   8    1.89    0.17
  -3   5  -8    1.58    0.19
   3   5   8    1.81    0.16
  -3   5  -8    1.78    0.11
  -4   5  -8    2.79    0.23
   4   5   8    2.83    0.17
   4   5   8    2.57    0.19
  -4   5  -8    3.04    0.14
   5   5   8    0.44    0.11
   5   5   8    0.36    0.08
  -5   5  -8    0.28    0.12
  -5   5  -8    0.35    0.07
  -6   5  -8    1.64    0.22
   6   5   8    1.61    0.17
  -7   5  -8    0.00    0.11
   7   5   8   -0.03    0.08
  -8   5  -8    0.91    0.17
   8   5   8    1.09    0.17
  -9   5  -8    0.77    0.16
   9   5   8    0.69    0.13
  10   5   8    0.29    0.11
 -10   5  -8    0.38    0.14
 -11   5  -8    0.15    0.12
  11   5   8    0.08    0.10
  12   5   8    2.70    0.24
  13   5   8    0.16    0.12
  14   5   8    0.85    0.16
  15   5   8    0.01    0.11
  18   6  -8    0.54    0.12
 -18   6   8    0.67    0.22
 -17   6   8    2.62    0.37
  17   6  -8    2.74    0.22
 -16   6   8    0.49    0.21
  16   6  -8    0.32    0.11
 -15   6   8    0.41    0.18
  15   6  -8    0.16    0.10
 -14   6   8    0.23    0.18
  14   6  -8    0.31    0.10
 -13  -6   8    0.37    0.08
 -13   6   8    0.82    0.21
  13   6  -8    0.44    0.11
 -12  -6   8    2.89    0.17
 -12   6   8    3.22    0.32
  12   6  -8    2.76    0.19
 -11  -6   8    2.65    0.17
  11   6  -8    2.61    0.18
 -11   6   8    2.78    0.30
 -10  -6   8    5.80    0.25
 -10   6   8    6.04    0.36
  10   6  -8    6.35    0.26
  -9  -6   8    0.18    0.08
   9   6  -8    0.26    0.09
  -9   6   8    0.09    0.13
  -8  -6   8    0.59    0.11
  -8   6   8    0.58    0.07
  -8   6   8    0.51    0.15
   8   6  -8    0.67    0.10
   7   6  -8    1.36    0.13
  -7   6   8    1.53    0.11
  -7   6   8    1.74    0.22
  -6   6   8    2.47    0.24
   6   6  -8    2.28    0.15
   6   6  -8    2.66    0.21
  -6   6   8    2.28    0.14
  -5   6   8    0.00    0.10
   5   6  -8    0.17    0.11
  -5   6   8    0.01    0.06
   5   6  -8    0.09    0.07
  -4   6   8    0.04    0.06
   4   6  -8    0.06    0.10
  -4   6   8    0.15    0.12
   4   6  -8   -0.09    0.05
  -3   6   8    1.98    0.15
   3   6  -8    2.09    0.20
  -3   6   8    2.18    0.21
   3   6  -8    1.82    0.13
   2   6  -8   10.21    0.40
  -2   6   8    9.88    0.39
   2   6  -8   10.27    0.30
  -2   6   8   10.07    0.32
   1   6  -8    1.86    0.20
   1   6  -8    1.47    0.12
  -1   6   8    1.41    0.15
  -1   6   8    1.28    0.19
   0   6  -8    1.46    0.19
   0   6   8    1.26    0.15
   0   6  -8    1.10    0.10
   0   6   8    1.35    0.18
  -1   6  -8    0.58    0.14
   1   6   8    0.74    0.12
   1   6   8    0.81    0.14
  -1   6  -8    0.71    0.09
  -2   6  -8    0.46    0.07
  -2   6  -8    0.53    0.14
   2   6   8    0.49    0.11
   2   6   8    0.56    0.12
   3   6   8    0.15    0.09
  -3   6  -8    0.17    0.13
   3   6   8    0.09    0.08
  -3   6  -8    0.08    0.05
   4   6   8    0.61    0.11
  -4   6  -8    0.77    0.09
  -4   6  -8    0.61    0.16
   4   6   8    0.48    0.11
   5   6   8    0.75    0.12
  -5   6  -8    1.01    0.19
  -5   6  -8    0.94    0.10
   6   6   8    5.20    0.27
  -6   6  -8    4.92    0.32
  -6   6  -8    4.67    0.19
  -7   6  -8    0.16    0.14
   7   6   8    0.01    0.09
   8   6   8    0.00    0.09
  -8   6  -8    0.16    0.13
  -9   6  -8   -0.28    0.10
   9   6   8   -0.01    0.10
  10   6   8    0.63    0.14
 -10   6  -8    0.98    0.19
  11   6   8    0.10    0.12
 -11   6  -8    0.20    0.15
  12   6   8    0.76    0.16
  13   6   8    0.49    0.15
  14   6   8    0.11    0.11
  17   7  -8    0.08    0.10
 -17   7   8   -0.01    0.18
  16   7  -8    1.64    0.20
 -16   7   8    2.37    0.37
 -15   7   8    0.65    0.23
  15   7  -8    0.45    0.13
 -14   7   8    0.53    0.21
  14   7  -8    0.26    0.11
 -13   7   8    0.45    0.21
  13   7  -8    0.42    0.12
 -12  -7   8    0.01    0.08
  12   7  -8    0.12    0.10
 -12   7   8    0.06    0.17
 -11  -7   8    1.60    0.17
  11   7  -8    1.86    0.18
 -11   7   8    1.74    0.29
 -10  -7   8    6.38    0.28
  10   7  -8    6.19    0.27
 -10   7   8    4.94    0.37
  -9  -7   8    1.76    0.18
   9   7  -8    1.68    0.16
  -9   7   8    1.93    0.27
  -8  -7   8    0.47    0.12
  -8   7   8    0.28    0.16
   8   7  -8    0.63    0.11
   7   7  -8    3.43    0.24
  -7   7   8    3.16    0.16
   7   7  -8    3.50    0.20
  -7   7   8    3.60    0.31
  -6   7   8    0.14    0.13
   6   7  -8    0.16    0.08
   6   7  -8    0.15    0.11
  -6   7   8    0.00    0.06
   5   7  -8    1.09    0.13
  -5   7   8    0.93    0.18
   5   7  -8    1.27    0.19
  -5   7   8    0.96    0.11
   4   7  -8    0.44    0.09
  -4   7   8    0.61    0.16
   4   7  -8    0.29    0.13
  -4   7   8    0.39    0.09
   3   7  -8    1.23    0.20
  -3   7   8    1.20    0.14
   3   7  -8    1.27    0.13
  -3   7   8    1.33    0.22
  -2   7   8    0.72    0.16
  -2   7   8    0.77    0.11
   2   7  -8    0.55    0.09
   2   7  -8    0.74    0.15
   1   7  -8    0.58    0.15
   1   7  -8    0.61    0.09
  -1   7   8    0.89    0.14
  -1   7   8    0.52    0.15
   0   7   8    2.49    0.23
   0   7   8    2.78    0.19
   0   7  -8    2.81    0.16
   0   7  -8    2.94    0.26
   1   7   8   -0.07    0.09
  -1   7  -8   -0.03    0.05
  -1   7  -8    0.08    0.12
   1   7   8    0.01    0.08
  -2   7  -8    4.35    0.31
   2   7   8    3.69    0.22
  -2   7  -8    3.86    0.17
   2   7   8    3.66    0.25
  -3   7  -8    0.38    0.07
   3   7   8    0.52    0.12
   3   7   8    0.49    0.12
  -3   7  -8    0.40    0.16
   4   7   8    1.15    0.16
  -4   7  -8    1.14    0.11
  -4   7  -8    1.06    0.20
   4   7   8    1.14    0.17
  -5   7  -8    2.29    0.29
  -5   7  -8    2.27    0.14
   5   7   8    1.97    0.19
   6   7   8    0.32    0.11
  -6   7  -8    0.18    0.15
  -6   7  -8    0.17    0.06
   7   7   8    0.75    0.15
  -7   7  -8    0.83    0.21
   8   7   8    0.17    0.11
  -8   7  -8   -0.06    0.14
   9   7   8   -0.09    0.10
  -9   7  -8    0.00    0.14
  10   7   8    0.34    0.14
 -10   7  -8    0.45    0.18
 -11   7  -8    0.24    0.16
  11   7   8    0.27    0.13
  12   7   8    0.98    0.18
 -12   7  -8    0.78    0.20
  15   8  -8    0.37    0.13
 -15   8   8    0.14    0.21
  14   8  -8    1.01    0.16
 -14   8   8    1.01    0.26
  13   8  -8    0.15    0.11
 -13   8   8    0.25    0.19
 -12   8   8    5.38    0.46
  12   8  -8    5.47    0.30
 -11  -8   8    1.39    0.18
  11   8  -8    1.52    0.20
 -11   8   8    1.23    0.26
 -10  -8   8    2.26    0.21
  10   8  -8    2.15    0.20
 -10   8   8    1.72    0.28
  -9  -8   8    0.21    0.11
   9   8  -8    0.09    0.09
  -9   8   8    0.08    0.16
   8   8  -8    1.36    0.16
  -8   8   8    1.32    0.24
   7   8  -8    0.00    0.08
  -7   8   8   -0.03    0.15
   7   8  -8   -0.01    0.11
   6   8  -8    0.54    0.11
  -6   8   8    0.56    0.09
  -6   8   8    0.65    0.19
   6   8  -8    0.61    0.15
  -5   8   8    0.14    0.08
   5   8  -8    0.23    0.09
   5   8  -8    0.06    0.12
  -5   8   8    0.42    0.17
   4   8  -8    0.06    0.07
   4   8  -8    0.26    0.14
  -4   8   8    0.28    0.09
  -4   8   8    0.18    0.13
   3   8  -8    0.53    0.10
   3   8  -8    0.36    0.15
  -3   8   8    0.62    0.17
  -3   8   8    0.67    0.11
   2   8  -8    4.65    0.32
  -2   8   8    4.72    0.24
  -2   8   8    4.85    0.34
   2   8  -8    4.50    0.21
  -1   8   8    0.67    0.12
  -1   8   8    0.33    0.14
   1   8  -8    0.63    0.10
   1   8  -8    0.62    0.17
   0   8  -8    1.32    0.21
   0   8  -8    1.45    0.13
   0   8   8    1.25    0.20
   0   8   8    1.28    0.16
  -1   8  -8    0.09    0.07
   1   8   8    0.03    0.09
   1   8   8   -0.06    0.11
  -1   8  -8    0.05    0.13
   2   8   8    2.21    0.21
  -2   8  -8    2.92    0.29
  -2   8  -8    2.45    0.15
   2   8   8    2.71    0.25
  -3   8  -8    0.11    0.07
   3   8   8    0.10    0.10
   3   8   8    0.21    0.12
  -3   8  -8    0.31    0.16
   4   8   8    0.16    0.10
  -4   8  -8    0.33    0.08
  -4   8  -8    0.20    0.16
   5   8   8    0.03    0.10
  -5   8  -8   -0.21    0.14
  -5   8  -8    0.13    0.06
   6   8   8    1.47    0.21
  -6   8  -8    1.22    0.24
   7   8   8   -0.04    0.11
  -7   8  -8   -0.13    0.15
  -8   8  -8   -0.09    0.16
   8   8   8   -0.04    0.11
  -9   8  -8   -0.21    0.14
   9   8   8    0.15    0.12
  10   8   8    0.34    0.14
 -10   8  -8    0.23    0.17
 -11   8  -8    0.16    0.18
  11   8   8    0.14    0.13
  13   9  -8    0.30    0.13
 -13   9   8    0.38    0.22
  12   9  -8    0.18    0.11
 -12   9   8   -0.17    0.18
  11   9  -8    1.89    0.21
 -11   9   8    1.96    0.32
 -10  -9   8    1.87    0.22
 -10   9   8    1.26    0.27
  10   9  -8    1.44    0.20
  -9  -9   8    0.89    0.16
   9   9  -8    0.60    0.14
  -9   9   8    0.69    0.23
   8   9  -8    0.23    0.11
  -8   9   8    0.01    0.17
  -7   9   8    0.20    0.17
   7   9  -8    0.14    0.14
   7   9  -8    0.04    0.10
  -6   9   8    0.36    0.18
   6   9  -8    0.29    0.11
   6   9  -8    0.08    0.13
   5   9  -8    0.52    0.17
  -5   9   8    0.73    0.12
  -5   9   8    0.53    0.20
   5   9  -8    0.79    0.13
  -4   9   8    0.03    0.08
  -4   9   8   -0.12    0.13
   4   9  -8    0.07    0.08
   4   9  -8   -0.25    0.12
  -3   9   8    0.56    0.18
   3   9  -8    0.41    0.17
  -3   9   8    0.48    0.11
   3   9  -8    0.50    0.11
  -2   9   8    0.93    0.21
  -2   9   8    0.81    0.13
   2   9  -8    0.66    0.11
   2   9  -8    0.71    0.19
   1   9  -8   -0.05    0.07
  -1   9   8   -0.02    0.09
   1   9  -8    0.22    0.16
  -1   9   8    0.05    0.14
   0   9  -8    0.48    0.19
   0   9   8    0.68    0.18
   0   9   8    0.57    0.13
   0   9  -8    0.93    0.14
   1   9   8    0.03    0.10
  -1   9  -8    0.14    0.08
  -1   9  -8   -0.11    0.14
   1   9   8    0.21    0.14
   2   9   8    2.54    0.27
  -2   9  -8    3.34    0.36
  -2   9  -8    2.96    0.18
   2   9   8    2.55    0.23
  -3   9  -8    0.07    0.07
  -3   9  -8   -0.15    0.15
   3   9   8    0.01    0.10
   4   9   8    0.45    0.14
  -4   9  -8    0.58    0.20
   5   9   8    0.81    0.16
  -5   9  -8    1.36    0.26
   6   9   8    0.07    0.12
  -6   9  -8    0.00    0.17
  -7   9  -8    0.80    0.23
   7   9   8    0.87    0.18
   8   9   8    0.08    0.12
  -8   9  -8    0.07    0.18
   9   9   8    1.56    0.23
 -10  10   8    2.33    0.39
  10  10  -8    2.00    0.21
  -9 -10   8    0.34    0.14
  -9  10   8    0.06    0.20
   9  10  -8    0.46    0.13
   8  10  -8    0.08    0.10
  -8  10   8   -0.01    0.19
   7  10  -8   -0.01    0.14
  -7  10   8   -0.04    0.17
   7  10  -8    0.32    0.12
   6  10  -8    0.05    0.09
   6  10  -8    0.08    0.15
  -6  10   8   -0.13    0.16
  -5  10   8    0.56    0.21
   5  10  -8   -0.13    0.13
   5  10  -8   -0.12    0.08
  -4  10   8    0.22    0.18
   4  10  -8    0.33    0.17
   4  10  -8    0.15    0.10
   3  10  -8    0.17    0.16
  -3  10   8    0.40    0.19
   3  10  -8    0.25    0.10
  -3  10   8    0.19    0.10
   2  10  -8    0.92    0.23
  -2  10   8    0.56    0.19
   2  10  -8    1.07    0.16
  -2  10   8    0.58    0.13
   1  10  -8    0.05    0.08
   1  10  -8    0.39    0.20
  -1  10   8   -0.03    0.10
  -1  10   8    0.03    0.15
   0  10   8    0.59    0.14
   0  10  -8    0.70    0.21
   0  10   8    0.40    0.17
   0  10  -8    0.75    0.12
   1  10   8   -0.02    0.10
  -1  10  -8   -0.01    0.07
  -1  10  -8    0.15    0.18
   1  10   8   -0.06    0.14
   2  10   8    1.63    0.22
  -2  10  -8    1.37    0.15
  -2  10  -8    1.37    0.26
   3  10   8    0.71    0.15
  -3  10  -8    0.36    0.20
   4  10   8    0.23    0.12
  -4  10  -8   -0.01    0.18
  -5  10  -8    0.04    0.19
   5  10   8    0.19    0.13
   6  10   8    0.17    0.13
  -6  10  -8   -0.18    0.17
   4  11  -8    0.03    0.15
   4  11  -8    0.19    0.10
  -4  11   8    0.08    0.17
  -3  11   8    1.10    0.25
   3  11  -8    1.24    0.18
   3  11  -8    1.03    0.24
   2  11  -8    0.01    0.18
  -2  11   8    0.37    0.19
   2  11  -8    0.10    0.10
  -2  11   8    0.20    0.11
   1  11  -8    0.11    0.09
  -1  11   8    0.29    0.12
  -1  11   8    0.08    0.16
   1  11  -8    0.24    0.19
   0  11   8    0.02    0.11
   0  11  -8   -0.02    0.08
 -17   0   9    1.61    0.19
 -16   0   9   -0.05    0.09
 -15   0   9    1.63    0.17
 -14   0   9    0.08    0.08
 -13   0   9    8.51    0.30
  13   0  -9    8.80    0.22
 -12   0   9   -0.01    0.07
  12   0  -9    0.01    0.03
  11   0  -9  102.82    1.95
 -11   0   9  102.66    2.13
  10   0  -9   -0.05    0.03
 -10   0   9    0.01    0.06
  -9   0   9   28.27    0.65
   9   0  -9   28.22    0.58
   8   0  -9    0.00    0.03
  -8   0   9    0.03    0.04
  -7   0   9   31.16    0.69
   7   0  -9   31.11    0.63
  -6   0   9   -0.02    0.03
   6   0  -9    0.00    0.03
  -5   0   9   14.60    0.36
   5   0  -9   15.11    0.34
   4   0  -9    0.01    0.03
  -4   0   9    0.06    0.04
  -3   0   9    0.19    0.04
  -2   0   9    0.03    0.03
  -1   0   9   15.81    0.37
   0   0   9    0.01    0.03
   1   0   9   55.51    1.12
   1   0   9   55.52    1.14
   2   0   9   -0.10    0.04
   2   0   9   -0.04    0.02
   3   0   9    1.38    0.11
   3   0   9    1.27    0.07
   4   0   9    0.02    0.02
   4   0   9   -0.06    0.05
   5   0   9    0.38    0.08
   5   0   9    0.31    0.04
   6   0   9    0.04    0.06
   6   0   9   -0.02    0.02
   7   0   9    0.95    0.12
   7   0   9    0.86    0.05
   8   0   9    0.02    0.07
   9   0   9    2.48    0.17
  10   0   9    0.04    0.07
  11   0   9    6.91    0.28
  12   0   9   -0.02    0.07
 -18   1   9    0.28    0.13
 -17   1   9    1.06    0.17
 -16  -1   9    1.23    0.15
 -16   1   9    1.52    0.19
 -15  -1   9    1.24    0.15
 -15   1   9    1.44    0.18
 -14  -1   9   -0.06    0.07
  14   1  -9    0.08    0.04
 -14   1   9    0.04    0.09
 -13  -1   9    0.42    0.09
  13   1  -9    0.57    0.07
 -13   1   9    0.55    0.11
 -12  -1   9    1.37    0.12
 -12   1   9    1.54    0.16
  12   1  -9    1.39    0.09
 -11  -1   9    3.36    0.16
  11   1  -9    3.17    0.12
 -11   1   9    2.88    0.18
 -10  -1   9    0.26    0.06
 -10   1   9    0.07    0.07
  10   1  -9    0.17    0.04
  -9  -1   9    0.15    0.05
  -9   1   9    0.27    0.07
   9   1  -9    0.25    0.04
  -8  -1   9    1.32    0.09
   8   1  -9    1.20    0.07
  -8   1   9    1.17    0.11
  -7  -1   9    2.81    0.12
   7   1  -9    2.73    0.11
  -7   1   9    2.83    0.14
  -6  -1   9    4.53    0.16
   6   1  -9    4.60    0.14
  -6   1   9    4.52    0.17
  -5  -1   9    3.75    0.14
   5   1  -9    3.65    0.13
  -5   1   9    3.52    0.14
  -4  -1   9    0.47    0.06
  -4   1   9    0.63    0.07
   4   1  -9    0.58    0.06
  -3  -1   9    0.26    0.05
  -3   1   9    0.30    0.05
   3   1  -9    0.37    0.05
  -3   1   9    0.36    0.06
  -2  -1   9    4.71    0.16
   2   1  -9    4.86    0.15
  -2   1   9    4.51    0.16
  -2   1   9    4.50    0.15
  -1  -1   9    5.13    0.17
  -1   1   9    5.48    0.16
   1   1  -9    4.72    0.16
  -1   1   9    5.02    0.17
   0  -1   9    0.88    0.08
   0   1   9    0.70    0.09
   0   1   9    0.74    0.06
   1  -1   9    5.34    0.17
   1   1   9    4.94    0.15
   1   1   9    4.96    0.18
   2  -1   9    0.57    0.07
   2   1   9    0.47    0.08
   2   1   9    0.43    0.05
   3  -1   9    2.37    0.13
   3  -1   9    2.76    0.12
   3   1   9    2.80    0.09
   3   1   9    2.57    0.14
   4  -1   9    0.11    0.04
   4  -1   9    0.05    0.05
   4   1   9    0.07    0.06
   4   1   9    0.17    0.03
   5  -1   9   12.38    0.32
   5  -1   9   12.90    0.35
   5   1   9   12.42    0.36
   5   1   9   12.72    0.28
   6  -1   9    0.06    0.04
   6  -1   9    0.02    0.06
   6   1   9    0.01    0.02
   6   1   9    0.04    0.07
   7  -1   9    1.92    0.14
   7  -1   9    1.92    0.10
   7   1   9    1.95    0.15
   8  -1   9    0.85    0.07
   8  -1   9    0.82    0.12
   8   1   9    0.79    0.11
   9  -1   9    5.41    0.22
   9   1   9    5.47    0.24
  10  -1   9    0.09    0.08
  10   1   9    0.09    0.08
  11  -1   9    0.32    0.09
  11   1   9    0.14    0.09
  12   1   9    0.03    0.08
  13   1   9    0.23    0.10
 -18   2   9    0.53    0.15
 -17   2   9    0.28    0.14
 -16  -2   9    2.52    0.17
 -16   2   9    2.30    0.23
 -15  -2   9    0.73    0.12
  15   2  -9    0.77    0.09
 -15   2   9    0.92    0.16
 -14  -2   9    0.10    0.07
 -14   2   9    0.05    0.10
  14   2  -9   -0.02    0.04
 -13  -2   9    2.61    0.15
  13   2  -9    2.55    0.12
 -13   2   9    2.75    0.22
 -12  -2   9    6.85    0.22
 -12   2   9    6.24    0.29
  12   2  -9    6.97    0.21
 -11  -2   9   65.94    1.38
 -11   2   9   64.89    1.25
  11   2  -9   67.93    1.30
 -11   2   9   64.34    1.46
 -10  -2   9    0.05    0.05
 -10   2   9   -0.06    0.07
  10   2  -9    0.09    0.04
 -10   2   9    0.10    0.04
  -9  -2   9   28.77    0.65
  -9   2   9   29.48    0.59
  -9   2   9   28.22    0.70
   9   2  -9   28.84    0.61
  -8  -2   9    3.79    0.15
  -8   2   9    3.47    0.13
   8   2  -9    3.81    0.13
  -8   2   9    3.70    0.18
  -7  -2   9    6.68    0.21
   7   2  -9    6.98    0.19
  -7   2   9    7.07    0.20
  -7   2   9    6.84    0.25
  -6  -2   9    0.11    0.05
  -6   2   9    0.07    0.05
   6   2  -9    0.10    0.04
  -6   2   9   -0.06    0.04
  -5  -2   9    3.73    0.15
  -5   2   9    3.39    0.16
   5   2  -9    3.55    0.13
  -5   2   9    3.33    0.13
  -4  -2   9    3.68    0.15
  -4   2   9    3.58    0.14
  -4   2   9    3.44    0.15
   4   2  -9    3.63    0.13
  -3  -2   9    0.08    0.05
  -3   2   9    0.09    0.05
  -3   2   9    0.20    0.05
   3   2  -9    0.02    0.03
  -2  -2   9    0.16    0.05
  -2   2   9    0.13    0.05
   2   2  -9    0.16    0.04
  -2   2   9    0.25    0.06
  -1  -2   9    7.56    0.24
  -1   2   9    7.45    0.23
   1   2  -9    7.65    0.21
  -1   2   9    7.50    0.22
   0  -2   9    2.34    0.13
   0   2  -9    2.34    0.11
   0   2   9    2.39    0.13
   0   2   9    2.44    0.11
  -1   2  -9   28.08    0.60
   1   2   9   27.42    0.61
   1   2   9   26.90    0.62
  -2   2  -9    1.00    0.11
   2   2   9    1.01    0.07
   2   2   9    1.00    0.11
  -3   2  -9    0.94    0.12
   3   2   9    1.17    0.12
   3   2   9    1.17    0.07
   4   2   9   -0.01    0.06
   4   2   9   -0.03    0.03
  -4   2  -9   -0.05    0.06
   5  -2   9    0.11    0.06
  -5   2  -9   -0.02    0.06
   5   2   9    0.06    0.07
   5   2   9   -0.02    0.03
   6  -2   9    1.06    0.11
   6   2   9    0.94    0.13
  -6   2  -9    1.20    0.13
   7  -2   9    2.19    0.14
   7   2   9    2.02    0.17
  -7   2  -9    2.15    0.15
   8  -2   9    1.83    0.14
   8   2   9    2.07    0.17
  -8   2  -9    1.82    0.14
   9  -2   9    0.60    0.10
   9   2   9    0.85    0.13
  -9   2  -9    1.06    0.12
  10  -2   9    1.24    0.13
  10   2   9    1.15    0.16
  11   2   9    3.43    0.23
  12   2   9    1.25    0.17
  13   2   9    1.41    0.18
  14   2   9    0.44    0.13
 -18   3   9    1.29    0.22
 -17   3   9    0.87    0.19
  16   3  -9    4.90    0.20
 -16   3   9    4.90    0.32
 -15  -3   9    0.68    0.11
 -15   3   9    0.60    0.16
  15   3  -9    0.61    0.09
 -14  -3   9    0.03    0.06
 -14   3   9   -0.07    0.11
  14   3  -9    0.00    0.05
 -13  -3   9    0.12    0.06
  13   3  -9    0.09    0.06
 -13   3   9    0.20    0.12
 -12  -3   9    4.60    0.19
 -12   3   9    4.71    0.27
  12   3  -9    4.78    0.18
 -11  -3   9    1.79    0.12
  11   3  -9    1.94    0.12
 -11   3   9    1.84    0.19
 -10  -3   9    2.26    0.13
  10   3  -9    2.27    0.12
 -10   3   9    1.78    0.09
 -10   3   9    1.78    0.19
  -9  -3   9    1.29    0.10
   9   3  -9    1.29    0.10
  -9   3   9    1.16    0.16
  -9   3   9    1.19    0.08
  -8  -3   9    2.05    0.12
  -8   3   9    2.16    0.18
  -8   3   9    2.04    0.10
   8   3  -9    2.08    0.11
  -7  -3   9    5.39    0.19
  -7   3   9    5.22    0.24
  -7   3   9    5.38    0.17
   7   3  -9    5.68    0.18
  -6  -3   9   12.02    0.34
   6   3  -9   12.04    0.31
  -6   3   9   12.42    0.31
  -6   3   9   12.62    0.38
  -5  -3   9   11.29    0.32
   5   3  -9   11.57    0.29
  -5   3   9   11.46    0.30
  -5   3   9   10.98    0.34
  -4  -3   9    5.18    0.20
   4   3  -9    4.91    0.16
  -4   3   9    5.11    0.21
  -4   3   9    5.48    0.19
  -3  -3   9    0.27    0.07
  -3   3   9    0.26    0.07
  -3   3   9    0.27    0.06
   3   3  -9    0.17    0.04
  -2   3   9    6.64    0.23
  -2   3   9    6.90    0.22
   2   3  -9    6.28    0.19
  -1   3   9    0.04    0.05
  -1   3   9    0.03    0.06
   1   3  -9   -0.04    0.03
   1   3  -9    0.11    0.07
   0   3  -9    6.47    0.20
   0   3  -9    6.70    0.26
   0   3   9    5.79    0.22
   0   3   9    6.27    0.22
   1   3   9    2.42    0.13
  -1   3  -9    1.81    0.15
   1   3   9    2.34    0.15
  -1   3  -9    2.01    0.11
   2   3   9    0.08    0.05
  -2   3  -9    0.05    0.04
  -2   3  -9    0.05    0.07
   2   3   9    0.01    0.06
   3   3   9    5.44    0.22
   3   3   9    5.12    0.18
  -3   3  -9    5.13    0.24
  -3   3  -9    4.68    0.18
  -4   3  -9    1.61    0.16
   4   3   9    1.62    0.11
   4   3   9    1.49    0.15
   5   3   9    1.89    0.16
   5   3   9    1.89    0.10
  -5   3  -9    1.86    0.17
   6   3   9    0.03    0.08
  -6   3  -9    0.09    0.09
   7  -3   9    0.02    0.06
   7   3   9   -0.08    0.07
  -7   3  -9    0.22    0.09
   8  -3   9    2.75    0.15
   8   3   9    2.78    0.20
  -8   3  -9    2.55    0.19
   9  -3   9    4.87    0.20
  -9   3  -9    4.46    0.23
   9   3   9    4.44    0.25
  10  -3   9    0.41    0.08
  10   3   9    0.47    0.12
  11   3   9    0.18    0.11
  12   3   9    0.09    0.10
  13   3   9    0.00    0.10
  14   3   9    0.10    0.10
 -19   4   9    0.85    0.21
 -18   4   9   -0.08    0.14
 -17   4   9    0.27    0.16
  17   4  -9    0.08    0.07
 -16   4   9    1.51    0.23
  16   4  -9    1.46    0.14
 -15   4   9    0.56    0.17
  15   4  -9    0.45    0.09
 -14  -4   9    0.13    0.07
 -14   4   9    0.26    0.14
  14   4  -9    0.18    0.08
 -13  -4   9    0.03    0.06
  13   4  -9    0.03    0.06
 -13   4   9    0.04    0.12
 -12  -4   9    2.50    0.14
  12   4  -9    2.38    0.15
 -12   4   9    2.62    0.25
 -11  -4   9   18.54    0.47
  11   4  -9   18.34    0.46
 -11   4   9   18.37    0.59
 -10  -4   9    0.17    0.06
  10   4  -9    0.10    0.06
 -10   4   9    0.15    0.12
  -9  -4   9   18.97    0.48
   9   4  -9   17.99    0.46
  -9   4   9   19.20    0.41
  -9   4   9   19.13    0.58
  -8  -4   9    0.34    0.08
   8   4  -9    0.37    0.07
  -8   4   9    0.25    0.11
  -8   4   9    0.28    0.06
  -7  -4   9    2.62    0.15
   7   4  -9    2.64    0.13
  -7   4   9    2.76    0.13
  -7   4   9    2.76    0.20
  -6  -4   9    2.76    0.16
  -6   4   9    2.37    0.13
  -6   4   9    2.40    0.19
   6   4  -9    2.84    0.13
  -5  -4   9    0.39    0.08
  -5   4   9    0.27    0.09
  -5   4   9    0.41    0.07
   5   4  -9    0.41    0.07
  -4   4   9    0.38    0.07
   4   4  -9    0.35    0.06
  -4   4   9    0.24    0.09
   3   4  -9    0.56    0.11
  -3   4   9    0.47    0.09
  -3   4   9    0.49    0.08
   3   4  -9    0.46    0.07
  -2   4   9    0.16    0.07
  -2   4   9    0.11    0.08
   2   4  -9    0.14    0.05
   2   4  -9    0.21    0.09
  -1   4   9    0.08    0.07
   1   4  -9   -0.03    0.04
   1   4  -9   -0.08    0.07
  -1   4   9    0.02    0.06
   0   4   9    0.35    0.09
   0   4  -9    0.28    0.06
   0   4   9    0.33    0.08
   0   4  -9    0.44    0.11
   1   4   9    3.30    0.19
  -1   4  -9    3.03    0.21
  -1   4  -9    3.02    0.14
   1   4   9    3.30    0.18
  -2   4  -9    0.56    0.12
   2   4   9    0.62    0.09
   2   4   9    0.49    0.10
  -2   4  -9    0.57    0.08
   3   4   9    0.40    0.09
   3   4   9    0.40    0.08
  -3   4  -9    0.35    0.11
  -3   4  -9    0.37    0.07
   4   4   9    0.50    0.11
   4   4   9    0.64    0.10
  -4   4  -9    0.71    0.13
  -4   4  -9    0.67    0.08
  -5   4  -9    0.09    0.09
   5   4   9    0.00    0.05
   5   4   9    0.08    0.08
  -6   4  -9    1.04    0.17
   6   4   9    0.72    0.12
   7   4   9    1.62    0.17
  -7   4  -9    1.77    0.19
   8  -4   9    0.68    0.09
   8   4   9    0.63    0.13
  -8   4  -9    0.57    0.13
   9  -4   9    0.16    0.07
   9   4   9    0.09    0.10
  -9   4  -9    0.05    0.09
  10   4   9    1.02    0.16
 -10   4  -9    1.30    0.18
  11   4   9    0.07    0.11
  12   4   9    0.85    0.16
  13   4   9    1.27    0.20
  14   4   9    0.34    0.12
  15   4   9    0.45    0.13
 -19   5   9    0.77    0.21
 -18   5   9    1.32    0.25
  18   5  -9    1.04    0.14
 -17   5   9    0.45    0.20
  17   5  -9    0.73    0.12
 -16   5   9    2.05    0.31
  16   5  -9    2.26    0.18
  15   5  -9    0.54    0.11
 -15   5   9    0.39    0.18
 -14  -5   9    0.79    0.11
 -14   5   9    0.73    0.19
  14   5  -9    0.75    0.12
 -13  -5   9    0.05    0.06
 -13   5   9    0.05    0.13
  13   5  -9    0.08    0.08
 -12  -5   9    2.42    0.15
  12   5  -9    2.49    0.17
 -12   5   9    2.63    0.27
 -11  -5   9    0.17    0.07
 -11   5   9    0.26    0.14
  11   5  -9    0.21    0.08
 -10  -5   9    5.12    0.22
 -10   5   9    4.41    0.30
  10   5  -9    5.38    0.22
  -9  -5   9    1.46    0.14
  -9   5   9    1.23    0.19
   9   5  -9    1.20    0.12
  -9   5   9    1.22    0.09
  -8  -5   9    0.05    0.07
   8   5  -9   -0.04    0.06
  -8   5   9    0.03    0.05
  -8   5   9   -0.05    0.10
  -7  -5   9    2.47    0.17
  -7   5   9    2.64    0.14
   7   5  -9    2.87    0.16
  -7   5   9    2.47    0.22
  -6  -5   9    7.26    0.28
   6   5  -9    6.88    0.24
  -6   5   9    7.41    0.24
  -6   5   9    6.88    0.32
   5   5  -9    7.68    0.24
  -5   5   9    7.90    0.26
  -5   5   9    7.93    0.34
   5   5  -9    7.74    0.33
   4   5  -9    6.28    0.29
  -4   5   9    6.62    0.23
   4   5  -9    6.32    0.22
  -4   5   9    6.45    0.30
   3   5  -9    0.07    0.09
  -3   5   9    0.00    0.06
   3   5  -9   -0.06    0.05
  -3   5   9    0.01    0.09
   2   5  -9    1.69    0.11
   2   5  -9    1.66    0.18
  -2   5   9    2.15    0.19
  -2   5   9    2.15    0.15
   1   5  -9    0.06    0.10
  -1   5   9   -0.06    0.07
   1   5  -9    0.05    0.05
  -1   5   9   -0.01    0.08
   0   5  -9    6.55    0.22
   0   5  -9    6.50    0.31
   0   5   9    6.37    0.28
   0   5   9    6.31    0.26
  -1   5  -9    5.18    0.19
   1   5   9    5.85    0.25
   1   5   9    5.47    0.25
  -1   5  -9    5.31    0.28
  -2   5  -9    1.27    0.10
   2   5   9    1.06    0.14
   2   5   9    0.98    0.14
  -2   5  -9    0.94    0.16
   3   5   9    1.86    0.17
   3   5   9    1.94    0.16
  -3   5  -9    1.86    0.21
  -3   5  -9    1.99    0.12
   4   5   9    1.84    0.15
  -4   5  -9    1.90    0.12
   4   5   9    1.62    0.17
  -4   5  -9    1.87    0.21
  -5   5  -9    0.15    0.11
   5   5   9    0.04    0.08
  -5   5  -9   -0.04    0.05
  -6   5  -9    0.00    0.10
   6   5   9    0.22    0.10
  -7   5  -9    0.27    0.13
   7   5   9    0.16    0.10
   8   5   9    1.05    0.16
  -8   5  -9    1.01    0.17
   9   5   9    4.04    0.27
  -9   5  -9    4.07    0.29
 -10   5  -9   -0.04    0.11
  10   5   9   -0.07    0.10
  11   5   9    0.50    0.14
  12   5   9   -0.02    0.11
  13   5   9   -0.03    0.11
  14   5   9    0.29    0.12
 -18   6   9    0.31    0.20
  18   6  -9    1.05    0.16
 -17   6   9   -0.03    0.17
  17   6  -9   -0.08    0.08
 -16   6   9   -0.17    0.16
  16   6  -9    0.06    0.09
  15   6  -9    0.89    0.14
 -15   6   9    1.10    0.25
 -14   6   9   -0.03    0.15
  14   6  -9    0.05    0.09
 -13  -6   9    0.07    0.07
 -13   6   9    0.06    0.16
  13   6  -9    0.15    0.09
 -12  -6   9    1.02    0.13
  12   6  -9    1.28    0.16
 -12   6   9    0.89    0.19
 -11  -6   9    1.90    0.16
  11   6  -9    1.87    0.17
 -11   6   9    1.94    0.26
 -10  -6   9    0.21    0.09
  10   6  -9    0.14    0.08
 -10   6   9    0.09    0.14
  -9  -6   9    3.47    0.21
   9   6  -9    3.61    0.20
  -9   6   9    4.05    0.30
  -8  -6   9    1.70    0.17
  -8   6   9    1.82    0.24
   8   6  -9    1.64    0.14
  -8   6   9    1.82    0.11
  -7  -6   9    3.64    0.22
   7   6  -9    4.07    0.20
  -7   6   9    3.94    0.28
  -7   6   9    3.73    0.17
  -6   6   9    1.88    0.22
   6   6  -9    2.18    0.20
   6   6  -9    1.95    0.14
  -6   6   9    1.69    0.13
   5   6  -9    3.45    0.24
  -5   6   9    3.21    0.17
  -5   6   9    3.22    0.25
   5   6  -9    3.34    0.17
  -4   6   9    0.08    0.07
   4   6  -9    0.00    0.09
   4   6  -9    0.00    0.05
  -4   6   9    0.03    0.11
   3   6  -9    0.29    0.12
  -3   6   9    0.24    0.08
  -3   6   9    0.22    0.11
   3   6  -9    0.30    0.07
   2   6  -9    2.02    0.13
   2   6  -9    1.91    0.21
  -2   6   9    1.90    0.15
  -2   6   9    2.19    0.21
  -1   6   9    0.85    0.15
   1   6  -9    1.25    0.11
   1   6  -9    1.06    0.17
  -1   6   9    1.17    0.14
   0   6   9    0.75    0.13
   0   6   9    0.37    0.10
   0   6  -9    0.66    0.14
   0   6  -9    0.43    0.08
  -1   6  -9    0.00    0.11
   1   6   9   -0.02    0.08
  -1   6  -9   -0.01    0.05
   1   6   9   -0.02    0.09
  -2   6  -9    0.11    0.11
   2   6   9    0.25    0.10
  -2   6  -9    0.09    0.06
   2   6   9    0.19    0.09
  -3   6  -9    0.47    0.14
   3   6   9    0.28    0.10
   3   6   9    0.22    0.10
  -3   6  -9    0.16    0.06
   4   6   9    0.73    0.13
  -4   6  -9    0.70    0.09
   4   6   9    0.65    0.11
  -4   6  -9    0.78    0.16
  -5   6  -9    1.87    0.13
  -5   6  -9    1.98    0.25
   5   6   9    1.74    0.19
  -6   6  -9    0.31    0.15
  -6   6  -9    0.40    0.08
   6   6   9    0.48    0.13
  -7   6  -9    0.05    0.12
   7   6   9    0.14    0.10
   8   6   9   -0.09    0.10
  -8   6  -9    0.04    0.12
   9   6   9    0.88    0.16
  -9   6  -9    0.57    0.17
  10   6   9    0.65    0.16
 -10   6  -9    0.78    0.18
 -11   6  -9   -0.06    0.12
  11   6   9   -0.01    0.11
  12   6   9    0.45    0.14
  13   6   9    0.55    0.15
  17   7  -9    0.06    0.09
 -17   7   9    0.03    0.18
 -16   7   9   -0.07    0.17
  16   7  -9   -0.03    0.10
  15   7  -9    0.61    0.14
 -15   7   9    0.51    0.22
 -14   7   9    1.03    0.25
  14   7  -9    0.83    0.15
 -13   7   9    0.50    0.21
  13   7  -9    0.59    0.13
 -12  -7   9    0.79    0.12
 -12   7   9    0.84    0.23
  12   7  -9    0.99    0.14
 -11  -7   9   -0.12    0.08
  11   7  -9   -0.06    0.08
 -11   7   9   -0.02    0.16
 -10  -7   9    2.37    0.19
 -10   7   9    1.42    0.23
  10   7  -9    2.01    0.18
  -9  -7   9    0.02    0.09
  -9   7   9   -0.40    0.12
   9   7  -9    0.01    0.08
  -8  -7   9   -0.16    0.08
   8   7  -9    0.06    0.07
  -8   7   9    0.14    0.15
  -7   7   9    0.24    0.16
   7   7  -9    0.41    0.10
  -7   7   9    0.40    0.08
   6   7  -9    1.80    0.15
  -6   7   9    1.79    0.25
  -6   7   9    1.74    0.13
   6   7  -9    1.51    0.21
  -5   7   9    1.91    0.15
   5   7  -9    1.35    0.20
  -5   7   9    1.88    0.24
   5   7  -9    1.58    0.14
   4   7  -9    2.73    0.24
  -4   7   9    3.21    0.28
  -4   7   9    3.00    0.18
   4   7  -9    3.28    0.18
  -3   7   9    0.10    0.12
  -3   7   9   -0.03    0.07
   3   7  -9    0.13    0.12
   3   7  -9    0.02    0.06
   2   7  -9    1.01    0.12
   2   7  -9    0.82    0.16
  -2   7   9    0.75    0.12
  -2   7   9    1.16    0.18
   1   7  -9    0.69    0.10
  -1   7   9    0.35    0.13
   1   7  -9    0.51    0.15
  -1   7   9    0.51    0.11
   0   7  -9    0.40    0.08
   0   7   9    0.22    0.12
   0   7  -9    0.49    0.15
   0   7   9    0.24    0.09
   1   7   9    1.70    0.17
  -1   7  -9    1.94    0.24
  -1   7  -9    1.61    0.13
   1   7   9    1.72    0.21
   2   7   9    0.41    0.12
   2   7   9    0.39    0.11
  -2   7  -9    0.35    0.08
  -2   7  -9    0.49    0.16
   3   7   9    0.34    0.10
  -3   7  -9    0.53    0.09
  -3   7  -9    0.43    0.16
   3   7   9    0.52    0.13
   4   7   9    0.16    0.10
  -4   7  -9    0.28    0.15
  -4   7  -9    0.09    0.06
  -5   7  -9    0.01    0.13
   5   7   9   -0.04    0.08
  -5   7  -9    0.02    0.06
  -6   7  -9    0.53    0.17
  -6   7  -9    0.55    0.09
   6   7   9    0.42    0.13
   7   7   9    0.05    0.10
  -7   7  -9   -0.04    0.14
  -8   7  -9    0.21    0.16
   8   7   9    0.49    0.14
   9   7   9    2.54    0.25
  -9   7  -9    2.30    0.30
 -10   7  -9    0.11    0.15
  10   7   9    0.23    0.13
  11   7   9    1.56    0.23
 -11   7  -9    1.59    0.24
  12   7   9    0.30    0.14
 -15   8   9    0.72    0.25
  15   8  -9    0.93    0.16
  14   8  -9    0.02    0.11
 -14   8   9    0.17    0.21
 -13   8   9   -0.07    0.17
  13   8  -9    0.15    0.11
  12   8  -9    2.87    0.23
 -12   8   9    1.83    0.31
 -11  -8   9    0.57    0.13
 -11   8   9    0.29    0.21
  11   8  -9    0.58    0.13
 -10  -8   9    0.03    0.10
 -10   8   9    0.29    0.20
  10   8  -9    0.22    0.11
  -9  -8   9   -0.13    0.09
  -9   8   9   -0.07    0.15
   9   8  -9    0.01    0.09
  -8  -8   9    0.94    0.15
   8   8  -9    0.70    0.12
  -8   8   9    1.01    0.21
  -7   8   9    0.30    0.17
   7   8  -9    0.68    0.12
  -6   8   9   -0.08    0.12
   6   8  -9    0.08    0.08
  -6   8   9   -0.03    0.06
   6   8  -9    0.03    0.12
   5   8  -9    5.46    0.34
   5   8  -9    4.99    0.24
  -5   8   9    5.06    0.23
  -5   8   9    4.94    0.36
  -4   8   9   -0.06    0.13
  -4   8   9    0.17    0.08
   4   8  -9    0.06    0.07
   4   8  -9    0.03    0.12
  -3   8   9    0.39    0.10
   3   8  -9    0.20    0.08
  -3   8   9    0.30    0.15
   3   8  -9    0.28    0.15
   2   8  -9    1.04    0.13
  -2   8   9    1.00    0.15
   2   8  -9    1.20    0.20
  -2   8   9    0.63    0.17
   1   8  -9    0.26    0.14
   1   8  -9    0.09    0.07
  -1   8   9    0.11    0.09
  -1   8   9    0.28    0.14
   0   8   9    0.04    0.09
   0   8   9   -0.03    0.12
   0   8  -9    0.05    0.07
   0   8  -9    0.03    0.13
   1   8   9    0.33    0.14
  -1   8  -9    0.13    0.15
   1   8   9    0.13    0.10
  -1   8  -9    0.25    0.08
   2   8   9    0.46    0.14
  -2   8  -9    0.38    0.08
   2   8   9    0.17    0.11
  -2   8  -9    0.23    0.16
   3   8   9    0.00    0.10
  -3   8  -9   -0.12    0.13
  -3   8  -9    0.08    0.07
  -4   8  -9   -0.02    0.06
  -4   8  -9    0.06    0.15
   4   8   9   -0.07    0.09
  -5   8  -9    1.57    0.25
  -5   8  -9    1.66    0.15
   5   8   9    1.65    0.21
   6   8   9   -0.03    0.11
  -6   8  -9   -0.02    0.16
   7   8   9   -0.03    0.11
  -7   8  -9   -0.12    0.15
  -8   8  -9    0.13    0.16
   8   8   9    0.07    0.12
   9   8   9    0.25    0.14
  -9   8  -9    0.40    0.19
 -10   8  -9    0.57    0.20
  10   8   9    0.95    0.18
  13   9  -9    0.54    0.14
 -13   9   9    0.42    0.23
  12   9  -9    0.30    0.12
 -12   9   9    0.37    0.22
 -11  -9   9    0.04    0.11
  11   9  -9    0.15    0.11
 -11   9   9    0.22    0.22
 -10  -9   9   -0.17    0.10
  10   9  -9    0.17    0.11
 -10   9   9    0.01    0.20
  -9  -9   9    0.15    0.12
  -9   9   9    0.20    0.21
   9   9  -9    0.00    0.10
  -8  -9   9   -0.28    0.10
  -8   9   9    0.02    0.19
   8   9  -9    0.10    0.10
   7   9  -9    0.17    0.10
   7   9  -9    0.02    0.14
  -7   9   9    0.02    0.16
   6   9  -9    0.37    0.16
   6   9  -9    0.14    0.10
  -6   9   9    0.38    0.20
   5   9  -9    0.21    0.15
   5   9  -9    0.11    0.09
  -5   9   9    0.10    0.08
  -5   9   9    0.00    0.15
  -4   9   9    0.70    0.12
   4   9  -9    0.65    0.12
  -4   9   9    0.64    0.20
   4   9  -9    0.53    0.18
   3   9  -9    0.18    0.09
  -3   9   9   -0.15    0.07
  -3   9   9   -0.06    0.14
   3   9  -9    0.38    0.16
   2   9  -9    0.34    0.10
  -2   9   9    0.07    0.14
  -2   9   9    0.15    0.10
   2   9  -9    0.20    0.17
   1   9  -9    0.74    0.11
  -1   9   9    0.62    0.13
  -1   9   9    0.65    0.19
   1   9  -9    0.64    0.20
   0   9  -9    0.67    0.19
   0   9   9    1.19    0.19
   0   9   9    1.19    0.21
   0   9  -9    0.90    0.14
  -1   9  -9    0.09    0.16
  -1   9  -9    0.19    0.08
   1   9   9    0.05    0.10
   1   9   9    0.14    0.14
  -2   9  -9    0.11    0.16
   2   9   9    0.05    0.11
  -2   9  -9   -0.01    0.07
  -3   9  -9    0.51    0.20
  -3   9  -9    0.54    0.10
   3   9   9    0.52    0.14
   4   9   9    0.53    0.14
  -4   9  -9    0.15    0.17
   5   9   9    0.41    0.14
  -5   9  -9    0.86    0.23
  -6   9  -9    0.27    0.19
   6   9   9    0.27    0.14
   7   9   9    0.46    0.15
  -7   9  -9    0.75    0.23
   8   9   9    0.41    0.15
  -8   9  -9    0.57    0.20
 -10 -10   9    0.96    0.18
 -10  10   9    1.32    0.29
  10  10  -9    0.87    0.16
  -9 -10   9   -0.03    0.11
   9  10  -9    0.14    0.11
  -9  10   9    0.16    0.20
  -8 -10   9    0.11    0.13
  -8  10   9    0.39    0.21
   8  10  -9   -0.06    0.09
   7  10  -9    0.10    0.10
  -7  10   9    0.13    0.18
   6  10  -9    0.65    0.13
  -6  10   9    0.65    0.21
   6  10  -9    0.29    0.17
   5  10  -9    2.37    0.20
   5  10  -9    2.47    0.31
  -5  10   9    1.87    0.31
  -4  10   9    0.23    0.18
   4  10  -9    0.09    0.16
   4  10  -9    0.24    0.10
   3  10  -9    1.00    0.23
  -3  10   9    1.23    0.24
   3  10  -9    1.20    0.17
  -3  10   9    1.38    0.18
   2  10  -9    0.19    0.18
  -2  10   9    0.25    0.12
  -2  10   9    0.13    0.16
   2  10  -9    0.01    0.09
  -1  10   9    0.06    0.10
  -1  10   9    0.22    0.18
   1  10  -9    0.17    0.09
   1  10  -9    0.08    0.17
   0  10  -9    0.07    0.08
   0  10  -9   -0.17    0.16
   0  10   9   -0.25    0.13
   0  10   9    0.02    0.10
   1  10   9    0.82    0.16
  -1  10  -9    1.12    0.26
  -1  10  -9    0.81    0.12
   2  10   9    1.28    0.20
  -2  10  -9    1.19    0.14
  -2  10  -9    0.86    0.23
  -3  10  -9    0.07    0.18
   3  10   9    0.07    0.12
   4  10   9    0.42    0.15
  -4  10  -9    0.37    0.21
  -5  10  -9    0.19    0.18
   5  10   9    0.07    0.12
 -17   0  10    0.12    0.10
 -16   0  10    2.04    0.19
 -15   0  10    0.00    0.09
 -14   0  10   10.73    0.36
  13   0 -10   -0.02    0.03
 -13   0  10   -0.01    0.07
  12   0 -10   11.92    0.28
 -12   0  10   11.78    0.36
 -11   0  10    0.05    0.06
  11   0 -10    0.07    0.04
 -10   0  10    4.20    0.18
  10   0 -10    4.04    0.14
  -9   0  10    0.06    0.05
   9   0 -10   -0.03    0.03
  -8   0  10    0.24    0.05
   8   0 -10    0.24    0.04
  -7   0  10    0.00    0.04
   7   0 -10   -0.05    0.03
  -6   0  10    0.04    0.04
   6   0 -10    0.10    0.04
   5   0 -10    0.01    0.04
  -5   0  10    0.02    0.04
  -4   0  10   26.46    0.59
  -3   0  10    0.00    0.03
  -2   0  10   17.36    0.41
  -1   0  10    0.00    0.03
   0   0  10    5.94    0.18
   0   0  10    6.19    0.20
   1   0  10   -0.01    0.03
   1   0  10    0.10    0.06
   2   0  10    0.09    0.03
   2   0  10    0.02    0.05
   3   0  10   -0.03    0.05
   3   0  10   -0.02    0.02
   4   0  10    0.19    0.07
   4   0  10    0.16    0.04
   5   0  10   -0.01    0.06
   5   0  10   -0.01    0.03
   6   0  10    1.06    0.13
   6   0  10    1.10    0.06
   7   0  10   -0.02    0.02
   7   0  10   -0.07    0.07
   8   0  10    5.53    0.24
   9   0  10   -0.04    0.07
  10   0  10    0.12    0.08
  11   0  10    0.01    0.07
  12   0  10    0.07    0.09
 -18   1  10    0.33    0.13
 -17  -1  10    0.34    0.11
 -17   1  10    0.47    0.14
 -16  -1  10    0.00    0.08
 -16   1  10    0.16    0.11
 -15  -1  10    0.00    0.08
  15   1 -10    0.05    0.04
 -15   1  10    0.17    0.11
 -14  -1  10    7.20    0.28
  14   1 -10    7.43    0.21
 -14   1  10    7.42    0.31
 -13  -1  10   -0.03    0.06
 -13   1  10   -0.04    0.08
  13   1 -10   -0.03    0.04
 -12  -1  10    1.38    0.12
  12   1 -10    1.26    0.09
 -12   1  10    1.31    0.15
 -11  -1  10    0.11    0.06
 -11   1  10   -0.09    0.07
  11   1 -10    0.08    0.04
 -10  -1  10    0.74    0.09
  10   1 -10    0.60    0.07
 -10   1  10    0.61    0.10
  -9  -1  10    0.34    0.06
  -9   1  10    0.33    0.08
   9   1 -10    0.27    0.05
  -8  -1  10    0.29    0.06
   8   1 -10    0.27    0.05
  -8   1  10    0.34    0.07
  -7  -1  10    1.65    0.10
   7   1 -10    1.74    0.09
  -7   1  10    1.72    0.11
  -6  -1  10    0.47    0.07
   6   1 -10    0.56    0.06
  -6   1  10    0.42    0.07
  -5  -1  10    0.70    0.07
   5   1 -10    0.60    0.07
  -5   1  10    0.61    0.07
  -4  -1  10   17.01    0.41
  -4   1  10   16.97    0.41
   4   1 -10   17.27    0.39
  -3  -1  10    2.42    0.11
  -3   1  10    2.04    0.10
  -3   1  10    2.16    0.12
   3   1 -10    2.24    0.11
  -2  -1  10   21.76    0.50
  -2   1  10   21.72    0.49
  -2   1  10   21.18    0.49
   2   1 -10   21.51    0.48
  -1  -1  10    1.65    0.10
  -1   1  10    1.65    0.09
  -1   1  10    1.49    0.11
   0  -1  10    9.24    0.26
   0   1  10    9.41    0.27
   0   1  10    9.35    0.24
   1  -1  10    0.02    0.03
   1   1  10   -0.05    0.05
   1   1  10    0.01    0.03
   2  -1  10    0.73    0.07
   2   1  10    0.67    0.06
   2   1  10    0.49    0.08
   3  -1  10    0.04    0.04
   3  -1  10    0.00    0.05
   3   1  10    0.06    0.06
   3   1  10    0.07    0.03
   4  -1  10    0.48    0.08
   4  -1  10    0.38    0.06
   4   1  10    0.41    0.05
   4   1  10    0.37    0.08
   5  -1  10    0.93    0.08
   5  -1  10    0.79    0.11
   5   1  10    0.89    0.06
   5   1  10    0.87    0.12
   6  -1  10    0.91    0.08
   6  -1  10    0.91    0.12
   6   1  10    0.83    0.11
   6   1  10    0.83    0.05
   7  -1  10    0.17    0.08
   7  -1  10    0.21    0.05
   7   1  10    0.39    0.10
   8  -1  10    2.54    0.16
   8   1  10    2.43    0.18
   9  -1  10    0.59    0.10
   9   1  10    0.65    0.11
  10  -1  10    5.22    0.24
  10   1  10    5.20    0.25
  11  -1  10    0.17    0.08
  11   1  10   -0.08    0.08
  12   1  10   14.69    0.46
  13   1  10    0.03    0.10
 -18   2  10    0.39    0.15
 -17   2  10    0.72    0.17
 -16  -2  10    1.89    0.16
 -16   2  10    2.08    0.23
 -15  -2  10    0.09    0.08
  15   2 -10    0.09    0.05
 -15   2  10    0.19    0.12
 -14  -2  10    8.12    0.27
  14   2 -10    8.22    0.24
 -14   2  10    7.46    0.34
 -13  -2  10    1.53    0.12
  13   2 -10    1.51    0.10
 -13   2  10    1.26    0.18
 -12  -2  10    3.94    0.17
 -12   2  10    4.35    0.25
  12   2 -10    4.06    0.15
 -11  -2  10    1.46    0.12
 -11   2  10    1.52    0.16
  11   2 -10    1.47    0.10
 -11   2  10    1.56    0.09
 -10  -2  10    0.29    0.07
 -10   2  10    0.53    0.11
  10   2 -10    0.61    0.08
 -10   2  10    0.51    0.07
  -9  -2  10    1.54    0.11
  -9   2  10    1.49    0.09
   9   2 -10    1.51    0.09
  -9   2  10    1.31    0.15
  -8  -2  10    0.70    0.08
  -8   2  10    0.79    0.12
  -8   2  10    0.71    0.08
   8   2 -10    0.83    0.08
  -7  -2  10    1.37    0.10
  -7   2  10    1.55    0.10
  -7   2  10    1.51    0.13
   7   2 -10    1.45    0.09
  -6  -2  10    0.36    0.06
   6   2 -10    0.41    0.06
  -6   2  10    0.32    0.06
  -6   2  10    0.33    0.07
  -5  -2  10    3.21    0.14
  -5   2  10    3.16    0.15
   5   2 -10    3.35    0.13
  -5   2  10    3.34    0.14
  -4  -2  10   13.83    0.36
  -4   2  10   14.22    0.37
   4   2 -10   13.71    0.33
  -4   2  10   14.04    0.35
  -3  -2  10    0.24    0.06
  -3   2  10    0.09    0.05
  -3   2  10    0.13    0.05
   3   2 -10    0.27    0.05
  -2  -2  10   14.10    0.37
  -2   2  10   14.54    0.37
  -2   2  10   14.24    0.36
   2   2 -10   14.00    0.34
  -1  -2  10    4.39    0.18
  -1   2  10    5.17    0.17
  -1   2  10    4.70    0.18
   1   2 -10    4.56    0.16
   0  -2  10    6.07    0.22
   0   2 -10    6.24    0.20
   0   2  10    6.44    0.20
   0   2  10    6.01    0.22
   1  -2  10    1.35    0.10
   1   2  10    1.03    0.08
   1   2  10    1.16    0.12
   2  -2  10   -0.01    0.04
   2   2  10    0.05    0.04
   2   2  10    0.03    0.06
   3   2  10    1.05    0.13
   3   2  10    1.07    0.08
   4   2  10    0.55    0.06
   4   2  10    0.61    0.10
   5  -2  10    2.18    0.14
   5   2  10    2.28    0.17
   5   2  10    2.51    0.10
   6  -2  10    0.53    0.09
   6   2  10    0.37    0.09
   7  -2  10    0.07    0.07
   7   2  10    0.19    0.09
   8  -2  10    3.91    0.19
   8   2  10    4.26    0.23
   9  -2  10    0.42    0.09
   9   2  10    0.22    0.10
  10  -2  10    0.17    0.08
  10   2  10    0.02    0.09
  11   2  10    0.25    0.11
  12   2  10    0.17    0.10
  13   2  10    0.77    0.15
  14   2  10    0.63    0.14
 -19   3  10    7.07    0.42
 -18   3  10    0.50    0.18
 -17   3  10    1.96    0.27
 -16  -3  10    0.02    0.07
 -16   3  10    0.14    0.13
  16   3 -10    0.03    0.06
 -15  -3  10    0.78    0.11
 -15   3  10    0.49    0.15
  15   3 -10    0.64    0.09
 -14  -3  10    0.81    0.11
 -14   3  10    0.76    0.16
  14   3 -10    0.73    0.09
 -13  -3  10   -0.07    0.05
 -13   3  10    0.05    0.11
  13   3 -10    0.02    0.05
 -12  -3  10    5.44    0.21
 -12   3  10    5.54    0.29
  12   3 -10    5.48    0.20
 -11  -3  10    0.01    0.06
 -11   3  10    0.25    0.11
  11   3 -10    0.13    0.06
 -10  -3  10    1.45    0.11
 -10   3  10    0.88    0.14
  10   3 -10    1.25    0.10
 -10   3  10    1.23    0.09
  -9  -3  10    2.13    0.13
  -9   3  10    2.49    0.19
  -9   3  10    2.28    0.11
   9   3 -10    2.00    0.12
  -8  -3  10    0.13    0.06
  -8   3  10    0.12    0.08
   8   3 -10    0.06    0.04
  -8   3  10    0.04    0.05
  -7  -3  10    8.93    0.28
   7   3 -10    9.37    0.26
  -7   3  10    9.32    0.26
  -7   3  10    9.18    0.32
  -6  -3  10    0.03    0.05
  -6   3  10    0.08    0.05
   6   3 -10    0.04    0.04
  -6   3  10    0.07    0.07
  -5  -3  10    2.52    0.14
   5   3 -10    2.50    0.12
  -5   3  10    2.62    0.16
  -5   3  10    2.62    0.13
  -4  -3  10    0.05    0.05
  -4   3  10    0.14    0.06
  -4   3  10    0.04    0.06
   4   3 -10    0.11    0.04
  -3  -3  10    2.90    0.16
  -3   3  10    2.72    0.15
   3   3 -10    2.84    0.12
  -3   3  10    2.68    0.15
  -2  -3  10    4.13    0.19
   2   3 -10    4.36    0.16
  -2   3  10    4.49    0.19
  -2   3  10    4.52    0.19
  -1   3  10    3.01    0.16
  -1   3  10    3.20    0.16
   1   3 -10    3.08    0.13
   0   3  10   10.34    0.30
   0   3  10   10.20    0.31
   0   3 -10   10.40    0.28
   0   3 -10   10.42    0.35
  -1   3 -10    0.02    0.04
   1   3  10    0.02    0.06
  -1   3 -10    0.11    0.08
   1   3  10    0.02    0.05
   2   3  10    0.12    0.06
  -2   3 -10    0.19    0.09
  -2   3 -10    0.06    0.05
   2   3  10    0.01    0.07
  -3   3 -10    0.84    0.12
   3   3  10    0.94    0.13
   3   3  10    1.14    0.10
   4   3  10    0.86    0.09
  -4   3 -10    1.18    0.15
   4   3  10    0.97    0.13
   5   3  10    3.02    0.19
  -5   3 -10    2.98    0.19
   5   3  10    2.87    0.13
   6  -3  10    0.06    0.06
  -6   3 -10   -0.02    0.08
   6   3  10    0.03    0.08
   7  -3  10    0.24    0.07
   7   3  10    0.13    0.09
  -7   3 -10    0.07    0.09
   8  -3  10    0.12    0.06
  -8   3 -10    0.28    0.09
   8   3  10    0.17    0.10
   9  -3  10    1.42    0.13
   9   3  10    1.46    0.17
  -9   3 -10    1.43    0.16
  10   3  10    2.91    0.22
  11   3  10    0.12    0.11
  12   3  10    9.88    0.40
  13   3  10    0.25    0.12
  14   3  10    0.33    0.13
 -19   4  10   -0.07    0.14
 -18   4  10    0.14    0.15
 -17   4  10    0.07    0.15
  17   4 -10    0.08    0.07
  16   4 -10    0.76    0.12
 -16   4  10    0.62    0.18
 -15  -4  10    0.17    0.07
 -15   4  10    0.04    0.14
  15   4 -10    0.12    0.07
 -14  -4  10    3.82    0.18
 -14   4  10    3.14    0.29
  14   4 -10    3.84    0.18
 -13  -4  10    0.60    0.09
 -13   4  10    0.59    0.16
  13   4 -10    0.75    0.11
 -12  -4  10    0.01    0.06
  12   4 -10    0.03    0.06
 -12   4  10    0.17    0.12
 -11  -4  10    2.37    0.14
 -11   4  10    1.90    0.22
  11   4 -10    2.33    0.14
 -10  -4  10    1.60    0.13
  10   4 -10    1.68    0.12
 -10   4  10    1.60    0.20
  -9  -4  10    2.29    0.14
  -9   4  10    1.99    0.20
  -9   4  10    1.98    0.11
   9   4 -10    2.22    0.13
  -8  -4  10    6.26    0.24
  -8   4  10    6.04    0.20
   8   4 -10    6.40    0.21
  -8   4  10    6.56    0.30
  -7  -4  10    3.58    0.18
  -7   4  10    3.07    0.21
   7   4 -10    3.45    0.15
  -7   4  10    3.43    0.15
  -6  -4  10    1.49    0.13
  -6   4  10    1.31    0.11
   6   4 -10    1.50    0.11
  -6   4  10    1.16    0.16
  -5  -4  10    3.10    0.17
  -5   4  10    2.80    0.20
  -5   4  10    3.17    0.15
   5   4 -10    2.98    0.14
  -4  -4  10    2.32    0.16
   4   4 -10    2.43    0.12
  -4   4  10    2.72    0.15
  -4   4  10    2.39    0.18
   3   4 -10    2.07    0.11
  -3   4  10    1.84    0.13
  -3   4  10    1.91    0.16
   2   4 -10   10.55    0.37
  -2   4  10   10.19    0.34
  -2   4  10   10.18    0.32
   2   4 -10   10.46    0.28
  -1   4  10    1.29    0.13
   1   4 -10    0.92    0.15
  -1   4  10    1.31    0.14
   1   4 -10    1.12    0.10
   0   4 -10    3.14    0.15
   0   4  10    3.59    0.19
   0   4 -10    3.33    0.22
   0   4  10    3.36    0.19
  -1   4 -10    1.07    0.10
   1   4  10    0.97    0.13
  -1   4 -10    1.25    0.17
   1   4  10    0.87    0.12
  -2   4 -10    0.25    0.11
   2   4  10    0.20    0.08
   2   4  10    0.11    0.07
  -2   4 -10    0.31    0.07
  -3   4 -10    0.56    0.12
   3   4  10    0.47    0.11
  -3   4 -10    0.61    0.08
   3   4  10    0.60    0.09
   4   4  10    4.41    0.23
   4   4  10    4.90    0.20
  -4   4 -10    4.82    0.26
   5   4  10    3.79    0.22
  -5   4 -10    3.66    0.24
   6   4  10   -0.02    0.08
  -6   4 -10    0.17    0.10
   7  -4  10    0.23    0.07
  -7   4 -10    0.14    0.10
   7   4  10    0.27    0.11
   8  -4  10    1.52    0.13
  -8   4 -10    1.58    0.19
   8   4  10    1.91    0.19
   9  -4  10    0.06    0.07
  -9   4 -10    0.08    0.10
   9   4  10    0.06    0.09
  10   4  10    0.00    0.11
  11   4  10    0.07    0.11
  12   4  10    0.20    0.12
  13   4  10    0.37    0.13
  14   4  10    0.47    0.14
 -19   5  10    1.51    0.27
  18   5 -10    0.23    0.09
 -18   5  10    0.43    0.20
 -17   5  10    1.95    0.32
  17   5 -10    1.21    0.15
 -16   5  10    0.26    0.17
  16   5 -10    0.46    0.10
  15   5 -10    1.14    0.14
 -15   5  10    1.00    0.22
 -14  -5  10    0.16    0.07
 -14   5  10    0.13    0.14
  14   5 -10    0.04    0.07
 -13  -5  10    0.08    0.07
  13   5 -10    0.14    0.08
 -13   5  10   -0.02    0.14
 -12  -5  10    5.61    0.23
 -12   5  10    5.65    0.35
  12   5 -10    5.86    0.24
 -11  -5  10    2.00    0.15
 -11   5  10    1.72    0.23
  11   5 -10    1.93    0.15
 -10  -5  10    1.63    0.14
 -10   5  10    1.47    0.22
  10   5 -10    1.48    0.13
  -9  -5  10    2.60    0.17
  -9   5  10    2.75    0.24
  -9   5  10    2.91    0.13
   9   5 -10    2.65    0.16
  -8  -5  10   -0.01    0.07
   8   5 -10    0.00    0.06
  -8   5  10   -0.06    0.09
  -8   5  10    0.01    0.05
  -7  -5  10    5.93    0.26
  -7   5  10    6.07    0.21
   7   5 -10    5.86    0.22
  -7   5  10    6.26    0.31
  -6  -5  10    1.06    0.14
  -6   5  10    0.92    0.11
   6   5 -10    1.09    0.11
  -6   5  10    1.04    0.16
  -5   5  10    1.75    0.19
  -5   5  10    1.66    0.13
   5   5 -10    1.62    0.12
   4   5 -10    2.45    0.20
   4   5 -10    2.08    0.13
  -4   5  10    2.21    0.21
  -4   5  10    1.81    0.14
   3   5 -10    0.00    0.09
  -3   5  10    0.09    0.09
  -3   5  10   -0.02    0.06
   3   5 -10    0.05    0.05
   2   5 -10    0.13    0.05
   2   5 -10    0.04    0.10
  -2   5  10    0.12    0.09
  -2   5  10    0.18    0.08
  -1   5  10    0.00    0.08
   1   5 -10    0.06    0.05
  -1   5  10    0.06    0.08
   1   5 -10    0.06    0.10
   0   5  10   11.08    0.35
   0   5 -10   10.70    0.31
   0   5  10   11.35    0.38
   0   5 -10   11.40    0.42
   1   5  10    0.19    0.09
   1   5  10    0.21    0.09
  -1   5 -10    0.09    0.05
  -1   5 -10    0.01    0.10
  -2   5 -10    0.24    0.12
   2   5  10    0.08    0.08
   2   5  10    0.19    0.09
  -2   5 -10    0.17    0.06
  -3   5 -10    1.09    0.11
   3   5  10    1.39    0.16
   3   5  10    1.29    0.14
  -3   5 -10    0.82    0.15
   4   5  10    0.96    0.14
  -4   5 -10    1.11    0.17
  -4   5 -10    1.04    0.11
   4   5  10    1.03    0.13
  -5   5 -10    2.00    0.21
   5   5  10    1.61    0.18
   6   5  10    0.05    0.09
  -6   5 -10    0.20    0.12
   7   5  10    0.42    0.12
  -7   5 -10    0.40    0.13
   8  -5  10    0.09    0.07
   8   5  10   -0.02    0.10
  -8   5 -10   -0.08    0.10
   9   5  10    0.04    0.11
  -9   5 -10   -0.02    0.10
 -10   5 -10    1.42    0.22
  10   5  10    1.47    0.19
  11   5  10    0.35    0.13
  12   5  10    3.77    0.27
  13   5  10    0.06    0.12
 -18   6  10    0.25    0.21
  18   6 -10    0.21    0.10
 -17   6  10    0.32    0.20
  17   6 -10    0.35    0.11
 -16   6  10    0.03    0.18
  16   6 -10    0.00    0.09
  15   6 -10    0.33    0.10
 -15   6  10    0.29    0.20
 -14  -6  10    0.78    0.12
  14   6 -10    0.66    0.12
 -14   6  10    0.94    0.22
 -13  -6  10    0.00    0.07
 -13   6  10    0.16    0.16
  13   6 -10    0.01    0.08
 -12  -6  10    0.81    0.13
 -12   6  10    0.89    0.20
  12   6 -10    0.80    0.12
 -11  -6  10    1.15    0.14
  11   6 -10    1.16    0.14
 -11   6  10    0.91    0.19
 -10  -6  10    2.84    0.19
 -10   6  10    2.88    0.29
  10   6 -10    2.73    0.18
  -9  -6  10    2.06    0.18
  -9   6  10    1.78    0.24
   9   6 -10    2.15    0.16
  -8  -6  10    8.13    0.32
  -8   6  10    8.35    0.41
  -8   6  10    8.41    0.26
   8   6 -10    8.49    0.29
  -7  -6  10    1.12    0.16
  -7   6  10    1.31    0.12
   7   6 -10    1.41    0.13
  -7   6  10    1.22    0.19
   6   6 -10    0.27    0.07
  -6   6  10    0.17    0.12
  -6   6  10    0.13    0.07
   5   6 -10    0.89    0.15
  -5   6  10    0.83    0.16
   5   6 -10    0.86    0.11
  -5   6  10    0.78    0.11
  -4   6  10    0.44    0.13
  -4   6  10    0.42    0.09
   4   6 -10    0.49    0.13
   4   6 -10    0.46    0.08
  -3   6  10    1.15    0.18
   3   6 -10    1.38    0.12
   3   6 -10    1.74    0.20
  -3   6  10    0.96    0.14
   2   6 -10    3.20    0.25
   2   6 -10    3.24    0.16
  -2   6  10    2.83    0.19
  -2   6  10    3.16    0.24
   1   6 -10    0.17    0.12
  -1   6  10    0.19    0.09
  -1   6  10    0.22    0.11
   1   6 -10    0.14    0.06
   0   6  10    0.05    0.09
   0   6 -10    0.09    0.11
   0   6 -10    0.19    0.06
   0   6  10    0.13    0.10
  -1   6 -10    0.07    0.06
   1   6  10    0.09    0.09
   1   6  10    0.25    0.10
  -1   6 -10    0.10    0.11
  -2   6 -10    1.11    0.12
   2   6  10    1.14    0.16
   2   6  10    1.21    0.17
  -2   6 -10    1.01    0.17
   3   6  10   -0.04    0.09
  -3   6 -10   -0.09    0.05
  -3   6 -10    0.04    0.12
   3   6  10   -0.02    0.08
  -4   6 -10    4.33    0.19
  -4   6 -10    4.21    0.31
   4   6  10    4.35    0.25
   5   6  10    1.54    0.20
  -5   6 -10    1.38    0.13
  -5   6 -10    1.55    0.22
   6   6  10   -0.02    0.10
  -6   6 -10    0.23    0.13
   7   6  10    0.09    0.11
  -7   6 -10    0.00    0.12
  -8   6 -10    1.09    0.19
   8   6  10    0.64    0.14
  -9   6 -10    0.04    0.13
   9   6  10    0.33    0.13
 -10   6 -10   -0.15    0.12
  10   6  10   -0.12    0.11
  11   6  10    0.88    0.17
  12   6  10    0.47    0.14
  17   7 -10    0.57    0.13
 -17   7  10    0.48    0.22
 -16   7  10    0.41    0.21
  16   7 -10    0.45    0.13
 -15   7  10    0.10    0.18
  15   7 -10    0.20    0.11
 -14   7  10    0.03    0.19
  14   7 -10   -0.06    0.09
 -13  -7  10   -0.05    0.08
  13   7 -10    0.07    0.09
 -13   7  10    0.06    0.19
 -12  -7  10    0.77    0.12
 -12   7  10    0.64    0.21
  12   7 -10    0.75    0.13
 -11  -7  10    1.74    0.18
 -11   7  10    1.40    0.25
  11   7 -10    1.52    0.17
 -10  -7  10    0.54    0.12
  10   7 -10    0.58    0.11
 -10   7  10    0.75    0.19
  -9  -7  10    1.10    0.17
   9   7 -10    1.11    0.14
  -9   7  10    1.49    0.24
  -8  -7  10    0.12    0.10
  -8   7  10    0.13    0.13
   8   7 -10   -0.01    0.07
  -7  -7  10    0.46    0.12
   7   7 -10    0.47    0.10
  -7   7  10    0.54    0.17
  -7   7  10    0.51    0.09
  -6   7  10    1.64    0.25
   6   7 -10    1.77    0.15
  -6   7  10    1.47    0.14
   5   7 -10    0.14    0.07
  -5   7  10    0.04    0.07
  -5   7  10    0.00    0.12
   5   7 -10    0.05    0.11
  -4   7  10    0.90    0.18
   4   7 -10    0.86    0.16
  -4   7  10    0.85    0.13
   4   7 -10    0.86    0.13
  -3   7  10    0.74    0.11
   3   7 -10    0.95    0.12
   3   7 -10    0.90    0.17
  -3   7  10    0.79    0.17
   2   7 -10    0.60    0.15
  -2   7  10    0.61    0.14
   2   7 -10    0.56    0.09
  -2   7  10    0.51    0.11
   1   7 -10    0.14    0.07
  -1   7  10    0.02    0.08
   1   7 -10    0.10    0.13
  -1   7  10    0.12    0.12
   0   7 -10    4.43    0.20
   0   7  10    4.40    0.24
   0   7  10    4.26    0.29
   0   7 -10    4.66    0.31
   1   7  10    0.36    0.12
   1   7  10    0.29    0.10
  -1   7 -10    0.33    0.08
  -1   7 -10    0.32    0.15
  -2   7 -10    0.06    0.12
   2   7  10    0.26    0.11
  -2   7 -10    0.10    0.07
   2   7  10    0.06    0.09
   3   7  10    0.11    0.10
  -3   7 -10   -0.03    0.13
  -3   7 -10   -0.02    0.06
  -4   7 -10    0.49    0.17
   4   7  10    0.28    0.11
  -4   7 -10    0.52    0.09
   5   7  10    0.74    0.14
  -5   7 -10    0.48    0.17
  -5   7 -10    0.50    0.09
  -6   7 -10    2.02    0.27
   6   7  10    1.37    0.21
  -7   7 -10    0.46    0.17
   7   7  10    0.75    0.15
  -8   7 -10    0.08    0.15
   8   7  10    0.23    0.13
  -9   7 -10    0.13    0.15
   9   7  10    0.35    0.14
  10   7  10    0.81    0.17
 -10   7 -10    0.85    0.20
  11   7  10    0.31    0.14
  15   8 -10    0.69    0.14
 -15   8  10    0.55    0.23
  14   8 -10    0.23    0.11
 -14   8  10    0.04    0.20
 -13   8  10    0.13    0.20
  13   8 -10    0.15    0.10
 -12  -8  10    0.08    0.10
 -12   8  10    0.07    0.18
  12   8 -10    0.18    0.11
 -11  -8  10    0.57    0.13
 -11   8  10    0.37    0.21
  11   8 -10    0.68    0.13
 -10  -8  10    0.63    0.14
 -10   8  10    0.68    0.22
  10   8 -10    0.61    0.13
  -9  -8  10    0.89    0.15
   9   8 -10    0.59    0.12
  -9   8  10    0.47    0.20
  -8  -8  10    4.48    0.29
   8   8 -10    4.50    0.24
  -8   8  10    4.09    0.37
   7   8 -10    0.02    0.08
  -7   8  10    0.22    0.16
   6   8 -10    0.06    0.12
   6   8 -10    0.33    0.10
  -6   8  10    0.37    0.09
  -6   8  10    0.17    0.15
   5   8 -10    0.34    0.09
  -5   8  10    0.45    0.10
   5   8 -10    0.27    0.14
  -5   8  10    0.28    0.16
   4   8 -10    0.28    0.09
  -4   8  10    0.04    0.07
  -4   8  10    0.25    0.15
   4   8 -10    0.25    0.14
   3   8 -10   -0.08    0.12
   3   8 -10    0.10    0.08
  -3   8  10    0.01    0.13
  -3   8  10   -0.03    0.08
  -2   8  10    0.14    0.09
   2   8 -10    0.19    0.08
   2   8 -10    0.21    0.15
  -2   8  10    0.14    0.13
   1   8 -10    0.50    0.10
  -1   8  10    0.42    0.12
  -1   8  10    0.59    0.16
   1   8 -10    0.54    0.16
   0   8  10    1.40    0.23
   0   8  10    1.24    0.18
   0   8 -10    1.17    0.14
   0   8 -10    1.73    0.28
   1   8  10    0.77    0.14
   1   8  10    0.73    0.17
  -1   8 -10    0.52    0.10
  -1   8 -10    0.75    0.18
   2   8  10    0.65    0.16
  -2   8 -10    0.53    0.10
   2   8  10    0.76    0.14
  -2   8 -10    0.29    0.16
   3   8  10    0.06    0.10
  -3   8 -10   -0.06    0.14
  -3   8 -10    0.07    0.07
   4   8  10    0.70    0.15
  -4   8 -10    0.68    0.10
  -4   8 -10    0.48    0.18
   5   8  10    0.12    0.12
  -5   8 -10   -0.19    0.14
  -6   8 -10    0.24    0.17
   6   8  10    0.00    0.11
  -7   8 -10    0.86    0.22
   7   8  10    0.37    0.14
   8   8  10    1.32    0.20
  -8   8 -10    1.53    0.26
   9   8  10    0.36    0.15
  -9   8 -10    0.33    0.18
  13   9 -10    0.14    0.11
 -13   9  10    0.10    0.19
 -12   9  10    0.17    0.19
  12   9 -10    0.09    0.10
 -11  -9  10   -0.04    0.11
 -11   9  10    0.13    0.20
  11   9 -10    0.08    0.10
 -10  -9  10    0.18    0.12
  10   9 -10    0.05    0.10
 -10   9  10   -0.05    0.18
  -9  -9  10   -0.06    0.12
  -9   9  10    0.10    0.18
   9   9 -10    0.17    0.11
  -8  -9  10    0.19    0.13
   8   9 -10    0.22    0.10
  -8   9  10    0.11    0.18
  -7   9  10    0.08    0.17
   7   9 -10    0.25    0.10
   6   9 -10    1.14    0.17
   6   9 -10    1.68    0.25
  -6   9  10    1.30    0.25
   5   9 -10    0.67    0.12
   5   9 -10    0.74    0.19
  -5   9  10    0.82    0.21
  -5   9  10    0.80    0.13
  -4   9  10   -0.25    0.12
   4   9 -10    0.05    0.09
   4   9 -10   -0.10    0.14
  -4   9  10    0.02    0.08
   3   9 -10    0.44    0.16
  -3   9  10    0.30    0.10
   3   9 -10    0.32    0.10
  -3   9  10    0.36    0.17
  -2   9  10   -0.05    0.14
  -2   9  10   -0.01    0.09
   2   9 -10    0.13    0.15
   2   9 -10   -0.06    0.08
  -1   9  10   -0.03    0.14
   1   9 -10   -0.02    0.15
  -1   9  10    0.02    0.09
   1   9 -10    0.08    0.08
   0   9  10    1.13    0.17
   0   9  10    1.57    0.25
   0   9 -10    0.89    0.22
   0   9 -10    1.04    0.15
   1   9  10    0.00    0.11
  -1   9 -10    0.02    0.07
  -1   9 -10   -0.25    0.15
   1   9  10    0.11    0.13
  -2   9 -10    0.22    0.08
   2   9  10    0.12    0.12
  -2   9 -10   -0.01    0.15
  -3   9 -10    0.01    0.07
  -3   9 -10    0.13    0.17
   3   9  10    0.03    0.11
   4   9  10    0.24    0.13
  -4   9 -10    0.39    0.19
  -5   9 -10    0.41    0.20
   5   9  10    0.29    0.14
  -6   9 -10    1.10    0.24
   6   9  10    1.31    0.20
  -7   9 -10   -0.01    0.16
   7   9  10    0.15    0.13
  -9 -10  10   -0.04    0.12
   9  10 -10   -0.04    0.10
  -9  10  10    0.11    0.20
  -8 -10  10    1.45    0.24
   8  10 -10    1.21    0.19
  -8  10  10    1.38    0.29
   7  10 -10    0.10    0.10
  -7  10  10    0.28    0.19
   6  10 -10    0.37    0.17
   6  10 -10    0.31    0.11
  -6  10  10    0.49    0.21
   5  10 -10    0.22    0.11
  -5  10  10    0.20    0.18
   5  10 -10    0.23    0.17
  -4  10  10    0.18    0.17
   4  10 -10    0.14    0.17
   4  10 -10    0.25    0.11
  -3  10  10    0.42    0.19
  -3  10  10    0.17    0.10
   3  10 -10    0.17    0.10
   3  10 -10    0.14    0.17
   2  10 -10    0.18    0.17
  -2  10  10    0.12    0.17
  -2  10  10    0.22    0.11
   2  10 -10   -0.02    0.09
   1  10 -10    0.21    0.09
  -1  10  10   -0.20    0.13
  -1  10  10    0.04    0.10
   1  10 -10    0.08    0.17
   0  10  10    0.95    0.21
   0  10  10    0.88    0.16
   0  10 -10    1.48    0.27
   0  10 -10    0.80    0.13
  -1  10 -10    0.07    0.18
  -1  10 -10    0.18    0.09
   1  10  10    0.25    0.13
  -2  10 -10    0.19    0.08
   2  10  10   -0.02    0.11
  -2  10 -10   -0.12    0.16
  -3  10 -10    0.35    0.20
   3  10  10    0.11    0.12
   4  10  10    0.13    0.12
  -4  10 -10   -0.01    0.19
 -18   0  11    0.01    0.11
 -17   0  11    3.42    0.24
 -16   0  11   -0.03    0.09
 -15   0  11    7.50    0.31
 -14   0  11   -0.10    0.08
  14   0 -11   -0.04    0.04
 -13   0  11    0.55    0.11
  13   0 -11    0.65    0.07
  12   0 -11   -0.02    0.04
 -12   0  11   -0.07    0.07
 -11   0  11   44.74    1.00
  11   0 -11   44.64    0.90
  10   0 -11    0.07    0.04
 -10   0  11    0.05    0.06
   9   0 -11    2.74    0.12
  -9   0  11    2.74    0.14
  -8   0  11    0.06    0.05
   8   0 -11    0.05    0.04
  -7   0  11   14.94    0.38
   7   0 -11   14.44    0.35
   6   0 -11    0.00    0.04
  -6   0  11   -0.02    0.04
  -5   0  11    0.37    0.06
  -4   0  11    0.05    0.04
  -3   0  11    3.57    0.14
  -2   0  11    0.01    0.03
  -1   0  11    0.65    0.07
   0   0  11    0.01    0.03
   0   0  11    0.04    0.05
   1   0  11    0.50    0.06
   1   0  11    0.48    0.08
   2   0  11   -0.04    0.06
   2   0  11   -0.02    0.03
   3   0  11    2.83    0.16
   3   0  11    2.87    0.11
   4   0  11    0.00    0.03
   4   0  11   -0.05    0.06
   5   0  11    9.69    0.25
   5   0  11    9.33    0.31
   6   0  11    0.04    0.03
   6   0  11    0.07    0.07
   7   0  11    0.23    0.08
   8   0  11   -0.06    0.07
   9   0  11    3.46    0.21
  10   0  11   -0.01    0.08
  11   0  11    1.49    0.17
  12   0  11    0.06    0.09
 -18   1  11    0.11    0.13
 -17  -1  11   11.01    0.39
 -17   1  11    9.80    0.41
 -16  -1  11    0.08    0.09
 -16   1  11    0.05    0.11
 -15  -1  11    4.75    0.24
 -15   1  11    5.21    0.28
  15   1 -11    5.15    0.17
 -14  -1  11    1.22    0.14
 -14   1  11    1.05    0.17
  14   1 -11    0.98    0.09
 -13  -1  11    6.56    0.25
 -13   1  11    6.45    0.29
  13   1 -11    6.44    0.20
 -12  -1  11   -0.01    0.06
  12   1 -11    0.01    0.04
 -12   1  11    0.14    0.09
 -11  -1  11    5.17    0.20
 -11   1  11    5.23    0.24
  11   1 -11    5.51    0.18
 -10  -1  11    0.69    0.10
  10   1 -11    0.62    0.08
 -10   1  11    0.58    0.10
  -9  -1  11    0.16    0.06
   9   1 -11    0.21    0.05
  -9   1  11    0.21    0.07
  -8  -1  11    2.91    0.14
   8   1 -11    2.81    0.12
  -8   1  11    2.67    0.15
  -7  -1  11    2.42    0.12
  -7   1  11    2.35    0.14
   7   1 -11    2.52    0.11
  -6  -1  11    0.00    0.04
   6   1 -11   -0.03    0.03
  -6   1  11    0.03    0.04
  -5  -1  11    5.81    0.19
   5   1 -11    5.82    0.18
  -5   1  11    5.71    0.20
  -4  -1  11    1.23    0.09
  -4   1  11    1.21    0.10
  -4   1  11    1.22    0.09
   4   1 -11    1.28    0.09
  -3  -1  11    7.61    0.23
   3   1 -11    7.80    0.23
  -3   1  11    7.81    0.24
  -3   1  11    7.76    0.23
  -2  -1  11    2.21    0.11
  -2   1  11    1.99    0.10
  -2   1  11    2.04    0.12
  -1  -1  11    0.22    0.05
  -1   1  11    0.11    0.06
  -1   1  11    0.26    0.05
   0  -1  11    0.15    0.05
   0   1  11    0.19    0.04
   0   1  11    0.20    0.06
   1  -1  11    0.11    0.04
   1   1  11    0.15    0.04
   1   1  11    0.06    0.06
   2  -1  11    0.17    0.05
   2   1  11    0.07    0.06
   2   1  11    0.15    0.04
   3  -1  11    0.47    0.08
   3  -1  11    0.40    0.06
   3   1  11    0.42    0.08
   3   1  11    0.41    0.05
   4  -1  11    0.06    0.04
   4  -1  11    0.00    0.06
   4   1  11    0.01    0.03
   4   1  11   -0.08    0.07
   5  -1  11    5.21    0.22
   5  -1  11    5.63    0.18
   5   1  11    5.56    0.16
   5   1  11    5.43    0.24
   6  -1  11   -0.16    0.06
   6  -1  11    0.04    0.04
   6   1  11    0.06    0.08
   7  -1  11    1.13    0.08
   7  -1  11    1.10    0.13
   7   1  11    1.35    0.15
   8  -1  11    0.67    0.11
   8   1  11    0.72    0.12
   9  -1  11    2.74    0.18
   9   1  11    2.44    0.19
  10  -1  11    0.08    0.08
  10   1  11    0.09    0.09
  11  -1  11    0.03    0.08
  11   1  11   -0.05    0.08
  12   1  11    0.19    0.10
  13   1  11    1.58    0.19
 -19   2  11    0.56    0.17
 -18   2  11    1.08    0.20
 -17  -2  11    3.99    0.23
 -17   2  11    3.63    0.29
 -16  -2  11    0.86    0.12
 -16   2  11    0.72    0.16
  16   2 -11    0.90    0.10
 -15  -2  11    0.98    0.14
 -15   2  11    1.19    0.18
  15   2 -11    1.00    0.09
 -14  -2  11    0.01    0.06
 -14   2  11   -0.01    0.10
  14   2 -11    0.01    0.04
 -13  -2  11    2.51    0.15
  13   2 -11    2.31    0.12
 -13   2  11    2.10    0.21
 -12  -2  11    0.12    0.06
  12   2 -11    0.10    0.05
 -12   2  11    0.01    0.09
 -11  -2  11   21.70    0.55
  11   2 -11   22.35    0.50
 -11   2  11   22.83    0.61
 -11   2  11   22.67    0.49
 -10  -2  11   16.73    0.43
 -10   2  11   16.23    0.38
 -10   2  11   16.08    0.48
  10   2 -11   16.47    0.39
  -9  -2  11    1.01    0.10
  -9   2  11    1.16    0.09
   9   2 -11    0.85    0.08
  -9   2  11    1.07    0.14
  -8  -2  11    0.03    0.05
   8   2 -11    0.00    0.04
  -8   2  11   -0.01    0.07
  -8   2  11   -0.02    0.05
  -7  -2  11   14.80    0.38
   7   2 -11   14.54    0.35
  -7   2  11   15.02    0.42
  -7   2  11   14.79    0.36
  -6  -2  11    0.45    0.07
   6   2 -11    0.51    0.07
  -6   2  11    0.41    0.08
  -6   2  11    0.47    0.07
  -5  -2  11    0.19    0.05
  -5   2  11    0.15    0.06
   5   2 -11    0.18    0.05
  -5   2  11    0.21    0.06
  -4  -2  11    0.84    0.09
  -4   2  11    0.71    0.09
  -4   2  11    0.62    0.09
   4   2 -11    0.80    0.08
  -3  -2  11    0.25    0.06
  -3   2  11    0.41    0.07
  -3   2  11    0.42    0.07
   3   2 -11    0.25    0.05
  -2  -2  11    0.97    0.09
  -2   2  11    0.94    0.09
  -2   2  11    0.77    0.10
   2   2 -11    0.84    0.08
  -1  -2  11    1.47    0.11
  -1   2  11    1.31    0.12
   1   2 -11    1.48    0.10
  -1   2  11    1.66    0.10
   0  -2  11    7.62    0.25
   0   2 -11    7.59    0.24
   0   2  11    8.20    0.27
   0   2  11    8.15    0.24
   1  -2  11    2.88    0.15
   1   2  11    2.69    0.12
   1   2  11    2.75    0.16
   2  -2  11    0.53    0.08
   2   2  11    0.59    0.10
   2   2  11    0.41    0.07
   3  -2  11    3.31    0.16
   3   2  11    3.29    0.13
   3   2  11    3.00    0.18
   4  -2  11    2.01    0.13
   4   2  11    1.71    0.16
   4   2  11    1.81    0.10
   5  -2  11   10.05    0.31
   5  -2  11    9.47    0.30
   5   2  11   10.34    0.26
   5   2  11   10.03    0.34
   6  -2  11    0.33    0.07
   6  -2  11    0.29    0.08
   6   2  11    0.31    0.10
   7  -2  11    0.13    0.07
   7  -2  11    0.00    0.05
   7   2  11    0.02    0.08
   8  -2  11    0.97    0.10
   8  -2  11    0.80    0.12
   8   2  11    0.85    0.13
   9  -2  11    2.09    0.16
   9   2  11    1.95    0.19
  10  -2  11    2.41    0.17
  10   2  11    2.17    0.20
  11   2  11    1.53    0.19
  12   2  11    0.24    0.12
  13   2  11    0.07    0.11
 -19   3  11    0.00    0.14
 -18   3  11    0.08    0.14
 -17   3  11    5.85    0.37
 -16  -3  11    0.08    0.08
 -16   3  11    0.38    0.15
  16   3 -11    0.08    0.06
 -15  -3  11    0.29    0.08
 -15   3  11    0.30    0.14
  15   3 -11    0.26    0.07
 -14  -3  11    2.19    0.14
 -14   3  11    2.09    0.23
  14   3 -11    2.06    0.13
 -13  -3  11    1.45    0.13
  13   3 -11    1.48    0.11
 -13   3  11    1.14    0.17
 -12  -3  11    0.21    0.07
  12   3 -11    0.22    0.06
 -12   3  11    0.39    0.13
 -11  -3  11    0.03    0.06
 -11   3  11    0.12    0.05
  11   3 -11    0.07    0.05
 -11   3  11   -0.04    0.10
 -10  -3  11    1.03    0.11
 -10   3  11    0.92    0.14
 -10   3  11    1.14    0.09
  10   3 -11    0.96    0.10
  -9  -3  11    1.81    0.12
  -9   3  11    1.59    0.17
   9   3 -11    1.81    0.11
  -9   3  11    1.55    0.11
  -8  -3  11    7.02    0.24
  -8   3  11    7.09    0.22
  -8   3  11    7.08    0.29
   8   3 -11    6.75    0.22
  -7  -3  11    1.08    0.11
   7   3 -11    1.02    0.09
  -7   3  11    0.87    0.10
  -7   3  11    0.99    0.14
  -6  -3  11    0.39    0.07
   6   3 -11    0.39    0.06
  -6   3  11    0.40    0.09
  -6   3  11    0.40    0.07
  -5  -3  11    0.02    0.05
  -5   3  11    0.15    0.07
  -5   3  11    0.20    0.07
   5   3 -11    0.10    0.05
  -4  -3  11    1.82    0.13
  -4   3  11    2.25    0.14
  -4   3  11    2.35    0.15
   4   3 -11    2.11    0.11
  -3  -3  11    7.78    0.27
   3   3 -11    8.05    0.24
  -3   3  11    7.89    0.26
  -3   3  11    8.21    0.28
  -2  -3  11    0.75    0.10
   2   3 -11    0.58    0.08
  -2   3  11    0.32    0.08
  -2   3  11    0.28    0.07
  -1  -3  11   10.23    0.32
  -1   3  11    9.99    0.30
   1   3 -11    9.98    0.28
  -1   3  11    9.42    0.31
   0  -3  11    0.48    0.09
   0   3  11    0.80    0.12
   0   3  11    0.53    0.08
   0   3 -11    0.63    0.08
   1   3  11    3.78    0.20
   1   3  11    3.70    0.17
  -1   3 -11    3.53    0.16
   2   3  11    0.35    0.07
  -2   3 -11    0.35    0.10
   2   3  11    0.34    0.09
   3   3  11    0.69    0.11
  -3   3 -11    0.50    0.11
   3   3  11    0.70    0.09
  -4   3 -11    0.31    0.10
   4   3  11    0.36    0.09
   4   3  11    0.33    0.07
   5   3  11    0.48    0.11
  -5   3 -11    0.46    0.11
   6  -3  11   -0.06    0.06
  -6   3 -11    0.15    0.09
   6   3  11    0.10    0.09
   7  -3  11    0.51    0.10
  -7   3 -11    0.56    0.12
   7   3  11    0.56    0.12
   8  -3  11    1.45    0.14
   8   3  11    1.79    0.18
   9  -3  11    1.86    0.15
   9   3  11    2.09    0.20
  10   3  11    0.29    0.12
  11   3  11    0.06    0.11
  12   3  11    0.91    0.16
  13   3  11    1.79    0.22
  14   3  11   -0.02    0.11
 -20   4  11    0.95    0.21
 -19   4  11    0.18    0.17
 -18   4  11    0.09    0.16
  17   4 -11    2.01    0.15
 -17   4  11    2.07    0.30
 -16   4  11    0.00    0.14
  16   4 -11    0.11    0.07
 -15  -4  11    1.90    0.15
 -15   4  11    1.60    0.24
  15   4 -11    2.20    0.15
 -14  -4  11    0.54    0.09
  14   4 -11    0.54    0.09
 -14   4  11    0.57    0.17
 -13  -4  11    7.63    0.26
  13   4 -11    7.46    0.26
 -13   4  11    6.71    0.36
 -12  -4  11    0.72    0.11
 -12   4  11    0.72    0.16
  12   4 -11    0.78    0.11
 -11  -4  11    4.52    0.20
 -11   4  11    4.82    0.30
  11   4 -11    4.57    0.19
 -10  -4  11   10.74    0.32
 -10   4  11   10.15    0.27
  10   4 -11   10.51    0.30
 -10   4  11   10.22    0.41
  -9  -4  11    0.38    0.08
   9   4 -11    0.38    0.07
  -9   4  11    0.47    0.07
  -9   4  11    0.43    0.12
  -8  -4  11    0.36    0.08
   8   4 -11    0.29    0.06
  -8   4  11    0.24    0.11
  -8   4  11    0.29    0.07
  -7  -4  11    7.81    0.27
  -7   4  11    7.63    0.24
   7   4 -11    7.44    0.24
  -7   4  11    7.62    0.33
  -6  -4  11    0.00    0.07
  -6   4  11   -0.07    0.06
  -6   4  11    0.02    0.08
   6   4 -11   -0.05    0.04
  -5  -4  11    0.02    0.07
   5   4 -11    0.05    0.05
  -5   4  11    0.06    0.06
  -5   4  11    0.00    0.08
  -4  -4  11    2.15    0.16
  -4   4  11    1.67    0.16
  -4   4  11    1.97    0.14
   4   4 -11    2.03    0.12
  -3  -4  11    4.33    0.21
   3   4 -11    4.48    0.17
  -3   4  11    4.09    0.22
  -3   4  11    4.35    0.20
   2   4 -11    3.38    0.15
  -2   4  11    3.30    0.19
  -2   4  11    3.19    0.18
   1   4 -11    3.86    0.24
   1   4 -11    3.56    0.16
  -1   4  11    3.86    0.20
  -1   4  11    3.52    0.20
   0   4  11    6.31    0.26
   0   4  11    6.95    0.27
   0   4 -11    6.26    0.22
   0   4 -11    6.58    0.30
  -1   4 -11    5.03    0.19
   1   4  11    4.86    0.23
   1   4  11    5.08    0.22
  -1   4 -11    5.66    0.28
   2   4  11    0.33    0.09
  -2   4 -11    0.47    0.12
  -2   4 -11    0.49    0.08
   2   4  11    0.40    0.10
   3   4  11    2.37    0.15
  -3   4 -11    2.74    0.15
   3   4  11    2.40    0.19
  -3   4 -11    2.88    0.22
   4   4  11    2.30    0.15
  -4   4 -11    2.19    0.21
   4   4  11    2.43    0.19
   5   4  11   12.04    0.41
  -5   4 -11   12.21    0.43
   6   4  11    0.17    0.10
  -6   4 -11    0.11    0.10
   7  -4  11    0.05    0.06
  -7   4 -11    0.07    0.10
   7   4  11   -0.01    0.09
   8  -4  11    0.47    0.09
   8   4  11    0.54    0.13
  -8   4 -11    0.61    0.13
  -9   4 -11    0.59    0.13
   9   4  11    0.89    0.16
  10   4  11    2.50    0.24
  11   4  11    1.54    0.22
  12   4  11    0.15    0.12
  13   4  11    0.09    0.12
  14   4  11    0.17    0.13
 -19   5  11    0.19    0.18
  18   5 -11    0.04    0.07
 -18   5  11   -0.17    0.16
 -17   5  11    2.30    0.33
  17   5 -11    1.89    0.17
  16   5 -11    0.90    0.12
 -16   5  11    0.70    0.21
 -15  -5  11   -0.02    0.07
 -15   5  11    0.36    0.17
  15   5 -11    0.00    0.07
 -14  -5  11    0.33    0.08
 -14   5  11    0.50    0.17
  14   5 -11    0.28    0.09
 -13  -5  11    0.82    0.12
 -13   5  11    0.83    0.19
  13   5 -11    0.79    0.12
 -12  -5  11    0.70    0.12
  12   5 -11    0.62    0.10
 -12   5  11    0.70    0.18
 -11  -5  11    0.79    0.12
 -11   5  11    0.84    0.17
  11   5 -11    0.76    0.11
 -10  -5  11    0.02    0.07
 -10   5  11   -0.01    0.11
  10   5 -11   -0.02    0.06
  -9  -5  11    2.10    0.16
   9   5 -11    2.02    0.14
  -9   5  11    2.15    0.12
  -9   5  11    1.95    0.22
  -8  -5  11    1.06    0.14
  -8   5  11    1.51    0.20
  -8   5  11    1.26    0.11
   8   5 -11    1.47    0.12
  -7  -5  11    0.17    0.08
  -7   5  11   -0.01    0.10
  -7   5  11    0.07    0.07
   7   5 -11    0.10    0.06
  -6  -5  11    0.93    0.13
   6   5 -11    0.99    0.11
  -6   5  11    1.14    0.12
  -6   5  11    1.08    0.18
  -5  -5  11    0.41    0.10
  -5   5  11    0.70    0.14
   5   5 -11    0.43    0.07
  -5   5  11    0.53    0.09
  -4   5  11    0.00    0.07
   4   5 -11    0.12    0.06
  -4   5  11    0.16    0.10
  -3   5  11    0.81    0.14
  -3   5  11    0.82    0.11
   3   5 -11    0.76    0.14
   3   5 -11    0.84    0.10
   2   5 -11    5.54    0.21
   2   5 -11    5.67    0.29
  -2   5  11    5.83    0.28
  -2   5  11    5.99    0.25
  -1   5  11   17.13    0.48
  -1   5  11   17.31    0.52
   1   5 -11   17.50    0.44
   1   5 -11   18.07    0.56
   0   5  11    1.51    0.16
   0   5  11    1.69    0.16
   0   5 -11    1.41    0.20
   0   5 -11    1.30    0.12
  -1   5 -11    5.66    0.30
  -1   5 -11    5.46    0.21
   1   5  11    5.44    0.26
   1   5  11    5.68    0.26
   2   5  11    0.13    0.09
   2   5  11    0.08    0.08
  -2   5 -11    0.16    0.11
  -2   5 -11    0.21    0.06
  -3   5 -11    1.18    0.12
   3   5  11    1.17    0.14
  -3   5 -11    1.21    0.20
   3   5  11    1.07    0.16
   4   5  11    1.82    0.19
  -4   5 -11    1.85    0.14
  -4   5 -11    1.97    0.22
  -5   5 -11    0.47    0.14
   5   5  11    0.49    0.12
  -6   5 -11    0.08    0.12
   6   5  11    0.17    0.11
  -7   5 -11    0.09    0.11
   7   5  11   -0.03    0.10
   8   5  11    0.03    0.11
  -8   5 -11    0.02    0.11
  -9   5 -11    0.17    0.12
   9   5  11    0.31    0.13
  10   5  11    0.21    0.13
  11   5  11    0.04    0.12
  12   5  11    0.15    0.13
  13   5  11    1.51    0.23
  18   6 -11    0.18    0.10
 -18   6  11    0.20    0.21
  17   6 -11    0.07    0.09
 -17   6  11    0.09    0.19
 -16   6  11    0.34    0.21
  16   6 -11    0.08    0.09
  15   6 -11    2.47    0.19
 -15   6  11    3.07    0.36
 -14  -6  11    0.69    0.11
  14   6 -11    0.58    0.11
 -14   6  11    0.33    0.19
 -13  -6  11    8.68    0.31
  13   6 -11    8.39    0.31
 -13   6  11    8.14    0.46
 -12  -6  11    0.42    0.10
  12   6 -11    0.55    0.10
 -12   6  11    0.47    0.18
 -11  -6  11    6.00    0.26
 -11   6  11    5.77    0.37
  11   6 -11    5.79    0.25
 -10  -6  11    0.35    0.10
  10   6 -11    0.37    0.09
 -10   6  11    0.31    0.15
  -9  -6  11    2.13    0.18
  -9   6  11    1.83    0.25
   9   6 -11    2.27    0.16
  -8  -6  11    0.39    0.10
  -8   6  11    0.38    0.07
  -8   6  11    0.35    0.13
   8   6 -11    0.49    0.09
  -7  -6  11    0.78    0.12
  -7   6  11    0.50    0.09
  -7   6  11    0.74    0.16
   7   6 -11    0.57    0.09
  -6  -6  11    0.18    0.10
  -6   6  11    0.22    0.13
  -6   6  11    0.32    0.08
   6   6 -11    0.23    0.07
   5   6 -11    0.01    0.06
  -5   6  11   -0.18    0.09
  -5   6  11    0.06    0.07
   4   6 -11    1.99    0.21
  -4   6  11    1.47    0.15
   4   6 -11    1.89    0.13
  -4   6  11    1.55    0.21
  -3   6  11    6.78    0.28
   3   6 -11    7.08    0.25
  -3   6  11    7.37    0.35
   3   6 -11    7.07    0.34
   2   6 -11    2.70    0.16
  -2   6  11    2.75    0.19
   2   6 -11    2.99    0.24
  -2   6  11    3.26    0.24
  -1   6  11    6.72    0.32
  -1   6  11    6.18    0.27
   1   6 -11    6.10    0.33
   1   6 -11    6.46    0.24
   0   6  11    1.28    0.17
   0   6  11    1.12    0.18
   0   6 -11    1.09    0.18
   0   6 -11    0.95    0.11
   1   6  11    1.85    0.19
   1   6  11    1.73    0.17
  -1   6 -11    1.52    0.13
  -1   6 -11    1.44    0.21
  -2   6 -11    2.62    0.16
  -2   6 -11    2.77    0.25
   2   6  11    2.27    0.20
   2   6  11    2.46    0.20
   3   6  11    0.66    0.13
   3   6  11    0.66    0.13
  -3   6 -11    0.77    0.17
  -3   6 -11    0.96    0.11
  -4   6 -11    0.80    0.11
   4   6  11    0.86    0.15
  -4   6 -11    0.85    0.17
  -5   6 -11    8.13    0.28
   5   6  11    7.80    0.35
  -5   6 -11    8.18    0.41
  -6   6 -11    0.01    0.12
   6   6  11   -0.02    0.10
   7   6  11    0.61    0.14
  -7   6 -11    0.29    0.15
   8   6  11   -0.04    0.11
  -8   6 -11   -0.01    0.13
   9   6  11    0.57    0.15
  -9   6 -11    0.24    0.15
  10   6  11    0.09    0.13
 -10   6 -11    0.15    0.14
  11   6  11    0.46    0.15
  12   6  11    0.46    0.15
  17   7 -11    0.69    0.13
 -16   7  11    0.52    0.23
  16   7 -11    0.45    0.12
  15   7 -11    0.08    0.09
 -15   7  11    0.04    0.20
  14   7 -11    0.15    0.10
 -14   7  11    0.37    0.21
 -13  -7  11    1.95    0.18
 -13   7  11    2.10    0.32
  13   7 -11    1.76    0.18
 -12  -7  11    0.02    0.08
  12   7 -11   -0.03    0.08
 -12   7  11   -0.10    0.15
 -11  -7  11    0.47    0.11
  11   7 -11    0.53    0.11
 -11   7  11    0.25    0.17
 -10  -7  11    0.01    0.09
 -10   7  11    0.26    0.16
  10   7 -11   -0.03    0.08
  -9  -7  11    0.06    0.10
   9   7 -11    0.10    0.08
  -9   7  11    0.75    0.18
  -8  -7  11    0.04    0.10
   8   7 -11    0.19    0.08
  -8   7  11    0.12    0.15
  -7  -7  11    1.44    0.19
  -7   7  11    1.25    0.21
   7   7 -11    1.39    0.15
  -7   7  11    1.04    0.13
   6   7 -11   -0.05    0.06
  -6   7  11    0.09    0.13
  -6   7  11    0.13    0.07
  -5   7  11    0.38    0.15
   5   7 -11    0.21    0.08
   5   7 -11    0.22    0.13
  -5   7  11    0.26    0.09
   4   7 -11    1.38    0.21
   4   7 -11    1.12    0.13
  -4   7  11    1.28    0.20
  -4   7  11    1.41    0.15
  -3   7  11    1.06    0.15
   3   7 -11    1.17    0.13
  -3   7  11    1.11    0.19
   3   7 -11    1.12    0.18
  -2   7  11    9.24    0.42
  -2   7  11    8.58    0.33
   2   7 -11    8.83    0.30
   2   7 -11    8.52    0.41
  -1   7  11    7.11    0.36
   1   7 -11    6.98    0.37
   1   7 -11    6.98    0.25
  -1   7  11    6.18    0.29
   0   7 -11    2.27    0.26
   0   7  11    2.53    0.20
   0   7 -11    2.35    0.15
   0   7  11    2.21    0.23
   1   7  11    1.28    0.18
  -1   7 -11    1.49    0.14
   1   7  11    1.24    0.20
  -1   7 -11    1.39    0.23
   2   7  11    0.10    0.10
   2   7  11    0.20    0.11
  -2   7 -11    0.01    0.06
  -2   7 -11    0.13    0.14
   3   7  11    0.15    0.11
  -3   7 -11    0.07    0.07
  -3   7 -11    0.11    0.14
   4   7  11    0.98    0.16
  -4   7 -11    1.23    0.22
  -4   7 -11    1.15    0.13
  -5   7 -11    0.29    0.15
   5   7  11    0.40    0.13
  -5   7 -11    0.36    0.09
   6   7  11    0.10    0.11
  -6   7 -11    0.28    0.16
  -7   7 -11   -0.08    0.14
   7   7  11    0.18    0.12
  -8   7 -11    1.42    0.23
   8   7  11    1.09    0.18
   9   7  11    0.11    0.13
  -9   7 -11    0.26    0.16
 -10   7 -11   -0.07    0.13
  10   7  11    0.16    0.13
  15   8 -11    0.05    0.10
 -15   8  11    0.31    0.21
 -14   8  11   -0.03    0.19
  14   8 -11    0.07    0.10
  13   8 -11    4.27    0.26
 -13   8  11    4.68    0.44
 -12  -8  11    0.54    0.12
 -12   8  11    0.30    0.20
  12   8 -11    0.46    0.12
 -11  -8  11   10.18    0.38
 -11   8  11    8.56    0.54
  11   8 -11    9.38    0.36
 -10  -8  11    0.01    0.11
  10   8 -11    0.06    0.10
 -10   8  11   -0.01    0.16
  -9  -8  11    1.24    0.20
   9   8 -11    1.16    0.16
  -9   8  11    1.15    0.25
  -8  -8  11    0.03    0.12
  -8   8  11   -0.01    0.16
   8   8 -11   -0.14    0.07
  -7  -8  11   -0.01    0.11
  -7   8  11   -0.01    0.15
   7   8 -11   -0.04    0.08
  -6   8  11    0.04    0.07
  -6   8  11    0.19    0.16
   6   8 -11   -0.06    0.07
  -5   8  11    0.03    0.08
   5   8 -11   -0.04    0.07
   5   8 -11    0.01    0.13
  -5   8  11   -0.03    0.13
  -4   8  11    1.00    0.14
  -4   8  11    1.03    0.20
   4   8 -11    1.02    0.14
   4   8 -11    0.89    0.19
  -3   8  11    2.60    0.20
   3   8 -11    2.49    0.17
   3   8 -11    2.16    0.26
  -3   8  11    2.30    0.28
   2   8 -11    0.01    0.13
   2   8 -11    0.06    0.08
  -2   8  11    0.04    0.12
  -2   8  11    0.10    0.09
   1   8 -11    4.77    0.22
  -1   8  11    4.70    0.33
   1   8 -11    4.02    0.33
  -1   8  11    4.72    0.26
   0   8 -11    0.02    0.14
   0   8  11    0.05    0.12
   0   8  11    0.00    0.09
   0   8 -11   -0.03    0.07
  -1   8 -11    0.07    0.15
   1   8  11    0.12    0.11
  -1   8 -11    0.03    0.07
   1   8  11    0.15    0.12
   2   8  11    0.76    0.15
  -2   8 -11    0.79    0.12
  -2   8 -11    0.81    0.20
  -3   8 -11    0.03    0.07
   3   8  11    0.21    0.12
  -3   8 -11    0.09    0.15
  -4   8 -11    0.13    0.16
  -4   8 -11    0.03    0.07
   4   8  11    0.25    0.12
  -5   8 -11    1.54    0.25
   5   8  11    2.00    0.24
   6   8  11   -0.06    0.11
  -6   8 -11    0.09    0.16
  -7   8 -11    0.61    0.20
   7   8  11    0.91    0.18
   8   8  11    0.28    0.14
  -8   8 -11    0.37    0.18
   9   8  11    0.80    0.17
  12   9 -11    0.45    0.13
 -12   9  11    0.28    0.21
 -11  -9  11    0.24    0.12
 -11   9  11    0.55    0.22
  11   9 -11    0.44    0.13
 -10  -9  11    0.12    0.12
 -10   9  11    0.17    0.20
  10   9 -11    0.12    0.10
  -9  -9  11    0.15    0.13
   9   9 -11    0.36    0.12
  -9   9  11    0.15    0.20
  -8  -9  11    0.25    0.14
  -8   9  11    0.24    0.20
   8   9 -11    0.33    0.11
  -7  -9  11    0.44    0.15
   7   9 -11    0.32    0.11
  -7   9  11    0.64    0.22
  -6   9  11    0.41    0.20
   6   9 -11    0.54    0.12
  -5   9  11    0.10    0.16
   5   9 -11    0.26    0.15
  -5   9  11    0.19    0.10
   5   9 -11    0.30    0.10
  -4   9  11    0.67    0.20
  -4   9  11    0.53    0.12
   4   9 -11    0.44    0.11
   4   9 -11    0.36    0.18
  -3   9  11    0.91    0.21
   3   9 -11    0.98    0.22
  -3   9  11    1.03    0.15
   3   9 -11    1.10    0.16
   2   9 -11    1.88    0.28
  -2   9  11    2.04    0.30
   2   9 -11    1.76    0.17
  -2   9  11    1.84    0.20
   1   9 -11    1.31    0.25
   1   9 -11    1.26    0.16
  -1   9  11    0.75    0.19
  -1   9  11    0.99    0.16
   0   9  11    1.64    0.27
   0   9 -11    1.60    0.26
   0   9  11    1.76    0.21
   0   9 -11    1.56    0.16
   1   9  11    0.07    0.11
  -1   9 -11    0.27    0.18
  -1   9 -11    0.23    0.09
  -2   9 -11    0.20    0.18
   2   9  11    0.30    0.13
  -2   9 -11    0.20    0.09
  -3   9 -11    1.26    0.25
   3   9  11    1.34    0.20
  -3   9 -11    1.10    0.14
  -4   9 -11    0.03    0.16
   4   9  11    0.26    0.13
   5   9  11    0.31    0.14
  -5   9 -11   -0.21    0.15
  -6   9 -11    0.01    0.17
   6   9  11   -0.02    0.11
  -9 -10  11    0.07    0.13
   9  10 -11    0.10    0.11
  -9  10  11    0.14    0.20
  -8 -10  11   -0.09    0.12
   8  10 -11    0.12    0.10
  -8  10  11   -0.09    0.18
  -7 -10  11    0.18    0.14
   7  10 -11    0.14    0.10
  -7  10  11    0.09    0.19
  -6  10  11    0.04    0.17
   6  10 -11    0.06    0.10
   5  10 -11    0.29    0.17
  -5  10  11    0.06    0.17
   5  10 -11    0.24    0.10
   4  10 -11    0.08    0.17
   4  10 -11    0.40    0.11
  -4  10  11    0.09    0.17
  -3  10  11    0.38    0.12
  -3  10  11    0.51    0.20
   3  10 -11    0.47    0.11
   3  10 -11    0.35    0.18
  -2  10  11    0.15    0.11
   2  10 -11    0.20    0.09
  -2  10  11    0.11    0.16
   2  10 -11    0.21    0.19
  -1  10  11    1.50    0.21
  -1  10  11    1.42    0.25
   1  10 -11    1.21    0.25
   1  10 -11    1.24    0.17
   0  10  11    0.07    0.10
   0  10 -11   -0.22    0.14
   0  10 -11    0.00    0.08
  -1  10 -11    0.35    0.20
   1  10  11    0.36    0.13
  -1  10 -11    0.22    0.10
   2  10  11    0.13    0.12
  -2  10 -11    0.21    0.19
  -2  10 -11   -0.04    0.07
   3  10  11    0.26    0.13
 -18   0  12    0.28    0.13
 -17   0  12    0.04    0.10
 -16   0  12    2.01    0.20
 -15   0  12   -0.13    0.08
 -14   0  12    0.13    0.09
  14   0 -12    0.19    0.05
 -13   0  12   -0.03    0.08
  13   0 -12   -0.04    0.04
  12   0 -12   31.45    0.67
 -12   0  12   32.04    0.77
 -11   0  12    0.00    0.06
  11   0 -12   -0.01    0.04
 -10   0  12    2.51    0.15
  10   0 -12    2.30    0.12
   9   0 -12    0.00    0.04
  -9   0  12    0.03    0.06
  -8   0  12    0.70    0.09
   8   0 -12    0.61    0.08
   7   0 -12   -0.02    0.04
  -7   0  12   -0.01    0.04
  -6   0  12    0.16    0.05
  -5   0  12   -0.02    0.04
  -4   0  12    7.66    0.23
  -3   0  12   -0.01    0.04
  -2   0  12   12.00    0.32
  -1   0  12    0.03    0.04
   0   0  12   16.79    0.43
   0   0  12   16.12    0.40
   1   0  12    0.00    0.03
   1   0  12    0.05    0.06
   2   0  12    0.20    0.05
   2   0  12    0.17    0.07
   3   0  12    0.05    0.04
   3   0  12   -0.09    0.06
   4   0  12    1.13    0.14
   4   0  12    0.97    0.07
   5   0  12    0.01    0.03
   5   0  12   -0.06    0.07
   6   0  12    6.54    0.27
   6   0  12    6.81    0.19
   7   0  12   -0.04    0.07
   8   0  12    0.56    0.11
   9   0  12    0.10    0.09
  10   0  12    1.12    0.16
  11   0  12   -0.06    0.08
  12   0  12    0.48    0.12
 -19   1  12   -0.02    0.12
 -18  -1  12    0.57    0.13
 -18   1  12    0.62    0.17
 -17  -1  12    0.10    0.09
 -17   1  12   -0.20    0.10
 -16  -1  12   -0.03    0.09
 -16   1  12    0.02    0.11
 -15  -1  12    0.25    0.10
 -15   1  12    0.17    0.11
  15   1 -12    0.18    0.05
 -14  -1  12    3.44    0.20
 -14   1  12    3.37    0.23
  14   1 -12    3.83    0.15
 -13  -1  12    0.30    0.09
 -13   1  12    0.40    0.11
  13   1 -12    0.36    0.06
 -12  -1  12    0.04    0.07
  12   1 -12    0.05    0.05
 -12   1  12   -0.03    0.08
 -11  -1  12    1.62    0.12
 -11   1  12    1.41    0.15
  11   1 -12    1.71    0.10
 -10  -1  12   20.87    0.52
  10   1 -12   20.36    0.47
 -10   1  12   20.78    0.55
  -9  -1  12   -0.05    0.05
   9   1 -12    0.02    0.04
  -9   1  12    0.14    0.07
  -8  -1  12    4.99    0.19
   8   1 -12    5.04    0.17
  -8   1  12    5.28    0.21
  -7  -1  12   -0.01    0.04
   7   1 -12   -0.03    0.04
  -7   1  12    0.09    0.05
  -6  -1  12   14.89    0.39
   6   1 -12   14.85    0.37
  -6   1  12   15.61    0.40
  -5  -1  12    0.05    0.04
   5   1 -12    0.03    0.04
  -5   1  12    0.02    0.05
  -4  -1  12   -0.02    0.04
  -4   1  12   -0.02    0.04
   4   1 -12    0.00    0.04
  -4   1  12    0.00    0.05
  -3  -1  12    0.37    0.06
  -3   1  12    0.46    0.07
   3   1 -12    0.42    0.07
  -3   1  12    0.43    0.07
  -2  -1  12    1.41    0.10
  -2   1  12    1.62    0.10
  -2   1  12    1.62    0.12
  -1  -1  12    3.53    0.14
  -1   1  12    3.35    0.13
  -1   1  12    3.12    0.16
   0  -1  12    2.02    0.11
   0   1  12    1.92    0.14
   0   1  12    2.08    0.10
   1  -1  12    2.70    0.13
   1   1  12    2.74    0.16
   1   1  12    2.97    0.12
   2  -1  12   14.79    0.38
   2  -1  12   15.04    0.40
   2   1  12   15.05    0.36
   2   1  12   14.56    0.41
   3  -1  12    0.01    0.04
   3  -1  12   -0.06    0.06
   3   1  12    0.00    0.03
   3   1  12   -0.04    0.06
   4  -1  12   10.86    0.30
   4  -1  12   11.24    0.34
   4   1  12   11.42    0.36
   4   1  12   11.84    0.29
   5  -1  12    0.19    0.05
   5  -1  12   -0.01    0.07
   5   1  12    0.17    0.09
   5   1  12    0.18    0.04
   6  -1  12    0.06    0.04
   6  -1  12   -0.04    0.07
   6   1  12    0.00    0.08
   7  -1  12    0.71    0.11
   7   1  12    0.66    0.12
   8  -1  12   -0.05    0.07
   8   1  12   -0.03    0.08
   9  -1  12    0.21    0.09
   9   1  12    0.30    0.10
  10  -1  12    1.95    0.17
  10   1  12    1.88    0.19
  11  -1  12    0.01    0.09
  11   1  12   -0.13    0.09
  12   1  12    0.00    0.10
  13   1  12   -0.05    0.10
 -19   2  12    0.32    0.16
 -18   2  12    0.51    0.16
 -17  -2  12    0.95    0.14
 -17   2  12    1.04    0.19
 -16  -2  12    0.02    0.08
  16   2 -12    0.04    0.05
 -16   2  12   -0.03    0.12
 -15  -2  12    0.33    0.09
 -15   2  12    0.51    0.14
  15   2 -12    0.43    0.07
 -14  -2  12    0.21    0.08
  14   2 -12    0.31    0.06
 -14   2  12    0.05    0.11
 -13  -2  12    1.17    0.12
  13   2 -12    1.35    0.11
 -13   2  12    1.68    0.19
 -12  -2  12   15.24    0.41
 -12   2  12   15.08    0.36
 -12   2  12   15.45    0.48
  12   2 -12   15.05    0.38
 -11  -2  12    2.03    0.14
 -11   2  12    2.01    0.11
 -11   2  12    2.13    0.19
  11   2 -12    2.15    0.12
 -10  -2  12    1.07    0.11
  10   2 -12    1.12    0.10
 -10   2  12    1.42    0.16
 -10   2  12    1.29    0.10
  -9  -2  12    1.26    0.11
  -9   2  12    1.20    0.10
  -9   2  12    1.40    0.15
   9   2 -12    1.16    0.09
  -8  -2  12    0.38    0.07
   8   2 -12    0.39    0.06
  -8   2  12    0.39    0.07
  -8   2  12    0.40    0.10
  -7  -2  12    1.92    0.12
  -7   2  12    1.83    0.12
   7   2 -12    1.87    0.11
  -7   2  12    1.67    0.14
  -6  -2  12    1.86    0.12
   6   2 -12    1.73    0.11
  -6   2  12    1.71    0.12
  -6   2  12    1.78    0.14
  -5  -2  12    0.11    0.05
   5   2 -12    0.10    0.05
  -5   2  12    0.17    0.07
  -5   2  12    0.10    0.06
  -4  -2  12    3.64    0.16
  -4   2  12    3.31    0.16
   4   2 -12    3.69    0.15
  -4   2  12    3.64    0.17
  -3  -2  12    3.70    0.16
  -3   2  12    3.59    0.17
   3   2 -12    3.74    0.15
  -3   2  12    3.42    0.16
  -2  -2  12    6.43    0.22
  -2   2  12    6.53    0.22
   2   2 -12    5.95    0.21
  -2   2  12    6.43    0.23
  -1  -2  12    5.19    0.20
  -1   2  12    5.16    0.22
   1   2 -12    5.46    0.20
  -1   2  12    5.24    0.19
   0  -2  12    7.53    0.25
   0   2  12    7.88    0.24
   0   2  12    8.05    0.27
   1  -2  12    6.12    0.22
   1   2  12    5.93    0.24
   1   2  12    5.98    0.20
   2  -2  12    0.46    0.08
   2   2  12    0.52    0.10
   2   2  12    0.51    0.08
   3  -2  12    1.47    0.12
   3   2  12    1.15    0.14
   3   2  12    1.38    0.09
   4  -2  12    2.20    0.15
   4  -2  12    2.11    0.13
   4   2  12    1.97    0.17
   4   2  12    2.30    0.11
   5  -2  12    1.34    0.13
   5  -2  12    1.31    0.11
   5   2  12    1.10    0.15
   6  -2  12    4.75    0.19
   6  -2  12    4.59    0.21
   6   2  12    4.41    0.24
   7  -2  12    0.08    0.07
   7  -2  12    0.21    0.06
   7   2  12    0.21    0.10
   8  -2  12    0.65    0.11
   8   2  12    0.61    0.12
   9  -2  12    0.06    0.07
   9   2  12    0.02    0.09
  10  -2  12    1.57    0.16
  10   2  12    1.97    0.20
  11   2  12    0.93    0.15
  12   2  12    0.04    0.11
  13   2  12    0.06    0.11
 -20   3  12    0.61    0.19
 -19   3  12    0.05    0.14
 -18   3  12    0.94    0.20
 -17  -3  12    0.05    0.09
 -17   3  12    0.19    0.16
 -16  -3  12    0.08    0.08
  16   3 -12    0.06    0.06
 -16   3  12    0.14    0.14
 -15  -3  12    0.65    0.10
 -15   3  12    0.80    0.17
  15   3 -12    0.69    0.10
 -14  -3  12   -0.08    0.06
  14   3 -12    0.02    0.05
 -14   3  12    0.03    0.11
 -13  -3  12    0.04    0.07
 -13   3  12    0.05    0.11
  13   3 -12   -0.02    0.05
 -12  -3  12    1.77    0.14
 -12   3  12    1.56    0.21
  12   3 -12    1.90    0.12
 -11  -3  12    2.63    0.16
  11   3 -12    2.78    0.14
 -11   3  12    2.47    0.21
 -11   3  12    2.95    0.13
 -10  -3  12    6.91    0.24
 -10   3  12    6.89    0.31
 -10   3  12    6.66    0.21
  10   3 -12    7.11    0.23
  -9  -3  12    0.05    0.06
  -9   3  12    0.12    0.06
  -9   3  12    0.19    0.09
   9   3 -12    0.17    0.06
  -8  -3  12    0.36    0.08
  -8   3  12    0.37    0.10
   8   3 -12    0.48    0.07
  -8   3  12    0.55    0.08
  -7  -3  12    0.12    0.06
  -7   3  12    0.22    0.09
  -7   3  12    0.21    0.07
   7   3 -12    0.18    0.06
  -6  -3  12    0.26    0.07
  -6   3  12    0.02    0.07
  -6   3  12    0.30    0.07
   6   3 -12    0.20    0.05
  -5  -3  12   -0.03    0.05
  -5   3  12    0.17    0.08
   5   3 -12    0.00    0.04
  -5   3  12   -0.02    0.06
  -4  -3  12    0.26    0.07
  -4   3  12    0.22    0.08
   4   3 -12    0.22    0.06
  -4   3  12    0.16    0.07
  -3  -3  12    0.64    0.09
   3   3 -12    0.76    0.09
  -3   3  12    0.78    0.12
  -3   3  12    0.79    0.12
  -2  -3  12    0.17    0.07
  -2   3  12    0.37    0.08
  -2   3  12    0.42    0.09
   2   3 -12    0.24    0.06
  -1  -3  12    8.13    0.28
   1   3 -12    7.71    0.25
  -1   3  12    7.52    0.28
  -1   3  12    8.19    0.27
   0  -3  12    6.54    0.25
   0   3  12    6.17    0.23
   0   3  12    6.37    0.26
   0   3 -12    6.47    0.22
   1  -3  12    3.68    0.19
   1   3  12    4.35    0.18
   1   3  12    3.77    0.21
  -1   3 -12    3.96    0.18
   2  -3  12    5.51    0.23
   2   3  12    5.96    0.21
   2   3  12    5.73    0.25
   3  -3  12    0.03    0.06
   3   3  12    0.01    0.05
   3   3  12    0.08    0.08
   4   3  12    3.00    0.15
   4   3  12    2.78    0.19
   5   3  12    0.67    0.12
   6  -3  12    0.07    0.07
   6   3  12    0.20    0.10
   7  -3  12    1.61    0.14
   7  -3  12    1.87    0.15
   7   3  12    1.59    0.19
   8  -3  12    1.50    0.13
   8  -3  12    1.29    0.14
   8   3  12    1.54    0.19
   9  -3  12    0.49    0.10
   9   3  12    0.86    0.15
  10   3  12    3.00    0.24
  11   3  12   -0.15    0.10
  12   3  12   -0.02    0.11
  13   3  12    0.30    0.13
  14   3  12    1.28    0.19
 -20   4  12    0.16    0.17
 -19   4  12   -0.08    0.15
 -18   4  12    0.73    0.21
 -17   4  12    0.42    0.18
  17   4 -12    0.49    0.10
 -16  -4  12    1.66    0.15
 -16   4  12    1.76    0.26
  16   4 -12    1.65    0.14
 -15  -4  12    1.31    0.14
 -15   4  12    1.59    0.25
  15   4 -12    1.23    0.13
 -14  -4  12    2.33    0.16
  14   4 -12    2.20    0.15
 -14   4  12    2.10    0.27
 -13  -4  12   -0.02    0.07
  13   4 -12    0.13    0.06
 -13   4  12    0.00    0.12
 -12  -4  12    1.88    0.14
  12   4 -12    1.61    0.13
 -12   4  12    1.92    0.23
 -11  -4  12    2.23    0.14
  11   4 -12    2.01    0.13
 -11   4  12    2.18    0.23
 -10  -4  12    0.45    0.09
 -10   4  12    0.52    0.13
  10   4 -12    0.52    0.08
 -10   4  12    0.60    0.09
  -9  -4  12    0.46    0.09
  -9   4  12    0.32    0.07
  -9   4  12    0.30    0.12
   9   4 -12    0.53    0.08
  -8  -4  12    4.63    0.21
  -8   4  12    4.77    0.27
  -8   4  12    4.74    0.19
   8   4 -12    4.42    0.18
  -7  -4  12    0.09    0.07
  -7   4  12    0.07    0.09
   7   4 -12    0.01    0.05
  -7   4  12    0.08    0.06
  -6  -4  12    5.28    0.23
   6   4 -12    4.83    0.19
  -6   4  12    4.93    0.21
  -6   4  12    5.09    0.26
  -5  -4  12    0.75    0.11
  -5   4  12    0.84    0.12
  -5   4  12    0.66    0.12
   5   4 -12    0.72    0.09
  -4  -4  12    1.24    0.14
  -4   4  12    1.08    0.15
   4   4 -12    0.92    0.10
  -4   4  12    0.85    0.12
  -3  -4  12    4.07    0.21
  -3   4  12    3.91    0.22
   3   4 -12    4.11    0.17
  -3   4  12    3.96    0.20
  -2  -4  12    2.05    0.16
  -2   4  12    1.83    0.15
  -2   4  12    2.17    0.17
   2   4 -12    1.78    0.12
   1   4 -12    3.57    0.16
  -1   4  12    3.84    0.20
  -1   4  12    3.71    0.20
   0   4  12    0.68    0.11
   0   4 -12    0.76    0.10
   0   4  12    0.87    0.13
   1   4  12    9.63    0.33
  -1   4 -12   10.30    0.30
  -1   4 -12   10.57    0.39
   1   4  12    9.99    0.35
  -2   4 -12    5.25    0.28
   2   4  12    5.51    0.23
  -2   4 -12    5.39    0.21
   2   4  12    5.60    0.26
  -3   4 -12    0.12    0.10
   3   4  12    0.12    0.07
   3   4  12    0.12    0.09
  -4   4 -12    3.43    0.24
   4   4  12    3.56    0.23
  -5   4 -12    3.41    0.24
   5   4  12    3.41    0.23
  -6   4 -12    1.75    0.20
   6   4  12    1.70    0.19
   7  -4  12    0.10    0.07
   7   4  12    0.04    0.09
  -7   4 -12    0.03    0.09
   8  -4  12    0.48    0.09
   8   4  12    0.44    0.12
  -8   4 -12    0.54    0.12
   9   4  12    0.12    0.12
  10   4  12    2.46    0.24
  11   4  12    0.81    0.17
  12   4  12   -0.03    0.12
  13   4  12    0.29    0.14
 -19   5  12    0.37    0.19
 -18   5  12    0.30    0.20
  18   5 -12    0.70    0.11
  17   5 -12    0.05    0.08
 -17   5  12    0.11    0.17
  16   5 -12    0.31    0.09
 -16   5  12    0.53    0.20
 -15  -5  12    0.43    0.10
 -15   5  12    0.37    0.18
  15   5 -12    0.48    0.10
 -14  -5  12    0.16    0.08
 -14   5  12    0.14    0.15
  14   5 -12    0.16    0.08
 -13  -5  12    0.64    0.10
  13   5 -12    1.03    0.13
 -13   5  12    0.69    0.19
 -12  -5  12    1.57    0.14
 -12   5  12    1.60    0.26
  12   5 -12    1.76    0.15
 -11  -5  12    0.17    0.08
 -11   5  12    0.08    0.13
  11   5 -12    0.13    0.07
 -10  -5  12   -0.01    0.07
  10   5 -12    0.01    0.06
 -10   5  12    0.02    0.12
  -9  -5  12    0.37    0.09
  -9   5  12    0.30    0.13
   9   5 -12    0.43    0.08
  -9   5  12    0.51    0.08
  -8  -5  12    0.12    0.08
   8   5 -12    0.10    0.06
  -8   5  12    0.04    0.06
  -8   5  12    0.13    0.11
  -7  -5  12    0.13    0.08
   7   5 -12    0.21    0.07
  -7   5  12    0.36    0.08
  -7   5  12    0.09    0.11
  -6  -5  12    3.20    0.20
  -6   5  12    3.39    0.18
  -6   5  12    3.59    0.25
   6   5 -12    3.21    0.16
  -5  -5  12   -0.05    0.07
  -5   5  12    0.13    0.10
   5   5 -12    0.05    0.05
  -5   5  12    0.08    0.07
  -4  -5  12    2.47    0.19
   4   5 -12    2.48    0.14
  -4   5  12    2.23    0.21
  -4   5  12    2.13    0.16
  -3   5  12    0.10    0.09
  -3   5  12    0.12    0.08
   3   5 -12    0.02    0.05
  -2   5  12    0.33    0.11
  -2   5  12    0.39    0.10
   2   5 -12    0.48    0.13
   2   5 -12    0.49    0.08
   1   5 -12    1.25    0.19
  -1   5  12    1.36    0.17
  -1   5  12    1.41    0.16
   1   5 -12    1.55    0.12
   0   5  12    1.05    0.15
   0   5 -12    0.81    0.11
   0   5 -12    0.84    0.15
   0   5  12    1.02    0.15
  -1   5 -12    0.05    0.06
   1   5  12   -0.10    0.07
  -1   5 -12    0.08    0.10
   1   5  12   -0.11    0.08
  -2   5 -12    2.01    0.22
   2   5  12    2.24    0.18
   2   5  12    2.17    0.19
  -2   5 -12    1.89    0.14
  -3   5 -12    0.08    0.06
  -3   5 -12   -0.07    0.10
   3   5  12    0.07    0.09
   3   5  12   -0.06    0.07
   4   5  12   -0.10    0.08
  -4   5 -12    0.00    0.11
   5   5  12    0.26    0.11
  -5   5 -12    0.18    0.12
   6   5  12    0.13    0.11
  -6   5 -12   -0.02    0.11
  -7   5 -12    0.19    0.12
   7   5  12   -0.02    0.11
   8   5  12    1.48    0.21
  -8   5 -12    2.07    0.23
  -9   5 -12    0.04    0.12
   9   5  12    0.09    0.13
  10   5  12    4.29    0.30
  11   5  12    0.16    0.13
  12   5  12    0.77    0.17
  18   6 -12    1.08    0.15
 -18   6  12    1.12    0.27
  17   6 -12   -0.09    0.08
 -17   6  12    0.02    0.17
  16   6 -12    2.25    0.19
 -16   6  12    2.70    0.34
 -15   6  12    0.24    0.18
  15   6 -12    0.31    0.10
 -14  -6  12    0.54    0.11
 -14   6  12    0.80    0.22
  14   6 -12    0.98    0.15
 -13  -6  12    1.18    0.15
  13   6 -12    0.99    0.14
 -13   6  12    1.13    0.22
 -12  -6  12    0.28    0.09
 -12   6  12    0.26    0.17
  12   6 -12    0.35    0.10
 -11  -6  12    0.00    0.08
 -11   6  12   -0.06    0.13
  11   6 -12    0.05    0.07
 -10  -6  12    1.76    0.17
 -10   6  12    1.42    0.22
  10   6 -12    1.41    0.15
  -9  -6  12    6.26    0.28
   9   6 -12    6.02    0.24
  -9   6  12    5.85    0.36
  -8  -6  12    0.73    0.12
   8   6 -12    0.76    0.12
  -8   6  12    0.80    0.11
  -8   6  12    0.67    0.16
  -7  -6  12    0.77    0.13
  -7   6  12    0.82    0.17
  -7   6  12    0.79    0.12
   7   6 -12    0.80    0.11
  -6  -6  12    1.52    0.17
  -6   6  12    1.44    0.22
  -6   6  12    1.61    0.14
   6   6 -12    1.74    0.14
  -5  -6  12    2.21    0.20
  -5   6  12    2.60    0.17
   5   6 -12    2.28    0.15
  -5   6  12    2.36    0.23
  -4   6  12    1.67    0.22
  -4   6  12    1.59    0.16
   4   6 -12    1.72    0.13
  -3   6  12    2.46    0.18
   3   6 -12    2.48    0.23
  -3   6  12    2.31    0.23
   3   6 -12    2.38    0.15
   2   6 -12    0.27    0.13
  -2   6  12    0.31    0.10
   2   6 -12    0.43    0.08
  -2   6  12    0.35    0.12
   1   6 -12    0.09    0.12
  -1   6  12   -0.05    0.08
  -1   6  12    0.03    0.09
   1   6 -12    0.01    0.06
   0   6  12    0.42    0.11
   0   6 -12    0.58    0.09
   0   6 -12    0.49    0.15
   0   6  12    0.55    0.13
   1   6  12    2.37    0.21
  -1   6 -12    2.55    0.25
  -1   6 -12    2.55    0.16
   1   6  12    2.51    0.20
  -2   6 -12    3.86    0.19
   2   6  12    3.35    0.24
   2   6  12    3.73    0.23
  -2   6 -12    4.03    0.30
  -3   6 -12    0.29    0.08
  -3   6 -12    0.58    0.16
   3   6  12    0.41    0.12
  -4   6 -12    1.08    0.19
  -4   6 -12    0.88    0.12
   4   6  12    0.71    0.15
   5   6  12    1.67    0.22
  -5   6 -12    1.60    0.24
   6   6  12    0.44    0.14
  -6   6 -12    0.40    0.16
   7   6  12    1.07    0.19
  -7   6 -12    0.92    0.18
   8   6  12    0.42    0.15
  -8   6 -12    0.23    0.15
  -9   6 -12    1.04    0.19
   9   6  12    1.54    0.21
  10   6  12    0.81    0.17
  11   6  12    0.07    0.13
  16   7 -12    0.95    0.14
 -16   7  12    0.91    0.26
  15   7 -12    0.40    0.11
 -15   7  12    0.50    0.22
 -14  -7  12    0.19    0.09
  14   7 -12    0.13    0.09
 -14   7  12    0.28    0.19
 -13  -7  12    0.05    0.09
  13   7 -12    0.23    0.10
 -13   7  12    0.16    0.19
 -12  -7  12   -0.03    0.09
 -12   7  12    0.16    0.18
  12   7 -12    0.01    0.08
 -11  -7  12    3.46    0.23
 -11   7  12    3.39    0.35
  11   7 -12    3.49    0.21
 -10  -7  12    2.14    0.20
 -10   7  12    1.34    0.24
  10   7 -12    1.81    0.16
  -9  -7  12   -0.03    0.09
   9   7 -12    0.04    0.07
  -9   7  12    0.19    0.15
  -8  -7  12    0.04    0.10
  -8   7  12   -0.03    0.14
   8   7 -12   -0.01    0.07
  -7  -7  12    0.62    0.13
  -7   7  12    0.38    0.09
   7   7 -12    0.64    0.11
  -7   7  12    0.26    0.15
  -6  -7  12    2.07    0.21
  -6   7  12    1.80    0.15
  -6   7  12    2.00    0.25
   6   7 -12    1.84    0.15
   5   7 -12    0.26    0.08
  -5   7  12    0.20    0.14
  -5   7  12    0.17    0.09
  -4   7  12    3.42    0.29
   4   7 -12    3.58    0.19
   4   7 -12    3.75    0.30
  -4   7  12    3.53    0.22
   3   7 -12    0.01    0.07
  -3   7  12    0.03    0.09
   3   7 -12    0.07    0.12
  -3   7  12    0.13    0.12
   2   7 -12    0.14    0.07
  -2   7  12    0.19    0.13
  -2   7  12    0.20    0.10
   2   7 -12    0.15    0.13
  -1   7  12    0.06    0.10
   1   7 -12    0.08    0.13
   1   7 -12    0.10    0.07
  -1   7  12    0.03    0.11
   0   7  12    2.22    0.20
   0   7  12    2.23    0.23
   0   7 -12    2.37    0.17
   0   7 -12    2.45    0.27
   1   7  12    0.65    0.14
  -1   7 -12    0.66    0.11
  -1   7 -12    0.88    0.18
   1   7  12    0.66    0.14
  -2   7 -12    0.64    0.10
   2   7  12    0.68    0.14
  -2   7 -12    0.45    0.17
   3   7  12   -0.09    0.10
  -3   7 -12   -0.04    0.13
  -3   7 -12    0.11    0.07
   4   7  12    0.16    0.12
  -4   7 -12    0.15    0.16
  -4   7 -12    0.18    0.08
  -5   7 -12    0.02    0.07
  -5   7 -12    0.11    0.15
   5   7  12    0.06    0.12
   6   7  12    0.35    0.14
  -6   7 -12    0.21    0.17
  -7   7 -12    0.05    0.14
   7   7  12    0.24    0.13
   8   7  12    0.29    0.15
  -8   7 -12    0.29    0.17
   9   7  12    0.09    0.13
  -9   7 -12    0.17    0.16
  10   7  12    2.98    0.29
  15   8 -12    0.07    0.10
 -14   8  12    0.47    0.21
  14   8 -12    0.06    0.10
 -13  -8  12    0.53    0.13
  13   8 -12    0.73    0.14
 -13   8  12    0.88    0.24
 -12  -8  12    1.14    0.16
 -12   8  12    0.64    0.24
  12   8 -12    1.18    0.18
 -11  -8  12    1.10    0.16
  11   8 -12    1.17    0.16
 -11   8  12    1.12    0.26
 -10  -8  12    1.65    0.21
  10   8 -12    1.71    0.18
 -10   8  12    1.84    0.29
  -9  -8  12    1.97    0.22
   9   8 -12    1.73    0.18
  -9   8  12    1.77    0.28
  -8  -8  12    0.53    0.15
  -8   8  12    0.87    0.23
   8   8 -12    0.58    0.12
  -7  -8  12    0.24    0.13
  -7   8  12    0.19    0.17
   7   8 -12    0.30    0.10
  -6  -8  12    0.24    0.13
  -6   8  12    0.32    0.10
   6   8 -12    0.21    0.09
  -6   8  12    0.27    0.17
  -5   8  12    0.09    0.15
  -5   8  12    0.24    0.10
   5   8 -12    0.02    0.08
   4   8 -12    0.66    0.18
   4   8 -12    0.88    0.14
  -4   8  12    0.94    0.14
  -4   8  12    0.96    0.20
   3   8 -12    1.56    0.16
  -3   8  12    1.71    0.18
   3   8 -12    1.56    0.25
  -3   8  12    1.68    0.26
  -2   8  12    0.01    0.13
   2   8 -12    0.22    0.14
  -2   8  12   -0.03    0.09
   2   8 -12    0.03    0.07
  -1   8  12    0.28    0.11
   1   8 -12    0.42    0.10
   1   8 -12    0.36    0.16
  -1   8  12    0.27    0.14
   0   8 -12    2.07    0.29
   0   8  12    1.39    0.20
   0   8 -12    1.49    0.16
   0   8  12    1.49    0.24
   1   8  12    0.63    0.17
   1   8  12    0.71    0.15
  -1   8 -12    0.30    0.17
  -1   8 -12    0.43    0.10
  -2   8 -12    0.59    0.11
  -2   8 -12    0.79    0.21
   2   8  12    0.60    0.15
  -3   8 -12    0.24    0.18
  -3   8 -12    0.08    0.08
   3   8  12    0.12    0.12
  -4   8 -12    0.11    0.08
   4   8  12    0.12    0.12
  -4   8 -12    0.38    0.17
  -5   8 -12   -0.12    0.15
   5   8  12   -0.19    0.10
   6   8  12    0.11    0.13
  -6   8 -12    0.11    0.17
  -7   8 -12    1.51    0.25
   7   8  12    1.58    0.25
   8   8  12    0.05    0.13
  -8   8 -12   -0.04    0.15
 -12  -9  12   -0.11    0.10
  12   9 -12    0.13    0.11
 -12   9  12   -0.15    0.17
 -11  -9  12    2.49    0.24
 -11   9  12    2.90    0.40
  11   9 -12    2.57    0.21
 -10  -9  12    0.35    0.14
 -10   9  12    0.40    0.22
  10   9 -12    0.19    0.11
  -9  -9  12    0.10    0.13
   9   9 -12    0.06    0.10
  -9   9  12    0.10    0.19
  -8  -9  12   -0.26    0.11
  -8   9  12    0.05    0.17
   8   9 -12   -0.08    0.09
  -7  -9  12    0.12    0.13
   7   9 -12    0.26    0.11
  -7   9  12    0.32    0.19
  -6  -9  12    0.31    0.14
   6   9 -12   -0.11    0.08
  -6   9  12   -0.07    0.16
   5   9 -12    0.95    0.14
  -5   9  12    1.09    0.17
  -5   9  12    1.24    0.25
  -4   9  12    1.47    0.25
  -4   9  12    1.10    0.16
   4   9 -12    1.72    0.18
   4   9 -12    1.29    0.23
  -3   9  12   -0.11    0.09
  -3   9  12    0.26    0.17
   3   9 -12    0.15    0.09
   3   9 -12    0.16    0.16
  -2   9  12    0.30    0.16
  -2   9  12    0.42    0.12
   2   9 -12    0.54    0.12
   2   9 -12    0.57    0.20
  -1   9  12    0.32    0.12
   1   9 -12    0.21    0.17
  -1   9  12    0.27    0.16
   1   9 -12    0.31    0.10
   0   9  12    2.67    0.29
   0   9 -12    2.75    0.20
   0   9  12    2.65    0.25
   0   9 -12    2.84    0.32
   1   9  12    0.07    0.11
  -1   9 -12    0.05    0.15
  -1   9 -12   -0.02    0.07
  -2   9 -12    0.13    0.08
   2   9  12    0.11    0.12
  -2   9 -12   -0.04    0.16
  -3   9 -12    0.14    0.08
   3   9  12   -0.09    0.11
  -3   9 -12    0.04    0.16
  -4   9 -12   -0.10    0.16
   4   9  12   -0.07    0.11
  -5   9 -12    0.36    0.19
   5   9  12    0.61    0.16
  -8 -10  12    0.71    0.17
   8  10 -12    0.47    0.13
  -8  10  12    0.53    0.24
  -7 -10  12   -0.37    0.11
  -7  10  12   -0.25    0.16
   7  10 -12    0.03    0.10
  -6 -10  12    0.23    0.15
  -6  10  12    0.62    0.21
   6  10 -12    0.58    0.13
  -5  10  12    0.57    0.21
   5  10 -12    0.37    0.12
   4  10 -12    0.04    0.16
  -4  10  12    0.13    0.18
   4  10 -12    0.12    0.09
   3  10 -12    0.46    0.18
  -3  10  12    0.40    0.19
   3  10 -12    0.43    0.11
  -3  10  12    0.37    0.13
   2  10 -12   -0.08    0.16
   2  10 -12    0.08    0.09
  -2  10  12    0.07    0.11
  -2  10  12   -0.03    0.14
  -1  10  12    0.12    0.11
   1  10 -12    0.22    0.10
   1  10 -12    0.07    0.16
  -1  10  12    0.20    0.17
   0  10 -12    1.40    0.17
   0  10 -12    1.05    0.24
   0  10  12    0.82    0.16
  -1  10 -12    1.43    0.27
  -1  10 -12    1.00    0.16
   1  10  12    1.21    0.19
 -19   0  13    0.01    0.12
 -18   0  13   -0.02    0.11
 -17   0  13    0.67    0.15
 -16   0  13    0.03    0.10
 -15   0  13    4.61    0.26
  14   0 -13    0.00    0.04
 -14   0  13    0.07    0.08
  13   0 -13    0.21    0.06
 -13   0  13    0.22    0.09
  12   0 -13    0.03    0.05
 -12   0  13    0.00    0.07
  11   0 -13    0.01    0.05
 -11   0  13   -0.08    0.06
  10   0 -13    0.03    0.05
 -10   0  13   -0.02    0.06
   9   0 -13    1.50    0.11
  -9   0  13    1.48    0.13
  -8   0  13   -0.02    0.05
  -7   0  13    5.84    0.21
  -6   0  13   -0.05    0.04
  -5   0  13    7.78    0.25
  -4   0  13   -0.02    0.04
  -3   0  13    0.06    0.05
  -2   0  13    0.05    0.04
  -1   0  13    1.68    0.13
  -1   0  13    1.65    0.10
   0   0  13    0.04    0.04
   0   0  13    0.16    0.07
   1   0  13   14.85    0.41
   1   0  13   14.93    0.37
   2   0  13    0.05    0.04
   2   0  13    0.02    0.07
   3   0  13    3.61    0.14
   3   0  13    3.82    0.20
   4   0  13    0.02    0.07
   4   0  13   -0.02    0.03
   5   0  13    2.58    0.18
   5   0  13    2.89    0.12
   6   0  13    0.02    0.07
   7   0  13    2.08    0.17
   8   0  13   -0.10    0.07
   9   0  13    1.10    0.17
  10   0  13   -0.03    0.10
  11   0  13    0.45    0.12
  12   0  13    0.04    0.10
 -19   1  13    0.06    0.13
 -18  -1  13   -0.06    0.10
 -18   1  13    0.11    0.13
 -17  -1  13   -0.10    0.09
 -17   1  13    0.07    0.12
 -16  -1  13    0.26    0.11
 -16   1  13    0.27    0.12
 -15  -1  13    8.46    0.32
 -15   1  13    8.52    0.36
  15   1 -13    7.96    0.24
 -14  -1  13    0.16    0.08
 -14   1  13    0.13    0.10
  14   1 -13    0.18    0.06
 -13  -1  13    1.18    0.14
  13   1 -13    1.34    0.10
 -13   1  13    1.59    0.18
 -12  -1  13    1.06    0.12
  12   1 -13    0.88    0.09
 -12   1  13    0.99    0.16
 -11  -1  13    0.08    0.06
  11   1 -13    0.01    0.04
 -11   1  13   -0.03    0.08
 -10  -1  13    0.12    0.06
 -10   1  13    0.08    0.07
  10   1 -13    0.18    0.06
  -9  -1  13    2.08    0.14
   9   1 -13    2.02    0.11
  -9   1  13    2.41    0.16
  -8  -1  13    0.03    0.06
   8   1 -13    0.03    0.04
  -8   1  13   -0.08    0.06
  -7  -1  13   -0.03    0.05
   7   1 -13   -0.01    0.04
  -7   1  13   -0.05    0.05
  -6  -1  13    0.07    0.05
  -6   1  13    0.16    0.06
   6   1 -13    0.07    0.05
  -5  -1  13    5.02    0.19
  -5   1  13    5.18    0.20
  -5   1  13    4.99    0.19
   5   1 -13    5.02    0.19
  -4  -1  13    2.54    0.13
  -4   1  13    2.82    0.14
  -4   1  13    2.77    0.15
   4   1 -13    2.42    0.14
  -3  -1  13   21.21    0.52
  -3   1  13   21.74    0.53
  -3   1  13   22.44    0.52
  -2  -1  13    1.43    0.10
  -2   1  13    1.31    0.12
  -2   1  13    1.26    0.10
  -1  -1  13   17.82    0.45
  -1   1  13   18.48    0.44
  -1   1  13   18.09    0.47
   0  -1  13    1.05    0.09
   0   1  13    1.24    0.13
   0   1  13    1.29    0.09
   1  -1  13    1.86    0.11
   1   1  13    1.75    0.10
   1   1  13    2.06    0.16
   2  -1  13    0.06    0.04
   2  -1  13   -0.08    0.06
   2   1  13    0.18    0.05
   2   1  13    0.21    0.08
   3  -1  13   -0.01    0.04
   3  -1  13    0.04    0.07
   3   1  13    0.11    0.08
   3   1  13    0.01    0.03
   4  -1  13   -0.03    0.06
   4  -1  13   -0.03    0.04
   4   1  13    0.07    0.08
   4   1  13   -0.01    0.03
   5  -1  13    2.62    0.12
   5  -1  13    2.72    0.18
   5   1  13    2.58    0.11
   5   1  13    2.43    0.19
   6  -1  13    0.22    0.09
   6  -1  13    0.20    0.05
   6   1  13    0.10    0.09
   7  -1  13    2.28    0.18
   7   1  13    2.42    0.20
   8  -1  13    0.52    0.11
   8   1  13    0.80    0.13
   9  -1  13    2.87    0.20
   9   1  13    2.88    0.22
  10  -1  13   -0.04    0.09
  10   1  13   -0.01    0.09
  11  -1  13    1.09    0.17
  11   1  13    1.05    0.16
  12   1  13    0.11    0.11
 -20   2  13    0.04    0.15
 -19   2  13    0.08    0.14
 -18  -2  13    1.36    0.19
 -18   2  13    1.31    0.22
 -17  -2  13    0.33    0.11
 -17   2  13    0.47    0.15
 -16  -2  13    1.41    0.17
 -16   2  13    1.60    0.23
  16   2 -13    1.43    0.11
 -15  -2  13    4.38    0.22
  15   2 -13    4.26    0.18
 -15   2  13    4.73    0.30
 -14  -2  13    0.83    0.13
 -14   2  13    0.75    0.15
  14   2 -13    0.79    0.10
 -13  -2  13    0.30    0.08
  13   2 -13    0.21    0.06
 -13   2  13    0.42    0.12
 -12  -2  13    0.00    0.06
 -12   2  13   -0.01    0.05
  12   2 -13    0.12    0.05
 -12   2  13    0.04    0.09
 -11  -2  13   -0.01    0.06
 -11   2  13   -0.03    0.08
  11   2 -13    0.00    0.05
 -11   2  13   -0.03    0.05
 -10  -2  13    1.41    0.12
 -10   2  13    1.80    0.17
  10   2 -13    1.37    0.11
 -10   2  13    1.57    0.12
  -9  -2  13    1.59    0.12
  -9   2  13    1.57    0.16
   9   2 -13    1.68    0.11
  -9   2  13    1.47    0.12
  -8  -2  13    3.22    0.16
  -8   2  13    3.38    0.19
  -8   2  13    2.86    0.15
   8   2 -13    3.14    0.15
  -7  -2  13    1.05    0.11
  -7   2  13    1.17    0.11
  -7   2  13    1.00    0.13
   7   2 -13    1.05    0.09
  -6  -2  13    0.82    0.10
  -6   2  13    0.89    0.12
  -6   2  13    0.75    0.11
   6   2 -13    0.61    0.08
  -5  -2  13    4.60    0.19
  -5   2  13    4.28    0.19
  -5   2  13    4.67    0.20
   5   2 -13    4.59    0.17
  -4  -2  13    7.48    0.24
  -4   2  13    6.72    0.25
   4   2 -13    7.29    0.23
  -4   2  13    6.86    0.25
  -3  -2  13    0.36    0.07
   3   2 -13    0.43    0.07
  -3   2  13    0.74    0.11
  -3   2  13    0.49    0.08
  -2  -2  13    0.46    0.08
  -2   2  13    0.17    0.07
   2   2 -13    0.38    0.07
  -2   2  13    0.12    0.06
  -1  -2  13    2.87    0.15
  -1   2  13    2.88    0.14
  -1   2  13    2.63    0.17
   0  -2  13    2.22    0.13
   0   2  13    1.73    0.12
   0   2  13    1.80    0.15
   1  -2  13    6.49    0.23
   1   2  13    6.15    0.26
   1   2  13    6.42    0.21
   2  -2  13    2.40    0.14
   2   2  13    2.39    0.17
   2   2  13    2.42    0.12
   3  -2  13    3.05    0.15
   3   2  13    3.07    0.14
   3   2  13    3.20    0.20
   4  -2  13   -0.02    0.07
   4  -2  13   -0.04    0.04
   4   2  13    0.09    0.09
   4   2  13    0.05    0.04
   5  -2  13    0.55    0.10
   5  -2  13    0.71    0.09
   5   2  13    0.62    0.12
   6  -2  13    1.57    0.11
   6  -2  13    1.72    0.15
   6   2  13    1.48    0.17
   7  -2  13    2.43    0.13
   7  -2  13    2.57    0.18
   7   2  13    2.03    0.19
   8  -2  13    0.85    0.12
   8   2  13    0.57    0.13
   9  -2  13    0.23    0.10
   9   2  13    0.42    0.12
  10  -2  13    0.58    0.11
  10   2  13    0.55    0.14
  11   2  13    0.02    0.10
  12   2  13    0.03    0.11
  13   2  13    1.58    0.21
 -20   3  13    0.81    0.20
 -19   3  13    1.07    0.22
 -18   3  13    0.17    0.16
 -17  -3  13    0.06    0.09
 -17   3  13   -0.03    0.13
 -16  -3  13    1.27    0.15
  16   3 -13    1.27    0.12
 -16   3  13    1.04    0.21
 -15  -3  13    1.58    0.15
  15   3 -13    1.54    0.12
 -15   3  13    1.32    0.22
 -14  -3  13    0.29    0.09
 -14   3  13    0.39    0.14
  14   3 -13    0.28    0.07
 -13  -3  13    1.05    0.12
  13   3 -13    1.05    0.11
 -13   3  13    1.01    0.17
 -12  -3  13    3.11    0.18
 -12   3  13    3.40    0.25
  12   3 -13    3.13    0.15
 -11  -3  13    0.08    0.07
  11   3 -13    0.04    0.05
 -11   3  13   -0.14    0.09
 -11   3  13    0.06    0.06
 -10  -3  13    0.12    0.06
  10   3 -13    0.00    0.05
 -10   3  13    0.13    0.10
 -10   3  13    0.04    0.06
  -9  -3  13    0.31    0.07
   9   3 -13    0.44    0.07
  -9   3  13    0.38    0.08
  -9   3  13    0.31    0.11
  -8  -3  13    0.09    0.06
  -8   3  13   -0.06    0.05
   8   3 -13    0.00    0.05
  -8   3  13   -0.01    0.08
  -7  -3  13    1.14    0.12
  -7   3  13    1.28    0.12
   7   3 -13    1.40    0.11
  -7   3  13    1.28    0.16
  -6  -3  13    0.86    0.11
   6   3 -13    0.78    0.09
  -6   3  13    0.60    0.11
  -6   3  13    0.76    0.12
  -5  -3  13    5.32    0.21
  -5   3  13    5.19    0.21
   5   3 -13    5.17    0.19
  -5   3  13    4.93    0.24
  -4  -3  13    5.75    0.23
   4   3 -13    5.78    0.21
  -4   3  13    6.07    0.23
  -4   3  13    5.69    0.24
  -3  -3  13    9.02    0.30
  -3   3  13    9.16    0.30
   3   3 -13    8.91    0.27
  -3   3  13    8.97    0.31
  -2  -3  13    6.65    0.26
  -2   3  13    6.91    0.26
   2   3 -13    6.46    0.23
  -2   3  13    6.88    0.27
  -1  -3  13   10.22    0.33
  -1   3  13   11.22    0.35
  -1   3  13   10.84    0.33
   1   3 -13    9.88    0.31
   0  -3  13    3.72    0.20
   0   3 -13    4.00    0.18
   0   3  13    3.95    0.21
   0   3  13    3.81    0.18
   1  -3  13    0.00    0.06
   1   3  13   -0.05    0.07
   1   3  13   -0.01    0.05
   2  -3  13    0.06    0.06
   2   3  13    0.01    0.05
   2   3  13    0.01    0.08
   3  -3  13    0.09    0.07
   3   3  13    0.08    0.06
   3   3  13   -0.01    0.07
   4  -3  13   -0.04    0.05
   4   3  13    0.02    0.08
   5  -3  13    0.45    0.09
   5  -3  13    0.41    0.09
   5   3  13    0.58    0.12
   6  -3  13    1.22    0.13
   6  -3  13    1.35    0.14
   6   3  13    1.27    0.17
   7  -3  13    0.97    0.12
   7  -3  13    0.95    0.14
   7   3  13    1.05    0.15
   8  -3  13    2.58    0.18
   8   3  13    2.61    0.22
   9  -3  13    4.06    0.22
   9   3  13    4.20    0.27
  10   3  13    0.11    0.12
  11   3  13    0.68    0.16
  12   3  13    0.49    0.15
  13   3  13    0.19    0.12
 -19   4  13   -0.10    0.17
 -18   4  13    0.80    0.21
  17   4 -13    0.20    0.08
 -17   4  13    0.28    0.18
 -16  -4  13    1.81    0.16
  16   4 -13    1.82    0.15
 -16   4  13    2.01    0.29
 -15  -4  13    2.81    0.18
  15   4 -13    3.18    0.17
 -15   4  13    2.55    0.30
 -14  -4  13    1.07    0.14
 -14   4  13    0.80    0.18
  14   4 -13    0.95    0.12
 -13  -4  13    2.95    0.18
  13   4 -13    3.31    0.17
 -13   4  13    3.16    0.29
 -12  -4  13   -0.07    0.06
  12   4 -13    0.05    0.06
 -12   4  13   -0.08    0.11
 -11  -4  13    0.01    0.06
 -11   4  13   -0.12    0.10
  11   4 -13   -0.04    0.05
 -10  -4  13    1.42    0.14
  10   4 -13    1.28    0.12
 -10   4  13    1.44    0.11
 -10   4  13    1.32    0.21
  -9  -4  13    1.89    0.14
  -9   4  13    2.07    0.22
  -9   4  13    1.76    0.13
   9   4 -13    2.06    0.13
  -8  -4  13    3.59    0.19
  -8   4  13    3.59    0.18
   8   4 -13    3.48    0.17
  -8   4  13    3.68    0.24
  -7  -4  13    0.53    0.09
  -7   4  13    0.52    0.09
   7   4 -13    0.55    0.08
  -7   4  13    0.65    0.13
  -6  -4  13    2.33    0.16
  -6   4  13    2.22    0.20
   6   4 -13    2.14    0.13
  -6   4  13    2.10    0.15
  -5  -4  13    1.19    0.13
  -5   4  13    1.02    0.15
   5   4 -13    1.20    0.11
  -5   4  13    1.06    0.13
  -4  -4  13    8.42    0.30
   4   4 -13    8.17    0.26
  -4   4  13    8.14    0.32
  -4   4  13    8.14    0.29
  -3  -4  13    2.09    0.17
  -3   4  13    2.28    0.17
  -3   4  13    2.23    0.16
   3   4 -13    1.89    0.13
  -2  -4  13    1.14    0.14
  -2   4  13    1.07    0.15
   2   4 -13    1.05    0.11
  -2   4  13    1.05    0.14
  -1  -4  13    3.92    0.21
  -1   4  13    3.96    0.21
  -1   4  13    4.07    0.22
   1   4 -13    4.26    0.18
   0  -4  13    2.85    0.19
   0   4  13    2.67    0.19
   0   4 -13    2.67    0.15
   0   4  13    2.51    0.18
   1  -4  13    0.28    0.09
   1   4  13    0.18    0.10
   1   4  13    0.17    0.08
  -1   4 -13    0.25    0.08
   2   4  13    2.45    0.20
   2   4  13    2.88    0.17
   3   4  13    1.78    0.19
   3   4  13    1.88    0.14
   4   4  13   -0.06    0.08
   5   4  13    0.24    0.11
   6  -4  13    2.19    0.16
   6   4  13    1.61    0.19
   7  -4  13    4.07    0.21
   7   4  13    3.67    0.26
   8  -4  13    0.37    0.10
   8   4  13    0.06    0.11
   9   4  13    0.06    0.11
  10   4  13    0.59    0.16
  11   4  13    0.44    0.15
  12   4  13    0.15    0.13
 -19   5  13    3.52    0.38
  18   5 -13   -0.03    0.07
 -18   5  13   -0.19    0.16
  17   5 -13    0.13    0.08
 -17   5  13   -0.03    0.16
 -16  -5  13    0.40    0.10
 -16   5  13    0.42    0.19
  16   5 -13    0.49    0.10
 -15  -5  13   -0.01    0.08
  15   5 -13   -0.04    0.07
 -15   5  13   -0.14    0.14
 -14  -5  13   -0.14    0.07
 -14   5  13    0.00    0.14
  14   5 -13    0.08    0.07
 -13  -5  13    0.65    0.11
  13   5 -13    1.19    0.14
 -13   5  13    0.75    0.19
 -12  -5  13    0.47    0.10
  12   5 -13    0.31    0.08
 -12   5  13    0.74    0.18
 -11  -5  13    0.17    0.08
  11   5 -13    0.18    0.07
 -11   5  13    0.03    0.13
 -10  -5  13    0.94    0.14
 -10   5  13    1.40    0.23
  10   5 -13    1.06    0.12
  -9  -5  13    4.44    0.22
   9   5 -13    4.30    0.19
  -9   5  13    3.99    0.18
  -9   5  13    4.19    0.29
  -8  -5  13    0.04    0.07
   8   5 -13   -0.01    0.06
  -8   5  13    0.16    0.11
  -8   5  13    0.11    0.07
  -7  -5  13    6.64    0.28
   7   5 -13    6.20    0.23
  -7   5  13    6.10    0.32
  -7   5  13    6.41    0.24
  -6  -5  13    0.48    0.11
  -6   5  13    0.58    0.10
  -6   5  13    0.36    0.12
   6   5 -13    0.67    0.10
  -5  -5  13    1.53    0.16
  -5   5  13    1.38    0.14
   5   5 -13    1.64    0.13
  -5   5  13    1.49    0.19
  -4  -5  13    0.32    0.09
   4   5 -13    0.39    0.08
  -4   5  13    0.45    0.12
  -4   5  13    0.58    0.11
  -3  -5  13    2.79    0.20
  -3   5  13    2.81    0.19
  -3   5  13    2.81    0.22
   3   5 -13    2.54    0.15
  -2  -5  13    4.85    0.26
  -2   5  13    4.69    0.24
   2   5 -13    5.26    0.21
  -2   5  13    4.69    0.26
  -1   5  13    5.24    0.27
  -1   5  13    5.38    0.25
   1   5 -13    4.80    0.21
   0   5 -13    0.33    0.13
   0   5 -13    0.29    0.07
   0   5  13    0.29    0.10
   0   5  13    0.34    0.10
  -1   5 -13    0.84    0.11
   1   5  13    1.04    0.16
   1   5  13    1.00    0.15
  -1   5 -13    0.88    0.16
  -2   5 -13    0.95    0.12
  -2   5 -13    0.58    0.15
   2   5  13    1.15    0.15
   2   5  13    0.91    0.14
   3   5  13    0.80    0.13
  -3   5 -13    0.80    0.11
  -3   5 -13    0.89    0.16
   4   5  13   -0.04    0.09
  -4   5 -13    0.15    0.11
   5   5  13    0.03    0.10
  -5   5 -13    0.20    0.12
   6   5  13    0.96    0.16
  -6   5 -13    0.92    0.17
   7  -5  13    0.00    0.07
   7   5  13    0.24    0.13
  -7   5 -13   -0.06    0.10
  -8   5 -13    1.31    0.22
   8   5  13    1.14    0.18
   9   5  13    3.55    0.29
  10   5  13    0.18    0.14
  11   5  13    0.83    0.18
  18   6 -13    0.08    0.08
  17   6 -13   -0.06    0.07
 -17   6  13   -0.01    0.17
 -16   6  13    0.65    0.23
  16   6 -13    0.65    0.12
 -15  -6  13    0.93    0.16
 -15   6  13    0.62    0.22
  15   6 -13    1.17    0.16
 -14  -6  13    0.06    0.08
 -14   6  13    0.15    0.18
  14   6 -13    0.19    0.09
 -13  -6  13    3.20    0.20
 -13   6  13    3.26    0.35
  13   6 -13    3.38    0.21
 -12  -6  13    0.08    0.09
 -12   6  13    0.13    0.15
  12   6 -13    0.09    0.08
 -11  -6  13   -0.06    0.08
  11   6 -13    0.17    0.08
 -11   6  13    0.04    0.13
 -10  -6  13    0.80    0.12
 -10   6  13    0.70    0.18
  10   6 -13    0.54    0.10
  -9  -6  13    1.30    0.17
  -9   6  13    1.58    0.23
   9   6 -13    1.59    0.15
  -8  -6  13    1.16    0.16
  -8   6  13    1.16    0.13
   8   6 -13    1.07    0.12
  -8   6  13    1.35    0.23
  -7  -6  13    0.25    0.10
  -7   6  13    0.21    0.14
   7   6 -13    0.14    0.07
  -7   6  13    0.18    0.08
  -6  -6  13    2.13    0.19
   6   6 -13    2.16    0.15
  -6   6  13    2.01    0.23
  -6   6  13    2.15    0.17
  -5  -6  13    0.18    0.10
  -5   6  13    0.16    0.09
  -5   6  13    0.07    0.11
   5   6 -13    0.26    0.08
  -4  -6  13    1.31    0.18
  -4   6  13    1.18    0.18
  -4   6  13    1.27    0.15
   4   6 -13    1.76    0.14
  -3   6  13    4.03    0.23
   3   6 -13    4.40    0.20
  -3   6  13    3.97    0.27
  -2   6  13    1.26    0.19
   2   6 -13    1.31    0.13
  -2   6  13    1.15    0.16
   1   6 -13    3.08    0.26
  -1   6  13    2.83    0.21
   1   6 -13    3.33    0.18
  -1   6  13    2.92    0.24
   0   6  13    1.95    0.20
   0   6 -13    1.63    0.23
   0   6  13    1.52    0.18
   0   6 -13    1.40    0.13
   1   6  13    0.08    0.09
  -1   6 -13    0.05    0.07
  -1   6 -13    0.12    0.12
   1   6  13    0.06    0.09
  -2   6 -13    1.27    0.14
   2   6  13    1.26    0.18
   2   6  13    1.26    0.19
  -2   6 -13    1.48    0.21
   3   6  13    0.64    0.15
  -3   6 -13    0.63    0.16
  -3   6 -13    0.75    0.11
   4   6  13    0.50    0.13
  -4   6 -13    0.26    0.14
  -5   6 -13    0.40    0.15
   5   6  13    0.41    0.13
  -6   6 -13    0.60    0.17
   6   6  13    1.18    0.19
   7   6  13    4.39    0.30
  -7   6 -13    4.45    0.33
   8   6  13    0.73    0.16
  -8   6 -13    0.24    0.15
   9   6  13    0.02    0.12
  10   6  13    0.09    0.13
 -16   7  13   -0.09    0.19
  16   7 -13    0.09    0.09
 -15   7  13    0.20    0.20
  15   7 -13    0.11    0.09
 -14  -7  13   -0.08    0.08
 -14   7  13    0.23    0.18
  14   7 -13    0.06    0.09
 -13  -7  13    0.64    0.13
 -13   7  13    1.08    0.25
  13   7 -13    1.00    0.14
 -12  -7  13    0.10    0.10
  12   7 -13    0.07    0.08
 -12   7  13    0.25    0.18
 -11  -7  13    2.20    0.20
  11   7 -13    2.25    0.18
 -11   7  13    2.03    0.28
 -10  -7  13    1.20    0.18
  10   7 -13    1.42    0.16
 -10   7  13    1.59    0.25
  -9  -7  13    3.21    0.23
   9   7 -13    3.03    0.19
  -9   7  13    2.79    0.31
  -8  -7  13    0.44    0.13
  -8   7  13    0.42    0.17
   8   7 -13    0.39    0.10
  -7  -7  13    4.37    0.28
   7   7 -13    4.75    0.23
  -7   7  13    4.90    0.23
  -7   7  13    4.47    0.34
  -6  -7  13    0.04    0.10
  -6   7  13    0.12    0.14
  -6   7  13    0.02    0.07
   6   7 -13    0.03    0.07
  -5  -7  13    0.18    0.11
   5   7 -13    0.25    0.08
  -5   7  13    0.28    0.14
  -5   7  13    0.31    0.10
  -4   7  13    0.34    0.10
  -4   7  13    0.24    0.14
   4   7 -13    0.39    0.09
   3   7 -13    1.93    0.16
  -3   7  13    1.91    0.19
  -3   7  13    2.24    0.26
  -2   7  13    0.96    0.18
   2   7 -13    1.19    0.13
  -2   7  13    0.93    0.14
   2   7 -13    1.14    0.20
  -1   7  13    2.39    0.25
   1   7 -13    2.93    0.18
   1   7 -13    2.48    0.26
  -1   7  13    2.99    0.23
   0   7  13    1.27    0.17
   0   7 -13    1.59    0.25
   0   7 -13    1.12    0.14
   0   7  13    1.07    0.17
   1   7  13    1.94    0.22
  -1   7 -13    1.91    0.26
  -1   7 -13    2.11    0.17
   1   7  13    1.99    0.22
  -2   7 -13    1.01    0.20
   2   7  13    0.79    0.15
  -2   7 -13    0.68    0.11
  -3   7 -13    1.48    0.15
   3   7  13    1.75    0.21
  -3   7 -13    1.85    0.28
  -4   7 -13    0.54    0.10
   4   7  13    0.29    0.13
  -4   7 -13    0.24    0.16
  -5   7 -13    0.31    0.16
   5   7  13    0.52    0.15
   6   7  13    0.04    0.12
  -6   7 -13    0.11    0.15
  -7   7 -13   -0.08    0.14
   7   7  13    0.00    0.11
   8   7  13   -0.12    0.12
  -8   7 -13   -0.18    0.13
  -9   7 -13    1.72    0.25
   9   7  13    1.87    0.26
 -14   8  13    0.12    0.21
  14   8 -13    0.03    0.10
 -13  -8  13    0.48    0.13
 -13   8  13    0.48    0.24
  13   8 -13    0.71    0.13
 -12  -8  13    0.09    0.10
 -12   8  13    0.04    0.19
  12   8 -13    0.33    0.11
 -11  -8  13    0.27    0.12
  11   8 -13    0.31    0.11
 -11   8  13    0.05    0.19
 -10  -8  13    0.05    0.12
 -10   8  13    0.32    0.20
  10   8 -13    0.11    0.09
  -9  -8  13    0.39    0.13
   9   8 -13   -0.07    0.09
  -9   8  13    0.01    0.18
  -8  -8  13    0.32    0.13
  -8   8  13    0.37    0.19
   8   8 -13    0.38    0.11
  -7  -8  13    0.29    0.13
   7   8 -13    0.21    0.09
  -7   8  13    0.30    0.18
  -6  -8  13    0.26    0.13
  -6   8  13    0.39    0.18
   6   8 -13    0.45    0.11
  -6   8  13    0.68    0.12
  -5  -8  13    0.61    0.15
  -5   8  13    0.47    0.19
  -5   8  13    0.59    0.12
   5   8 -13    0.40    0.10
  -4   8  13    0.12    0.10
   4   8 -13    0.14    0.08
  -4   8  13    0.17    0.15
  -3   8  13    2.10    0.29
  -3   8  13    3.03    0.22
   3   8 -13    2.54    0.30
   3   8 -13    3.31    0.20
   2   8 -13    0.29    0.09
  -2   8  13    0.31    0.15
   2   8 -13    0.09    0.14
  -2   8  13    0.08    0.11
  -1   8  13    2.04    0.27
   1   8 -13    1.75    0.29
   1   8 -13    2.29    0.18
  -1   8  13    1.69    0.21
   0   8  13    0.37    0.13
   0   8 -13    0.42    0.18
   0   8  13    0.54    0.17
   0   8 -13    0.54    0.11
   1   8  13    0.15    0.11
  -1   8 -13    0.28    0.16
  -1   8 -13    0.12    0.08
  -2   8 -13    0.68    0.12
  -2   8 -13    0.53    0.18
   2   8  13    0.61    0.15
   3   8  13    0.27    0.13
  -3   8 -13    0.08    0.16
  -3   8 -13    0.32    0.10
   4   8  13    0.28    0.13
  -4   8 -13    0.17    0.09
  -4   8 -13    0.38    0.18
  -5   8 -13    0.04    0.15
   5   8  13   -0.06    0.11
   6   8  13    0.31    0.14
  -6   8 -13    0.35    0.17
   7   8  13    1.61    0.24
  -7   8 -13    1.89    0.29
 -11  -9  13    1.64    0.22
 -11   9  13    2.02    0.34
  11   9 -13    1.65    0.20
 -10  -9  13   -0.25    0.10
  10   9 -13   -0.20    0.08
 -10   9  13   -0.08    0.17
  -9  -9  13    0.42    0.14
   9   9 -13    0.61    0.13
  -9   9  13    0.83    0.24
  -8  -9  13    0.23    0.14
   8   9 -13    0.42    0.12
  -8   9  13    0.57    0.22
  -7  -9  13    1.08    0.19
  -7   9  13    1.18    0.25
   7   9 -13    1.03    0.16
  -6  -9  13    0.03    0.13
   6   9 -13   -0.02    0.08
  -6   9  13    0.14    0.17
  -5  -9  13    1.31    0.20
   5   9 -13    1.43    0.17
  -5   9  13    1.01    0.15
  -5   9  13    1.29    0.24
   4   9 -13    0.08    0.09
  -4   9  13   -0.02    0.09
  -4   9  13    0.11    0.15
   3   9 -13    1.51    0.17
  -3   9  13    1.18    0.23
  -3   9  13    1.56    0.20
   3   9 -13    1.47    0.25
  -2   9  13   -0.08    0.13
   2   9 -13    0.08    0.09
   2   9 -13    0.17    0.16
  -2   9  13    0.09    0.11
   1   9 -13    0.51    0.11
  -1   9  13    0.61    0.18
  -1   9  13    0.53    0.14
   1   9 -13    0.58    0.20
   0   9 -13    1.33    0.25
   0   9  13    0.86    0.17
   0   9 -13    0.90    0.14
  -1   9 -13    1.68    0.17
   1   9  13    1.97    0.24
  -1   9 -13    2.13    0.31
  -2   9 -13    0.08    0.15
   2   9  13    0.32    0.14
  -2   9 -13    0.00    0.08
  -3   9 -13    0.44    0.11
  -3   9 -13    0.43    0.19
   3   9  13    0.65    0.16
   4   9  13    0.09    0.13
  -4   9 -13    0.19    0.18
  -6 -10  13    0.04    0.13
  -6  10  13   -0.17    0.15
   6  10 -13   -0.03    0.09
  -5 -10  13    1.09    0.20
  -5  10  13    0.71    0.21
   5  10 -13    0.82    0.14
   4  10 -13    0.70    0.13
  -4  10  13    0.83    0.22
   3  10 -13    0.89    0.23
   3  10 -13    0.45    0.12
  -3  10  13    0.47    0.13
  -3  10  13    0.38    0.18
   2  10 -13    0.08    0.09
  -2  10  13   -0.13    0.09
   2  10 -13    0.09    0.16
  -2  10  13   -0.23    0.12
   1  10 -13    0.49    0.21
   1  10 -13    1.45    0.18
  -1  10  13    1.43    0.21
 -19   0  14   -0.10    0.11
 -18   0  14    4.84    0.30
 -17   0  14   -0.16    0.09
 -16   0  14    0.09    0.10
 -15   0  14    0.13    0.10
 -14   0  14    6.41    0.28
 -13   0  14    0.00    0.08
 -12   0  14    0.01    0.07
  12   0 -14   -0.06    0.05
 -11   0  14    0.04    0.07
 -10   0  14    0.42    0.08
  -9   0  14    0.01    0.06
  -8   0  14    0.72    0.11
  -7   0  14    0.09    0.06
  -6   0  14    1.88    0.13
  -5   0  14   -0.03    0.05
  -4   0  14    7.25    0.24
  -3   0  14    0.07    0.05
  -2   0  14   44.75    0.98
  -1   0  14   -0.02    0.04
  -1   0  14    0.09    0.07
   0   0  14   27.77    0.63
   0   0  14   26.87    0.65
   1   0  14    0.00    0.04
   1   0  14    0.05    0.07
   2   0  14    0.71    0.12
   2   0  14    0.59    0.08
   3   0  14    0.03    0.04
   3   0  14    0.07    0.07
   4   0  14    1.76    0.10
   4   0  14    1.70    0.16
   5   0  14    0.00    0.08
   5   0  14    0.07    0.04
   6   0  14    0.93    0.13
   7   0  14    0.00    0.08
   8   0  14    2.31    0.20
   9   0  14   -0.06    0.09
  10   0  14    6.50    0.31
  11   0  14    0.16    0.11
 -20   1  14    1.62    0.26
 -19  -1  14   -0.17    0.11
 -19   1  14    0.16    0.14
 -18  -1  14    6.61    0.33
 -18   1  14    6.31    0.36
 -17  -1  14    0.39    0.13
 -17   1  14    0.27    0.13
 -16  -1  14    1.97    0.20
 -16   1  14    1.93    0.22
 -15  -1  14   -0.08    0.08
 -15   1  14    0.06    0.10
  15   1 -14    0.11    0.05
 -14  -1  14    4.01    0.22
  14   1 -14    4.09    0.17
 -14   1  14    3.69    0.24
 -13  -1  14   -0.01    0.07
  13   1 -14   -0.03    0.04
 -13   1  14   -0.04    0.08
 -12  -1  14    8.17    0.29
  12   1 -14    8.16    0.25
 -12   1  14    8.78    0.33
 -11  -1  14    0.02    0.06
  11   1 -14    0.09    0.05
 -11   1  14    0.11    0.09
 -10  -1  14    1.38    0.13
 -10   1  14    1.43    0.15
  10   1 -14    1.23    0.10
  -9  -1  14    0.09    0.06
   9   1 -14    0.04    0.05
  -9   1  14   -0.08    0.06
  -8  -1  14    6.22    0.23
  -8   1  14    6.42    0.25
   8   1 -14    6.47    0.22
  -7  -1  14    0.38    0.07
  -7   1  14    0.35    0.08
   7   1 -14    0.39    0.07
  -6  -1  14   10.15    0.31
  -6   1  14   10.60    0.32
  -6   1  14   10.36    0.31
   6   1 -14   10.50    0.30
  -5  -1  14    0.02    0.05
   5   1 -14    0.05    0.06
  -5   1  14    0.03    0.06
  -5   1  14    0.08    0.06
  -4  -1  14    1.93    0.12
  -4   1  14    1.98    0.13
  -4   1  14    1.83    0.14
  -3  -1  14    0.54    0.09
  -3   1  14    0.74    0.10
  -3   1  14    0.90    0.10
  -2  -1  14   12.78    0.35
  -2   1  14   12.26    0.34
  -2   1  14   12.86    0.37
  -1   1  14    0.77    0.09
  -1   1  14    1.12    0.13
   0  -1  14    2.55    0.13
   0   1  14    2.43    0.17
   0   1  14    2.64    0.13
   1  -1  14    0.85    0.09
   1  -1  14    0.83    0.12
   1   1  14    0.84    0.08
   1   1  14    1.06    0.14
   2  -1  14    2.22    0.12
   2  -1  14    2.32    0.16
   2   1  14    2.30    0.12
   2   1  14    2.29    0.17
   3  -1  14   -0.02    0.06
   3  -1  14    0.01    0.04
   3   1  14   -0.03    0.03
   3   1  14    0.11    0.08
   4  -1  14    0.56    0.08
   4  -1  14    0.56    0.10
   4   1  14    0.60    0.07
   4   1  14    0.51    0.11
   5  -1  14    1.54    0.10
   5  -1  14    1.46    0.15
   5   1  14    1.42    0.17
   6  -1  14    4.18    0.23
   6   1  14    3.90    0.24
   7  -1  14    0.10    0.09
   7   1  14    0.06    0.09
   8  -1  14    0.30    0.10
   8   1  14    0.22    0.11
   9  -1  14    0.12    0.10
   9   1  14   -0.04    0.09
  10  -1  14    1.58    0.19
  10   1  14    1.44    0.20
  11  -1  14   -0.11    0.09
  11   1  14   -0.03    0.10
  12   1  14    0.55    0.14
 -20   2  14    0.78    0.20
 -19   2  14    1.77    0.27
 -18  -2  14    1.94    0.21
 -18   2  14    2.55    0.28
 -17  -2  14    0.00    0.09
 -17   2  14   -0.01    0.13
 -16  -2  14    0.28    0.10
  16   2 -14    0.06    0.06
 -16   2  14    0.20    0.14
 -15  -2  14    1.67    0.16
 -15   2  14    1.54    0.22
  15   2 -14    1.66    0.12
 -14  -2  14    5.61    0.24
 -14   2  14    5.40    0.30
  14   2 -14    5.75    0.21
 -13  -2  14    1.16    0.13
 -13   2  14    0.80    0.15
  13   2 -14    1.19    0.11
 -12  -2  14    0.20    0.08
 -12   2  14    0.32    0.07
  12   2 -14    0.32    0.07
 -12   2  14    0.25    0.12
 -11  -2  14    0.08    0.07
 -11   2  14   -0.12    0.08
  11   2 -14    0.06    0.05
 -11   2  14    0.16    0.06
 -10  -2  14    0.11    0.07
 -10   2  14    0.08    0.09
  10   2 -14    0.04    0.05
 -10   2  14    0.12    0.06
  -9  -2  14    0.29    0.08
   9   2 -14    0.39    0.07
  -9   2  14    0.19    0.09
  -9   2  14    0.40    0.08
  -8  -2  14    0.00    0.05
  -8   2  14    0.12    0.07
  -8   2  14    0.11    0.08
   8   2 -14    0.11    0.05
  -7  -2  14    1.51    0.13
  -7   2  14    1.24    0.13
   7   2 -14    1.66    0.11
  -7   2  14    1.38    0.14
  -6  -2  14    0.07    0.06
   6   2 -14    0.13    0.05
  -6   2  14    0.09    0.07
  -6   2  14    0.02    0.07
  -5  -2  14    4.07    0.18
   5   2 -14    4.15    0.17
  -5   2  14    4.13    0.20
  -5   2  14    4.21    0.20
  -4  -2  14    3.08    0.16
   4   2 -14    3.00    0.15
  -4   2  14    2.99    0.16
  -4   2  14    2.88    0.17
  -3  -2  14    9.98    0.30
  -3   2  14   10.09    0.31
  -3   2  14   10.02    0.32
   3   2 -14    9.40    0.30
  -2  -2  14   42.47    0.93
  -2   2  14   39.71    0.92
  -2   2  14   40.72    0.91
  -1  -2  14    0.12    0.06
  -1   2  14    0.16    0.08
  -1   2  14    0.16    0.06
   0  -2  14   12.75    0.36
   0   2  14   12.70    0.35
   0   2  14   12.79    0.39
   1  -2  14    0.37    0.07
   1   2  14    0.33    0.07
   1   2  14    0.34    0.09
   2  -2  14    0.33    0.07
   2   2  14    0.33    0.06
   2   2  14    0.30    0.09
   3  -2  14    0.88    0.10
   3  -2  14    0.91    0.13
   3   2  14    1.00    0.09
   3   2  14    1.07    0.15
   4  -2  14    2.05    0.16
   4  -2  14    2.12    0.13
   4   2  14    1.83    0.18
   5  -2  14    0.03    0.05
   5  -2  14    0.07    0.08
   5   2  14    0.08    0.09
   6  -2  14    1.35    0.16
   6  -2  14    1.48    0.11
   6   2  14    1.57    0.18
   7  -2  14    0.42    0.10
   7   2  14    0.42    0.12
   8  -2  14    1.35    0.16
   8   2  14    1.46    0.18
   9  -2  14   -0.06    0.08
   9   2  14   -0.02    0.10
  10  -2  14    1.90    0.19
  10   2  14    1.74    0.22
  11   2  14    1.58    0.21
  12   2  14   -0.04    0.11
  13   2  14    0.04    0.12
 -20   3  14    2.57    0.32
 -19   3  14    0.32    0.17
 -18   3  14    2.73    0.31
 -17  -3  14    0.53    0.12
 -17   3  14    0.63    0.19
 -16  -3  14    1.94    0.17
 -16   3  14    1.95    0.26
  16   3 -14    2.19    0.15
 -15  -3  14    0.12    0.08
  15   3 -14    0.06    0.06
 -15   3  14    0.01    0.14
 -14  -3  14    0.09    0.08
 -14   3  14    0.16    0.13
  14   3 -14    0.02    0.06
 -13  -3  14    0.04    0.07
  13   3 -14   -0.01    0.05
 -13   3  14   -0.06    0.10
 -12  -3  14    0.51    0.09
  12   3 -14    0.40    0.08
 -12   3  14    0.52    0.14
 -11  -3  14    0.22    0.08
 -11   3  14    0.11    0.10
  11   3 -14    0.20    0.06
 -11   3  14    0.15    0.07
 -10  -3  14   -0.03    0.06
 -10   3  14    0.01    0.06
  10   3 -14    0.05    0.05
 -10   3  14    0.03    0.09
  -9  -3  14    0.33    0.08
   9   3 -14    0.28    0.07
  -9   3  14    0.17    0.07
  -9   3  14    0.28    0.10
  -8  -3  14    4.79    0.21
  -8   3  14    4.86    0.25
  -8   3  14    4.94    0.21
   8   3 -14    5.24    0.20
  -7  -3  14    3.19    0.17
   7   3 -14    3.16    0.16
  -7   3  14    2.88    0.21
  -7   3  14    3.30    0.18
  -6  -3  14   12.08    0.36
  -6   3  14   12.58    0.40
  -6   3  14   12.30    0.36
   6   3 -14   12.01    0.34
  -5  -3  14    0.11    0.07
  -5   3  14   -0.08    0.06
  -5   3  14    0.11    0.07
   5   3 -14    0.09    0.05
  -4  -3  14    0.34    0.08
  -4   3  14    0.12    0.08
   4   3 -14    0.21    0.06
  -4   3  14    0.31    0.08
  -3  -3  14    0.24    0.08
  -3   3  14    0.34    0.09
  -3   3  14    0.48    0.10
   3   3 -14    0.37    0.07
  -2  -3  14    1.97    0.15
  -2   3  14    1.79    0.15
   2   3 -14    1.99    0.13
  -2   3  14    1.64    0.15
  -1  -3  14    4.66    0.21
   1   3 -14    4.34    0.19
  -1   3  14    3.37    0.20
  -1   3  14    4.07    0.20
   0  -3  14    0.17    0.07
   0   3  14    0.18    0.07
   0   3  14    0.19    0.09
   1  -3  14    2.77    0.17
   1   3  14    2.79    0.19
   1   3  14    2.67    0.16
   2  -3  14    0.01    0.06
   2   3  14    0.04    0.06
   2   3  14    0.01    0.08
   3  -3  14    0.34    0.08
   3   3  14    0.28    0.07
   3   3  14    0.37    0.11
   4  -3  14    0.03    0.06
   4   3  14    0.12    0.10
   5  -3  14    5.41    0.23
   5  -3  14    4.86    0.24
   5   3  14    4.99    0.28
   6  -3  14    0.87    0.12
   6  -3  14    0.71    0.11
   6   3  14    0.89    0.15
   7  -3  14   -0.03    0.06
   7  -3  14   -0.04    0.07
   7   3  14   -0.09    0.10
   8  -3  14   -0.02    0.08
   8   3  14    0.00    0.11
   9  -3  14    0.51    0.11
   9   3  14    0.38    0.14
  10   3  14    0.08    0.12
  11   3  14    0.11    0.12
  12   3  14    1.19    0.18
 -19   4  14    1.04    0.23
 -18   4  14    0.54    0.20
 -17  -4  14    0.61    0.12
  17   4 -14    0.63    0.10
 -17   4  14    0.47    0.19
 -16  -4  14    0.06    0.08
 -16   4  14    0.18    0.16
  16   4 -14    0.14    0.07
 -15  -4  14    1.86    0.17
 -15   4  14    1.87    0.29
  15   4 -14    2.02    0.15
 -14  -4  14    3.87    0.21
 -14   4  14    3.11    0.29
  14   4 -14    3.73    0.19
 -13  -4  14    1.87    0.16
 -13   4  14    2.41    0.26
  13   4 -14    1.96    0.14
 -12  -4  14    0.95    0.13
 -12   4  14    1.33    0.21
  12   4 -14    1.11    0.12
 -11  -4  14    0.34    0.09
  11   4 -14    0.41    0.08
 -11   4  14    0.43    0.14
 -10  -4  14    2.38    0.16
  10   4 -14    1.80    0.14
 -10   4  14    1.77    0.13
 -10   4  14    2.15    0.22
  -9  -4  14    0.07    0.07
  -9   4  14    0.00    0.10
   9   4 -14    0.08    0.06
  -9   4  14    0.05    0.07
  -8  -4  14    0.48    0.10
  -8   4  14    0.50    0.09
   8   4 -14    0.48    0.09
  -8   4  14    0.60    0.14
  -7  -4  14    4.25    0.21
   7   4 -14    4.50    0.19
  -7   4  14    3.81    0.19
  -7   4  14    3.60    0.24
  -6  -4  14    0.89    0.14
  -6   4  14    1.01    0.13
   6   4 -14    0.86    0.11
  -6   4  14    0.99    0.16
  -5  -4  14    3.48    0.20
   5   4 -14    3.23    0.16
  -5   4  14    3.24    0.21
  -5   4  14    3.28    0.19
  -4  -4  14    0.29    0.09
  -4   4  14    0.37    0.10
  -4   4  14    0.46    0.10
   4   4 -14    0.37    0.08
  -3  -4  14    5.26    0.25
  -3   4  14    5.75    0.25
  -3   4  14    5.90    0.27
   3   4 -14    5.21    0.21
  -2  -4  14   22.21    0.60
  -2   4  14   21.99    0.58
   2   4 -14   21.86    0.54
  -2   4  14   21.45    0.60
  -1  -4  14    0.55    0.11
   1   4 -14    0.83    0.12
  -1   4  14    1.09    0.15
  -1   4  14    1.18    0.14
   0  -4  14    0.78    0.13
   0   4 -14    0.97    0.12
   0   4  14    1.17    0.16
   0   4  14    0.89    0.14
   1  -4  14    0.47    0.10
  -1   4 -14    0.55    0.10
   1   4  14    0.76    0.11
   1   4  14    0.86    0.13
   2  -4  14    0.48    0.10
   2   4  14    0.32    0.09
   2   4  14    0.36    0.11
   3  -4  14    0.16    0.08
   3   4  14    0.44    0.12
   4  -4  14    1.36    0.15
   4   4  14    1.49    0.18
   5  -4  14    0.11    0.07
   5   4  14    0.01    0.10
   6  -4  14    1.69    0.16
   6  -4  14    1.71    0.16
   6   4  14    2.11    0.22
   7  -4  14    1.75    0.16
   7  -4  14    1.28    0.15
   7   4  14    1.59    0.21
   8  -4  14    0.52    0.11
   8   4  14    0.68    0.16
   9   4  14    0.09    0.13
  10   4  14   -0.02    0.12
  11   4  14    0.90    0.18
  18   5 -14    0.87    0.14
 -18   5  14    0.94    0.24
 -17   5  14    0.14    0.19
  17   5 -14    0.10    0.08
 -16  -5  14    0.18    0.10
 -16   5  14    0.41    0.19
  16   5 -14    0.40    0.10
 -15  -5  14    1.94    0.17
  15   5 -14    1.75    0.16
 -15   5  14    2.21    0.32
 -14  -5  14    2.44    0.19
  14   5 -14    2.54    0.18
 -14   5  14    2.67    0.31
 -13  -5  14    0.10    0.08
  13   5 -14    0.15    0.08
 -13   5  14    0.16    0.15
 -12  -5  14    1.28    0.15
  12   5 -14    0.96    0.13
 -12   5  14    0.96    0.19
 -11  -5  14    0.11    0.08
  11   5 -14    0.17    0.07
 -11   5  14    0.02    0.13
 -10  -5  14    0.40    0.10
  10   5 -14    0.63    0.10
 -10   5  14    0.47    0.14
  -9  -5  14    0.99    0.15
  -9   5  14    0.83    0.12
  -9   5  14    1.25    0.21
   9   5 -14    1.11    0.12
  -8  -5  14    3.90    0.21
   8   5 -14    3.75    0.18
  -8   5  14    3.17    0.26
  -8   5  14    3.33    0.19
  -7  -5  14    2.63    0.19
  -7   5  14    2.57    0.17
   7   5 -14    3.02    0.16
  -7   5  14    2.95    0.25
  -6  -5  14    6.93    0.30
  -6   5  14    7.04    0.28
  -6   5  14    7.65    0.36
   6   5 -14    7.34    0.26
  -5  -5  14    0.23    0.09
  -5   5  14    0.39    0.10
   5   5 -14    0.21    0.07
  -5   5  14   -0.02    0.10
  -4  -5  14    1.29    0.16
  -4   5  14    1.35    0.19
   4   5 -14    1.20    0.12
  -4   5  14    1.28    0.15
  -3  -5  14    1.86    0.17
  -3   5  14    1.46    0.17
   3   5 -14    1.72    0.14
  -3   5  14    1.30    0.18
  -2  -5  14    0.61    0.12
   2   5 -14    0.76    0.11
  -2   5  14    0.48    0.12
  -2   5  14    0.59    0.13
  -1  -5  14    1.92    0.18
   1   5 -14    1.48    0.13
  -1   5  14    1.61    0.18
  -1   5  14    1.31    0.18
   0  -5  14    0.66    0.12
   0   5 -14    0.80    0.11
   0   5  14    0.51    0.12
   0   5  14    0.88    0.14
   1   5  14    0.41    0.10
  -1   5 -14    0.32    0.08
   1   5  14    0.10    0.09
   2   5  14    0.41    0.12
   2   5  14    0.59    0.11
  -2   5 -14    0.63    0.10
   3   5  14    2.12    0.21
   4   5  14    0.32    0.11
   5   5  14    1.22    0.17
   6   5  14    0.10    0.12
   7  -5  14    0.94    0.14
   7   5  14    0.67    0.16
   8   5  14    0.25    0.14
   9   5  14    0.09    0.13
  10   5  14   -0.08    0.12
  11   5  14   -0.13    0.12
 -17   6  14    0.63    0.23
  17   6 -14    0.79    0.13
 -16   6  14    0.27    0.20
  16   6 -14    0.03    0.08
 -15  -6  14    0.39    0.11
  15   6 -14    0.40    0.10
 -15   6  14    0.58    0.21
 -14  -6  14    1.53    0.17
 -14   6  14    1.67    0.27
  14   6 -14    1.85    0.17
 -13  -6  14    1.55    0.17
  13   6 -14    1.61    0.16
 -13   6  14    1.11    0.23
 -12  -6  14    0.10    0.09
 -12   6  14    0.07    0.15
  12   6 -14    0.25    0.09
 -11  -6  14    1.27    0.16
 -11   6  14    1.66    0.25
  11   6 -14    1.53    0.15
 -10  -6  14    0.49    0.12
 -10   6  14    0.63    0.18
  10   6 -14    0.48    0.10
  -9  -6  14    0.04    0.09
   9   6 -14    0.01    0.07
  -9   6  14    0.27    0.14
  -8  -6  14    0.10    0.09
  -8   6  14    0.02    0.07
  -8   6  14   -0.09    0.11
   8   6 -14    0.14    0.07
  -7  -6  14    2.12    0.19
  -7   6  14    1.97    0.24
   7   6 -14    2.04    0.15
  -7   6  14    2.05    0.17
  -6  -6  14    0.30    0.11
  -6   6  14   -0.02    0.12
   6   6 -14    0.23    0.08
  -6   6  14    0.12    0.08
  -5  -6  14    0.24    0.10
  -5   6  14    0.26    0.13
   5   6 -14    0.23    0.08
  -5   6  14    0.32    0.09
  -4  -6  14    0.10    0.09
  -4   6  14   -0.06    0.07
  -4   6  14    0.13    0.12
   4   6 -14   -0.07    0.06
  -3  -6  14    0.08    0.10
   3   6 -14    0.19    0.08
  -3   6  14    0.17    0.09
  -3   6  14    0.07    0.11
  -2  -6  14    2.97    0.23
   2   6 -14    2.98    0.18
  -2   6  14    3.40    0.26
  -2   6  14    3.14    0.22
  -1   6  14    2.93    0.21
  -1   6  14    3.26    0.25
   1   6 -14    2.74    0.17
   0   6  14    0.04    0.09
   0   6  14    0.00    0.10
   0   6 -14   -0.07    0.06
  -1   6 -14    0.82    0.13
   1   6  14    1.22    0.19
   1   6  14    1.09    0.18
  -1   6 -14    0.82    0.18
   2   6  14    1.32    0.19
  -2   6 -14    1.51    0.16
  -2   6 -14    1.31    0.20
[truncated: 167,160 more chars]
