# Supplementary material for: 3′,5′-Di­chloro-N,N-diphenyl-[1,1′-biphen­yl]-4-amine
Source: IUCrdata. 2021 Oct 13;6(Pt 10):x211016. doi: 10.1107/S2414314621010166 (PMC9462299; doi:10.1107/S2414314621010166)
Supplement: Supplementary file 2 [file x-06-x211016-Isup2.hkl]

data_I                                                                          
_shelx_title ' '                                                                
_shelx_refln_list_code          4                                               
_shelx_F_calc_maximum      401.81                                               
_exptl_crystal_F_000       808.00                                               
_reflns_d_resolution_high  0.6689                                               
                                                                                
loop_                                                                           
 _space_group_symop_operation_xyz                                               
 'x, y, z'                                                                      
 '-x+1/2, y+1/2, -z+1/2'                                                        
 '-x, -y, -z'                                                                   
 'x-1/2, -y-1/2, z-1/2'                                                         
                                                                                
_cell_length_a    14.5188                                                       
_cell_length_b     7.7744                                                       
_cell_length_c    18.0700                                                       
_cell_angle_alpha  90.000                                                       
_cell_angle_beta  110.447                                                       
_cell_angle_gamma  90.000                                                       
                                                                                
_shelx_F_squared_multiplier     1.000                                           
                                                                                
loop_                                                                           
 _refln_index_h                                                                 
 _refln_index_k                                                                 
 _refln_index_l                                                                 
 _refln_F_squared_calc                                                          
 _refln_F_squared_meas                                                          
 _refln_F_squared_sigma                                                         
 _refln_observed_status                                                         
   2   0   0       4006.42       4348.32        42.15 o                         
   4   0   0          2.44          5.02         2.04 o                         
   6   0   0         74.20        103.34         6.65 o                         
   8   0   0        307.39        360.62        19.91 o                         
  10   0   0       2848.32       2833.27        47.01 o                         
  12   0   0       2160.96       2054.28        37.71 o                         
   1   1   0        733.56        757.70         9.55 o                         
   2   1   0       3216.72       3649.90        37.93 o                         
   3   1   0       1546.93       1721.30        22.25 o                         
   4   1   0       1815.51       1802.55        15.91 o                         
   5   1   0       1835.77       1944.73        21.82 o                         
   6   1   0       3968.63       4618.17        42.40 o                         
   7   1   0        173.28        190.48         4.74 o                         
   8   1   0        305.03        301.45         5.92 o                         
   9   1   0        381.67        396.48         8.51 o                         
  10   1   0         21.86         34.94         4.16 o                         
  11   1   0        272.48        264.93         9.99 o                         
  12   1   0        953.08        941.60        23.25 o                         
  13   1   0        245.46        244.03        14.97 o                         
  14   1   0        721.13        635.25        27.69 o                         
   0   2   0     161449.44     169464.97      3815.83 o                         
   1   2   0       2534.19       2718.34        30.46 o                         
   2   2   0       7224.83       7464.34        80.36 o                         
   3   2   0        670.19        741.35        18.75 o                         
   4   2   0        392.55        453.31        20.79 o                         
   5   2   0       2717.09       3028.64        33.03 o                         
   6   2   0          7.05         12.57         2.75 o                         
   7   2   0        473.57        593.12        12.74 o                         
   8   2   0         34.00         36.92         6.08 o                         
   9   2   0          0.03          5.63         7.04 o                         
  10   2   0       1536.46       1540.00        34.93 o                         
  11   2   0          2.59         10.39         8.31 o                         
  12   2   0       1900.29       1790.62        74.43 o                         
  13   2   0        424.79        447.19        20.77 o                         
  14   2   0        134.05        134.27        14.97 o                         
  15   2   0          0.20          5.19        10.39 o                         
   1   3   0       2389.99       2382.77        29.34 o                         
   2   3   0        173.88        240.42        12.20 o                         
   3   3   0        259.29        354.06         9.24 o                         
   4   3   0         83.46         61.75         5.25 o                         
   5   3   0       3876.97       4023.37        44.53 o                         
   6   3   0       3925.89       4408.92        46.79 o                         
   7   3   0       2128.33       2252.10        41.25 o                         
   8   3   0       1164.93       1108.53        19.50 o                         
   9   3   0        733.48        756.32        15.32 o                         
  10   3   0        133.28        107.44        12.81 o                         
  11   3   0        833.31        776.96        27.44 o                         
  12   3   0        533.07        549.52        24.54 o                         
  13   3   0        514.92        444.82        23.37 o                         
  14   3   0         51.15         46.40        17.31 o                         
  15   3   0        181.51        273.49        25.96 o                         
  16   3   0        398.02        450.04        31.16 o                         
   0   4   0       5281.77       5646.88        88.72 o                         
   1   4   0         10.67         14.79         4.25 o                         
   2   4   0       3400.94       3466.87        41.63 o                         
   3   4   0         87.53        100.34        11.74 o                         
   4   4   0        436.92        429.96        12.49 o                         
   5   4   0       1171.99       1226.82        48.72 o                         
   6   4   0        235.54        239.00         7.89 o                         
   7   4   0          1.79          2.45         4.25 o                         
   8   4   0        576.58        600.19        27.03 o                         
   9   4   0        240.45        281.37        13.24 o                         
  10   4   0        334.98        331.97        26.83 o                         
  11   4   0         74.89         89.08        13.72 o                         
  12   4   0       1024.83        941.07        38.08 o                         
  13   4   0        248.72        239.37        21.13 o                         
  14   4   0          2.91         -8.65        10.81 o                         
  15   4   0          0.32         -0.18        11.20 o                         
  16   4   0       1000.54        958.93        45.00 o                         
   1   5   0       1362.86       1339.05        22.43 o                         
   2   5   0         88.12        108.31         7.99 o                         
   3   5   0        589.45        506.49        13.74 o                         
   4   5   0        284.60        249.99        10.44 o                         
   5   5   0        748.21        714.92        15.31 o                         
   6   5   0       1002.90       1059.29        18.86 o                         
   7   5   0       2406.84       2402.27        35.73 o                         
   8   5   0        749.00        692.93        21.08 o                         
   9   5   0          6.20         -1.99         5.73 o                         
  10   5   0        111.64        120.63        17.31 o                         
  11   5   0        119.98        129.77        25.10 o                         
  12   5   0          2.18         -1.04        11.52 o                         
  13   5   0         14.40         12.69        12.12 o                         
  14   5   0          4.68         14.24        12.81 o                         
  15   5   0          4.34         -3.21        19.91 o                         
  16   5   0         68.41         55.39        20.77 o                         
  17   5   0         41.24         50.20        19.04 o                         
   0   6   0        679.61        990.09        34.62 o                         
   1   6   0         66.46         82.76        12.74 o                         
   2   6   0        276.28        278.36        12.33 o                         
   3   6   0          0.66         14.89         6.08 o                         
   4   6   0        457.97        430.79        14.02 o                         
   5   6   0         25.65         22.13         7.39 o                         
   6   6   0        275.24        295.83        14.29 o                         
   7   6   0        154.48        186.35        14.99 o                         
   8   6   0         63.06         82.31        11.65 o                         
   9   6   0        177.35        205.82        20.77 o                         
  10   6   0         56.34         72.80        18.17 o                         
  11   6   0         89.86        123.90        26.83 o                         
  12   6   0        175.23        210.36        40.68 o                         
  13   6   0          0.81        -23.37        23.37 o                         
  14   6   0          1.25        -10.69        13.10 o                         
  15   6   0          8.02         17.04        14.68 o                         
  16   6   0        652.05        752.95        45.00 o                         
  17   6   0        130.63        107.32        22.50 o                         
   1   7   0        441.84        435.91        15.57 o                         
   2   7   0        223.91        209.51        19.74 o                         
   3   7   0        336.91        334.38        14.36 o                         
   4   7   0        836.17        804.73        23.23 o                         
   5   7   0         79.73         67.70         7.65 o                         
   6   7   0         25.82         21.10         9.49 o                         
   7   7   0        598.62        611.29        23.90 o                         
   8   7   0         68.24         43.81        11.30 o                         
   9   7   0        333.00        303.18        25.15 o                         
  10   7   0          0.20          1.43        13.10 o                         
  11   7   0         97.15        120.73        24.23 o                         
  12   7   0        233.38        223.77        26.59 o                         
  13   7   0         33.53         49.16        17.28 o                         
  14   7   0        103.90        118.54        20.77 o                         
  15   7   0         15.08         -3.72        27.69 o                         
  16   7   0          2.49          5.79        15.35 o                         
   0   8   0       1316.73       1353.05        39.70 o                         
   1   8   0        262.74        254.17        14.64 o                         
   2   8   0          0.59         -6.48         6.84 o                         
   3   8   0          3.70         -2.54         6.87 o                         
   4   8   0        616.34        581.64        18.80 o                         
   5   8   0         12.61         18.56         8.13 o                         
   6   8   0        228.36        221.05        17.99 o                         
   7   8   0         13.02         19.25        13.01 o                         
   8   8   0         49.99         31.73        15.58 o                         
   9   8   0          6.99          1.04        14.40 o                         
  10   8   0          1.33         -9.00        13.58 o                         
  11   8   0          0.02         -5.73        14.68 o                         
  12   8   0         37.51         25.24        23.37 o                         
  13   8   0         18.39          9.15        15.99 o                         
  14   8   0          7.65          7.89        16.44 o                         
   1   9   0         49.88         41.22         9.08 o                         
   2   9   0        110.13        115.98        11.82 o                         
   3   9   0          0.74          6.87         7.70 o                         
   4   9   0        285.08        291.63        15.74 o                         
   5   9   0         68.73         89.95        14.41 o                         
   6   9   0          2.40        -10.78        10.78 o                         
   7   9   0         78.08         89.28        18.57 o                         
   8   9   0          0.44        -13.36        13.36 o                         
   9   9   0        100.40        129.14        36.35 o                         
  10   9   0         20.64         25.78        19.04 o                         
  11   9   0        190.67        180.85        25.96 o                         
  12   9   0        105.87         92.44        22.02 o                         
   0  10   0       1135.96       1083.66        40.33 o                         
   1  10   0        883.61        882.77        26.82 o                         
   2  10   0          7.42          5.79        11.32 o                         
   3  10   0          8.00          9.06         9.99 o                         
   4  10   0        343.62        352.72        25.57 o                         
   5  10   0          1.31         13.91        26.13 o                         
   6  10   0        247.82        332.96        29.09 o                         
   7  10   0         15.37         30.88        16.68 o                         
   8  10   0         19.49         27.47        16.68 o                         
   9  10   0         48.50         51.83        25.10 o                         
  10  10   0          0.00         26.27        18.23 o                         
   1  11   0         13.24         17.64        10.96 o                         
   2  11   0          1.61         12.99         9.61 o                         
   3  11   0         55.98         66.54        20.99 o                         
   4  11   0          3.09         18.12        13.51 o                         
   5  11   0         11.15         11.94        16.48 o                         
   6  11   0         34.53         35.86        38.95 o                         
 -13   0   1         56.63         37.56         9.52 o                         
 -11   0   1         43.35         46.36         7.04 o                         
  -9   0   1         99.52        106.21         8.31 o                         
  -7   0   1       1632.65       1633.01        27.36 o                         
  -5   0   1      17542.75      18549.54       203.58 o                         
  -3   0   1      17265.29      18055.04       177.38 o                         
  -1   0   1        441.47        451.88         7.34 o                         
   1   0   1        368.94        406.83         6.00 o                         
   3   0   1         22.04         25.21         2.75 o                         
   5   0   1       2149.71       2176.86        27.95 o                         
   7   0   1       4665.81       4635.67        69.08 o                         
   9   0   1       1330.62       1491.37        30.29 o                         
  11   0   1        392.06        413.72        14.69 o                         
  13   0   1        454.60        467.35        22.50 o                         
 -14   1   1         10.03         -3.46         8.65 o                         
 -13   1   1        215.42        246.32        15.35 o                         
 -12   1   1        188.92        199.38        18.99 o                         
 -11   1   1         72.03         93.52         6.50 o                         
 -10   1   1          3.29          2.88         3.37 o                         
  -9   1   1          1.46          5.40         3.25 o                         
  -8   1   1        517.80        577.16        10.49 o                         
  -7   1   1       2091.95       2783.74        30.35 o                         
  -6   1   1        400.50        397.30        19.80 o                         
  -5   1   1         58.16         53.58         3.52 o                         
  -4   1   1         16.07         18.85         6.16 o                         
  -3   1   1      26834.50      29392.35       287.50 o                         
  -2   1   1        216.27        227.81         3.98 o                         
  -1   1   1        432.40        491.60         8.68 o                         
   0   1   1        952.83       1015.80        10.32 o                         
   1   1   1        554.19        522.11        10.32 o                         
   2   1   1        532.62        545.76         6.83 o                         
   3   1   1        353.84        399.24         9.93 o                         
   4   1   1       3081.70       3347.82        34.38 o                         
   5   1   1        608.62        660.54         9.93 o                         
   6   1   1         48.53         45.12         4.80 o                         
   7   1   1       3113.19       3427.14        44.03 o                         
   8   1   1          0.02          0.11         4.51 o                         
   9   1   1       1554.80       1611.30        29.42 o                         
  10   1   1        104.67        104.20         7.56 o                         
  11   1   1       2007.13       1975.31        30.24 o                         
  12   1   1        145.51        135.31        13.53 o                         
  13   1   1         20.63          1.73        10.39 o                         
  14   1   1          0.29          3.46        10.39 o                         
 -15   2   1        663.70        716.60        32.89 o                         
 -14   2   1        189.58        182.82        15.77 o                         
 -13   2   1         55.32         49.51        10.81 o                         
 -12   2   1         67.45         69.88        10.47 o                         
 -11   2   1        284.28        266.34        11.37 o                         
 -10   2   1        370.44        373.44        11.74 o                         
  -9   2   1        315.93        313.67         9.51 o                         
  -8   2   1          4.39          2.68         3.49 o                         
  -7   2   1        696.87        686.78        13.77 o                         
  -6   2   1        179.15        186.70         6.99 o                         
  -5   2   1       9808.66      10012.08       117.38 o                         
  -4   2   1        215.21        227.78         4.49 o                         
  -3   2   1       7267.23       7372.27        65.67 o                         
  -2   2   1        223.01        222.22         7.55 o                         
  -1   2   1         83.28         77.79        26.90 o                         
   0   2   1       1173.80       1215.99        37.73 o                         
   1   2   1        145.55        136.78         5.82 o                         
   2   2   1      14543.86      15592.47       177.43 o                         
   3   2   1       2957.03       3206.16        34.72 o                         
   4   2   1        772.54        807.37        10.34 o                         
   5   2   1       3239.90       3372.39        32.61 o                         
   6   2   1        101.34         98.04         6.50 o                         
   7   2   1       2833.33       2793.88        37.84 o                         
   8   2   1        540.70        570.66        13.07 o                         
   9   2   1        625.15        616.11        33.02 o                         
  10   2   1        722.19        692.02        41.12 o                         
  11   2   1        277.32        273.12        17.31 o                         
  12   2   1        168.99        157.77        15.35 o                         
  13   2   1        687.94        746.01        25.36 o                         
  14   2   1         22.48         32.89        12.12 o                         
  15   2   1          0.38        -10.39        10.39 o                         
 -16   3   1          5.68         25.96        13.85 o                         
 -15   3   1         21.62         28.73        11.52 o                         
 -14   3   1         47.38         44.66        11.52 o                         
 -13   3   1        280.76        290.08        32.02 o                         
 -12   3   1        498.19        559.73        24.01 o                         
 -11   3   1        391.56        360.03        21.13 o                         
 -10   3   1        210.52        221.45        10.58 o                         
  -9   3   1         97.60         72.11         6.85 o                         
  -8   3   1       1554.93       1570.64        25.95 o                         
  -7   3   1        171.44        127.24         9.59 o                         
  -6   3   1       1371.18       1397.19        17.74 o                         
  -5   3   1          5.92         16.63         4.75 o                         
  -4   3   1         34.71         27.57         3.76 o                         
  -3   3   1       1175.03       1125.58        28.23 o                         
  -2   3   1        187.78        167.58         9.84 o                         
  -1   3   1       7088.78       6979.28        72.74 o                         
   0   3   1       4025.37       4042.75        44.87 o                         
   1   3   1       1889.74       1894.81        32.98 o                         
   2   3   1       2044.90       2030.06        25.98 o                         
   3   3   1         20.14         33.62         7.00 o                         
   4   3   1       5065.52       5379.06        57.65 o                         
   5   3   1         17.66         18.46         2.83 o                         
   6   3   1        438.21        362.90        12.74 o                         
   7   3   1        286.41        292.94        10.30 o                         
   8   3   1         41.90         61.48         7.50 o                         
   9   3   1        168.63        167.40        15.69 o                         
  10   3   1        213.58        220.04        17.87 o                         
  11   3   1        555.53        528.40        23.28 o                         
  12   3   1        440.02        426.83        27.69 o                         
  13   3   1         32.91         24.62        10.81 o                         
  14   3   1          1.96         -5.52         9.56 o                         
  15   3   1         13.18         38.08        15.58 o                         
  16   3   1         53.54         64.04        17.31 o                         
 -16   4   1        158.28        133.28        20.77 o                         
 -15   4   1        337.16        323.68        23.66 o                         
 -14   4   1         35.63         25.96        11.52 o                         
 -13   4   1         67.42         63.82        15.58 o                         
 -12   4   1        362.58        337.59        22.73 o                         
 -11   4   1        963.15        956.75        31.97 o                         
 -10   4   1        188.05        202.40        10.03 o                         
  -9   4   1        700.86        666.45        17.55 o                         
  -8   4   1         19.09         17.93         5.47 o                         
  -7   4   1         11.57         14.82         4.28 o                         
  -6   4   1         14.54         33.16         7.82 o                         
  -5   4   1       1616.74       1580.25        22.77 o                         
  -4   4   1        174.95        182.07        12.49 o                         
  -3   4   1        685.95        683.56        14.78 o                         
  -2   4   1        862.78        839.39        43.27 o                         
  -1   4   1        137.59        161.43         8.24 o                         
   0   4   1       1613.76       1666.63        55.71 o                         
   1   4   1         23.20         12.24         4.57 o                         
   2   4   1       1419.88       1521.54        48.97 o                         
   3   4   1       4149.06       4328.98        49.90 o                         
   4   4   1       1935.28       1950.35        29.10 o                         
   5   4   1       1116.93       1081.89        17.94 o                         
   6   4   1          9.64          3.13         5.65 o                         
   7   4   1       1377.79       1340.59        20.49 o                         
   8   4   1        369.99        357.27        18.60 o                         
   9   4   1         81.07         79.28         6.09 o                         
  10   4   1        150.38        168.83        40.68 o                         
  11   4   1          0.56         -4.87         9.56 o                         
  12   4   1         80.61         92.14        14.09 o                         
  13   4   1        741.11        786.91        31.19 o                         
  14   4   1        156.53        133.11        16.62 o                         
  15   4   1         21.26         39.81        17.31 o                         
  16   4   1         81.88         95.20        20.77 o                         
 -17   5   1         10.94         19.04        15.58 o                         
 -16   5   1          5.36         -4.56        12.02 o                         
 -15   5   1         22.31         30.58        17.31 o                         
 -14   5   1         20.92         19.43        12.81 o                         
 -13   5   1        289.44        343.09        62.31 o                         
 -12   5   1         97.84        115.43        15.69 o                         
 -11   5   1       1373.34       1285.51        77.03 o                         
 -10   5   1        741.15        753.90        30.71 o                         
  -9   5   1        131.42        137.52        10.38 o                         
  -8   5   1        888.72        868.33        43.39 o                         
  -7   5   1       1099.59       1032.59        18.20 o                         
  -6   5   1        794.85        770.95        15.61 o                         
  -5   5   1          7.10          0.26         4.71 o                         
  -4   5   1        339.76        349.05        16.74 o                         
  -3   5   1        247.07        318.56        11.19 o                         
  -2   5   1          2.20          4.70         4.73 o                         
  -1   5   1       4760.66       4792.64        56.52 o                         
   0   5   1       2785.32       2774.31        46.33 o                         
   1   5   1       1022.86       1054.88        19.49 o                         
   2   5   1       1680.00       1653.88        25.98 o                         
   3   5   1         77.59         61.78         6.08 o                         
   4   5   1        487.45        489.54        16.49 o                         
   5   5   1        238.85        225.44         9.21 o                         
   6   5   1        473.78        420.53        11.47 o                         
   7   5   1         68.19         76.06         6.51 o                         
   8   5   1         10.81         16.51         4.73 o                         
   9   5   1        140.30        133.95        15.69 o                         
  10   5   1         30.65         26.44        17.31 o                         
  11   5   1        186.44        209.95        20.77 o                         
  12   5   1        110.31        120.90        16.62 o                         
  13   5   1         57.27         64.91        15.35 o                         
  14   5   1         16.95         13.25        14.71 o                         
  15   5   1         22.05         42.44        14.97 o                         
  16   5   1        121.05        128.09        24.23 o                         
  17   5   1         71.14         27.69        19.04 o                         
 -17   6   1        180.98        250.98        31.16 o                         
 -16   6   1         48.06         37.46        23.37 o                         
 -15   6   1         24.82         -9.38        21.64 o                         
 -14   6   1        130.98        143.76        19.51 o                         
 -13   6   1        101.87         76.49        16.97 o                         
 -12   6   1        490.65        483.50        29.78 o                         
 -11   6   1        560.55        576.02        29.78 o                         
 -10   6   1          9.89         10.70        12.02 o                         
  -9   6   1       1017.71       1035.88        30.37 o                         
  -8   6   1        118.33        136.52        13.55 o                         
  -7   6   1         11.57          6.68         7.25 o                         
  -6   6   1         63.18         63.98        11.47 o                         
  -5   6   1         11.70          8.23         6.50 o                         
  -4   6   1        107.20        111.30        12.99 o                         
  -3   6   1         45.08         50.24         7.51 o                         
  -2   6   1        715.62        672.11        21.99 o                         
  -1   6   1        540.42        554.54        15.72 o                         
   0   6   1        790.83        765.07        24.48 o                         
   1   6   1       1416.22       1302.21        45.22 o                         
   2   6   1        103.34        117.56        13.45 o                         
   3   6   1       1167.16       1206.25        23.18 o                         
   4   6   1        963.23        978.35        20.52 o                         
   5   6   1         62.62         62.74        10.37 o                         
   6   6   1        276.95        273.30        11.47 o                         
   7   6   1        380.23        350.34        11.63 o                         
   8   6   1         18.82          0.37         7.37 o                         
   9   6   1         94.91         80.31        15.69 o                         
  10   6   1        144.04        158.32        19.95 o                         
  11   6   1        402.69        391.63        27.21 o                         
  12   6   1         12.74         17.23        18.17 o                         
  13   6   1        307.35        337.08        29.08 o                         
  14   6   1         89.35         96.98        18.57 o                         
  15   6   1        104.90        121.04        36.35 o                         
  16   6   1          3.88         31.16        19.04 o                         
  17   6   1        105.03        100.39        22.50 o                         
 -16   7   1          4.12         15.94        16.44 o                         
 -15   7   1         34.02         46.79        19.91 o                         
 -14   7   1          3.18          9.25        23.37 o                         
 -13   7   1        247.05        257.31        26.55 o                         
 -12   7   1          0.40          5.19        20.77 o                         
 -11   7   1        788.68        777.98        60.58 o                         
 -10   7   1        449.90        424.74        37.21 o                         
  -9   7   1         18.28         27.35        19.91 o                         
  -8   7   1        104.16        110.77        18.36 o                         
  -7   7   1        281.22        286.49        19.18 o                         
  -6   7   1        326.36        322.41        13.46 o                         
  -5   7   1         11.83          6.25         6.13 o                         
  -4   7   1         59.99         51.07         7.79 o                         
  -3   7   1         57.58         56.26         8.10 o                         
  -2   7   1         29.72         26.52         9.24 o                         
  -1   7   1        766.48        759.00        21.24 o                         
   0   7   1        902.55        865.50        20.70 o                         
   1   7   1        106.50        111.00        10.24 o                         
   2   7   1        434.97        430.77        20.99 o                         
   3   7   1         34.06         47.86         7.99 o                         
   4   7   1         33.04         42.61         7.48 o                         
   5   7   1        859.95        857.24        23.48 o                         
   6   7   1          4.98          6.33         5.41 o                         
   7   7   1        118.17        105.98        13.78 o                         
   8   7   1         34.05         34.25        37.21 o                         
   9   7   1         46.81         50.82        15.99 o                         
  10   7   1          8.06         -0.65        13.36 o                         
  11   7   1        352.68        352.65        52.79 o                         
  12   7   1          0.31         13.08        14.92 o                         
  13   7   1         24.87         45.66        16.97 o                         
  14   7   1          2.64         33.54        17.46 o                         
  15   7   1         85.55         68.80        20.77 o                         
 -14   8   1        220.47        214.42        24.90 o                         
 -13   8   1        125.02        129.27        21.45 o                         
 -12   8   1        168.74        155.04        37.21 o                         
 -11   8   1         59.57         54.13        26.83 o                         
 -10   8   1         16.28         11.58        14.68 o                         
  -9   8   1        719.47        689.04        35.86 o                         
  -8   8   1        139.08        135.38        14.68 o                         
  -7   8   1         17.43         19.39        10.94 o                         
  -6   8   1         45.02         39.30        10.94 o                         
  -5   8   1         10.56          7.63         7.21 o                         
  -4   8   1         51.01         56.30         8.34 o                         
  -3   8   1         66.24         66.97         9.35 o                         
  -2   8   1        212.73        202.16        16.24 o                         
  -1   8   1        707.64        703.48        20.00 o                         
   0   8   1        256.19        248.95        14.24 o                         
   1   8   1       2016.97       2063.19        35.47 o                         
   2   8   1         97.55         93.64        13.74 o                         
   3   8   1        125.00        124.72        15.49 o                         
   4   8   1        143.26        159.99        12.52 o                         
   5   8   1          5.12         16.95         8.60 o                         
   6   8   1        303.56        262.61        19.85 o                         
   7   8   1         33.78         25.13        10.58 o                         
   8   8   1         12.77         24.67        13.36 o                         
   9   8   1        113.44         89.13        30.29 o                         
  10   8   1        153.33        131.93        20.70 o                         
  11   8   1        299.29        320.85        53.66 o                         
  12   8   1          0.95         -3.60        15.35 o                         
  13   8   1         83.77         83.30        20.16 o                         
  14   8   1          0.43         32.83        17.56 o                         
 -13   9   1        195.89        199.58        33.75 o                         
 -12   9   1         12.77         -2.42        26.83 o                         
 -11   9   1        195.24        225.15        28.69 o                         
 -10   9   1         13.97          0.26        14.92 o                         
  -9   9   1          1.60          3.46        15.13 o                         
  -8   9   1         27.82         34.90        19.91 o                         
  -7   9   1          0.21          0.64        23.00 o                         
  -6   9   1        112.67        109.96        23.47 o                         
  -5   9   1          2.66          1.71        10.79 o                         
  -4   9   1         47.37         60.80         9.36 o                         
  -3   9   1          2.99          0.83         7.84 o                         
  -2   9   1        248.95        226.31        15.60 o                         
  -1   9   1          3.60         -0.43         7.54 o                         
   0   9   1        181.24        180.11        14.77 o                         
   1   9   1         26.85         29.76         8.86 o                         
   2   9   1          3.84          4.58        11.74 o                         
   3   9   1         14.32         26.07         8.52 o                         
   4   9   1         62.36         74.40        14.75 o                         
   5   9   1        511.43        515.85        28.14 o                         
   6   9   1        241.01        224.44        20.76 o                         
   7   9   1         61.44         72.70        17.81 o                         
   8   9   1         10.80         42.18        26.83 o                         
   9   9   1        102.07         90.77        20.44 o                         
  10   9   1         24.47          4.08        19.04 o                         
  11   9   1        269.96        260.60        29.78 o                         
  12   9   1          1.92        -23.40        37.21 o                         
 -10  10   1         18.57        -32.89        43.27 o                         
  -9  10   1        157.67        153.62        61.45 o                         
  -8  10   1         24.74         43.27        23.37 o                         
  -7  10   1         34.46         51.77        18.03 o                         
  -6  10   1          3.04          7.25        12.33 o                         
  -5  10   1          4.50          7.46        19.87 o                         
  -4  10   1         16.13         10.81        14.18 o                         
  -3  10   1        132.14        138.58        14.74 o                         
  -2  10   1         17.55         20.02         9.19 o                         
  -1  10   1        491.51        521.82        22.13 o                         
   0  10   1        155.93        171.30        16.49 o                         
   1  10   1        693.96        746.45        25.18 o                         
   2  10   1         24.76         16.27        10.99 o                         
   3  10   1         43.77         67.71        14.74 o                         
   4  10   1         11.26         17.84        13.30 o                         
   5  10   1         19.74         24.35        13.49 o                         
   6  10   1         67.86         81.56        41.54 o                         
   7  10   1          5.45          2.31        15.48 o                         
   8  10   1         23.10          2.31        16.44 o                         
   9  10   1          2.56          1.15        22.50 o                         
  10  10   1          4.50         -5.19        19.04 o                         
  -6  11   1         15.58        -15.21        16.44 o                         
  -5  11   1         27.06         11.11        14.86 o                         
  -4  11   1         76.11         96.56        17.09 o                         
  -3  11   1          1.19         13.29        13.19 o                         
  -2  11   1        113.30        100.96        13.02 o                         
  -1  11   1         22.91         33.65        11.39 o                         
   0  11   1         56.11         50.70        13.35 o                         
   1  11   1         52.47         48.95        11.57 o                         
   2  11   1         15.70         11.08        10.01 o                         
   3  11   1         18.09         17.51        15.96 o                         
   4  11   1          2.05         -1.09        12.90 o                         
   5  11   1         46.34         27.69        17.03 o                         
   6  11   1        190.65        217.10        32.02 o                         
 -12   0   2          6.74         11.08         5.76 o                         
 -10   0   2        205.97        172.74         9.56 o                         
  -8   0   2       7880.36       8025.40       113.51 o                         
  -6   0   2       8777.94       9483.81       131.23 o                         
  -4   0   2        213.99        216.04         5.27 o                         
  -2   0   2       5838.75       6108.02        69.16 o                         
   0   0   2      10070.12      10721.37       216.37 o                         
   2   0   2        139.81         95.55         5.39 o                         
   4   0   2       1679.64       1707.50        22.30 o                         
   6   0   2         15.39         32.00         5.11 o                         
   8   0   2         68.70         75.38         7.34 o                         
  10   0   2        874.84        859.51        31.16 o                         
  12   0   2         40.26         46.74        10.39 o                         
 -14   1   2         95.33         92.35        17.31 o                         
 -13   1   2         45.72         46.65         8.64 o                         
 -12   1   2       1047.36       1016.94        20.68 o                         
 -11   1   2        125.89        115.93         8.88 o                         
 -10   1   2        169.88        142.53         6.17 o                         
  -9   1   2          1.57          2.72         2.54 o                         
  -8   1   2       2296.30       2524.50        34.42 o                         
  -7   1   2        119.86        128.13         8.56 o                         
  -6   1   2       3480.25       3424.71        51.59 o                         
  -5   1   2         34.97         58.41         6.63 o                         
  -4   1   2       2606.65       2554.07        32.16 o                         
  -3   1   2        106.47        118.69         3.76 o                         
  -2   1   2         40.17         39.81         3.10 o                         
  -1   1   2        164.66        148.59         4.46 o                         
   0   1   2       8859.29       9880.66        84.47 o                         
   1   1   2        194.82        197.30         4.33 o                         
   2   1   2       6244.35       6791.03        59.63 o                         
   3   1   2       3207.89       3354.18        51.92 o                         
   4   1   2       2773.68       2802.46        35.46 o                         
   5   1   2        140.51        146.53        11.28 o                         
   6   1   2       4820.64       4678.51        57.08 o                         
   7   1   2        629.40        655.55        14.00 o                         
   8   1   2       1313.20       1217.96        20.80 o                         
   9   1   2         30.50         27.26         5.04 o                         
  10   1   2       2472.76       2492.28        35.73 o                         
  11   1   2        141.94        136.23         9.40 o                         
  12   1   2         17.56         11.87         5.25 o                         
  13   1   2          3.50         -3.46        10.39 o                         
  14   1   2          8.66         -5.19        10.39 o                         
 -15   2   2          3.56         -1.24         7.57 o                         
 -14   2   2        296.51        273.32        20.77 o                         
 -13   2   2        231.57        198.84        32.89 o                         
 -12   2   2          3.44          1.60         5.32 o                         
 -11   2   2         76.29         73.46         6.61 o                         
 -10   2   2        722.69        693.98        15.74 o                         
  -9   2   2         95.81        111.07         6.76 o                         
  -8   2   2       2828.86       2765.12        38.23 o                         
  -7   2   2         16.47         19.26         5.36 o                         
  -6   2   2       2688.75       2746.06        49.97 o                         
  -5   2   2          0.02          1.07         3.51 o                         
  -4   2   2        102.49        118.56         3.52 o                         
  -3   2   2      10155.89      10884.36        95.24 o                         
  -2   2   2      11455.55      12103.33       119.34 o                         
  -1   2   2       1483.67       1504.63        18.96 o                         
   0   2   2       4533.61       5070.69        66.72 o                         
   1   2   2        787.15        784.13        13.50 o                         
   2   2   2       1481.90       1389.31        17.89 o                         
   3   2   2        385.96        432.30        17.99 o                         
   4   2   2       2213.24       2185.09        30.48 o                         
   5   2   2         68.77         84.85        14.71 o                         
   6   2   2          4.55         -1.73         6.53 o                         
   7   2   2        351.34        367.96        24.65 o                         
   8   2   2        451.99        429.75        11.85 o                         
   9   2   2        733.60        726.54        16.30 o                         
  10   2   2       1096.47       1038.81        19.89 o                         
  11   2   2        359.98        362.27        12.70 o                         
  12   2   2         60.94         62.35        13.85 o                         
  13   2   2        123.39        129.82        20.77 o                         
  14   2   2        463.00        446.58        27.69 o                         
  15   2   2         64.27         60.58        15.58 o                         
 -16   3   2         57.40         74.43        15.58 o                         
 -15   3   2        978.53        945.20        31.05 o                         
 -14   3   2         63.28         57.74        11.79 o                         
 -13   3   2        262.26        314.86        20.16 o                         
 -12   3   2       1875.93       1787.05        42.41 o                         
 -11   3   2        287.33        279.45        14.91 o                         
 -10   3   2         55.75         53.35         5.73 o                         
  -9   3   2         36.95         19.57         6.65 o                         
  -8   3   2       1517.95       1576.06        26.23 o                         
  -7   3   2        349.30        317.86        15.65 o                         
  -6   3   2       3500.57       3368.63        42.22 o                         
  -5   3   2         43.13         27.47         5.52 o                         
  -4   3   2        796.42        737.69        13.14 o                         
  -3   3   2         23.58         16.37         5.27 o                         
  -2   3   2        197.13        208.43         7.23 o                         
  -1   3   2        330.00        296.90        13.49 o                         
   0   3   2        592.36        710.18        19.24 o                         
   1   3   2        352.67        328.15         8.82 o                         
   2   3   2       1244.37       1283.19        18.53 o                         
   3   3   2       4103.90       4392.00        48.25 o                         
   4   3   2       1618.31       1562.53        20.95 o                         
   5   3   2        104.23        127.91         6.50 o                         
   6   3   2        258.90        249.61        17.46 o                         
   7   3   2       1078.92       1123.03        79.62 o                         
   8   3   2        119.08         95.58         8.66 o                         
   9   3   2        141.53        161.62         8.59 o                         
  10   3   2        668.28        682.21        25.79 o                         
  11   3   2        179.14        178.06        17.00 o                         
  12   3   2        106.32        100.41        15.58 o                         
  13   3   2          7.95          9.37         9.93 o                         
  14   3   2          3.18         -1.73        12.12 o                         
  15   3   2         37.68         46.74        17.31 o                         
 -17   4   2        163.31        188.67        29.43 o                         
 -16   4   2        161.08        193.47        20.38 o                         
 -15   4   2         17.18         18.69        11.52 o                         
 -14   4   2          5.00         14.71        25.96 o                         
 -13   4   2        238.79        240.73        51.06 o                         
 -12   4   2          2.13         -7.64         9.93 o                         
 -11   4   2        146.23        161.93        25.96 o                         
 -10   4   2       1217.46       1259.20        24.20 o                         
  -9   4   2         17.20         20.96         5.68 o                         
  -8   4   2          0.62          8.21         5.47 o                         
  -7   4   2          0.04          1.10         5.97 o                         
  -6   4   2        189.34        202.53        10.25 o                         
  -5   4   2        168.95        147.05         7.48 o                         
  -4   4   2        677.62        686.65        13.73 o                         
  -3   4   2       2041.18       2213.83        34.23 o                         
  -2   4   2       8730.42       9197.17        96.44 o                         
  -1   4   2       2242.61       2165.85        29.23 o                         
   0   4   2       1388.70       1529.75        22.77 o                         
   1   4   2       1534.34       1513.34        22.89 o                         
   2   4   2       2812.42       2839.23        35.59 o                         
   3   4   2          8.46         31.31         4.71 o                         
   4   4   2       1344.89       1263.70        19.76 o                         
   5   4   2         12.48          7.66         4.04 o                         
   6   4   2          4.36          1.87         3.81 o                         
   7   4   2        345.67        336.95        17.49 o                         
   8   4   2       2195.38       2138.17        33.56 o                         
   9   4   2        972.28        980.50        20.83 o                         
  10   4   2       1297.71       1246.04        36.60 o                         
  11   4   2        252.37        226.24        20.16 o                         
  12   4   2        112.97        105.31        15.35 o                         
  13   4   2        137.58        171.41        18.94 o                         
  14   4   2        270.92        301.15        25.10 o                         
  15   4   2         87.62         90.01        20.77 o                         
  16   4   2        595.92        688.91        41.54 o                         
 -17   5   2         23.77         91.74        19.04 o                         
 -16   5   2          9.79         30.51        13.36 o                         
 -15   5   2        434.88        361.49        25.92 o                         
 -14   5   2         44.70         56.47        14.40 o                         
 -13   5   2        315.27        350.39        48.47 o                         
 -12   5   2       1745.59       1666.86        46.57 o                         
 -11   5   2         12.30          4.83        11.25 o                         
 -10   5   2        155.59        144.88        10.85 o                         
  -9   5   2         30.05         27.53         8.61 o                         
  -8   5   2        817.47        782.99        16.58 o                         
  -7   5   2         91.55         82.42        16.74 o                         
  -6   5   2       1531.00       1536.91        24.04 o                         
  -5   5   2        418.02        381.27        11.59 o                         
  -4   5   2        179.10        195.27         9.30 o                         
  -3   5   2        405.05        403.52        28.98 o                         
  -2   5   2        544.17        560.37        14.12 o                         
  -1   5   2        183.37        162.99        14.99 o                         
   0   5   2         70.34         66.58         6.63 o                         
   1   5   2         10.43          8.65         6.50 o                         
   2   5   2         43.66         42.73         5.90 o                         
   3   5   2        109.75        125.87         9.74 o                         
   4   5   2        138.54        128.56         8.49 o                         
   5   5   2         75.86         62.75         6.91 o                         
   6   5   2        175.82        197.43        11.49 o                         
   7   5   2         22.92         30.24         7.76 o                         
   8   5   2        123.72        112.60        15.58 o                         
   9   5   2        236.14        236.96        20.70 o                         
  10   5   2        270.87        239.38        21.45 o                         
  11   5   2        185.78        172.46        19.47 o                         
  12   5   2        176.51        167.11        19.51 o                         
  13   5   2          0.32          3.38        12.81 o                         
  14   5   2         20.34         33.10        14.54 o                         
  15   5   2          8.83          3.46        17.31 o                         
  16   5   2         17.27         17.31        19.04 o                         
  17   5   2         13.63         22.50        17.31 o                         
 -17   6   2        129.16        136.74        24.23 o                         
 -16   6   2        174.61        185.19        48.47 o                         
 -15   6   2         20.33          7.07        14.09 o                         
 -14   6   2        170.53        215.11        27.69 o                         
 -13   6   2          6.62          7.50        34.62 o                         
 -12   6   2         40.76         47.43        13.58 o                         
 -11   6   2          4.51         -5.89        13.85 o                         
 -10   6   2        484.37        433.55        26.55 o                         
  -9   6   2          5.75          8.39         7.37 o                         
  -8   6   2        172.71        192.06        16.34 o                         
  -7   6   2          6.56          5.41         6.18 o                         
  -6   6   2         43.60         34.95         6.17 o                         
  -5   6   2        102.35         99.18         8.40 o                         
  -4   6   2       2059.49       2033.53        31.27 o                         
  -3   6   2          5.86          5.78         5.90 o                         
  -2   6   2       2967.21       2988.87        41.30 o                         
  -1   6   2        675.69        653.77        17.21 o                         
   0   6   2        794.40        793.82        18.67 o                         
   1   6   2        960.18        953.05        24.73 o                         
   2   6   2       1245.76       1256.32        25.23 o                         
   3   6   2         88.15         89.19         8.24 o                         
   4   6   2        238.78        209.81        11.21 o                         
   5   6   2         26.04         27.44         5.55 o                         
   6   6   2        166.92        166.41         9.43 o                         
   7   6   2         30.65         39.87         5.60 o                         
   8   6   2       1769.84       1685.87        47.41 o                         
   9   6   2        349.93        307.31        24.01 o                         
  10   6   2       1359.39       1343.80        43.25 o                         
  11   6   2          0.96         -4.72        12.81 o                         
  12   6   2         26.03         48.73        15.35 o                         
  13   6   2          9.77         45.74        15.35 o                         
  14   6   2        192.48        241.33        24.54 o                         
  15   6   2         32.21         57.12        20.77 o                         
  16   6   2        350.16        401.58        38.08 o                         
 -16   7   2         29.21         37.56        28.56 o                         
 -15   7   2         28.69         19.29        17.31 o                         
 -14   7   2         28.96         20.77        16.25 o                         
 -13   7   2         81.93         87.28        18.57 o                         
 -12   7   2        555.72        532.69        31.97 o                         
 -11   7   2          6.86         -5.82        15.58 o                         
 -10   7   2        167.60        160.44        21.13 o                         
  -9   7   2         19.22          6.47        12.22 o                         
  -8   7   2        266.67        279.15        18.28 o                         
  -7   7   2          2.10         -1.38         8.45 o                         
  -6   7   2        278.54        302.48        19.24 o                         
  -5   7   2        168.73        170.24        11.55 o                         
  -4   7   2          2.91         -5.41         5.41 o                         
  -3   7   2        206.70        232.13        12.49 o                         
  -2   7   2        654.90        623.35        27.98 o                         
  -1   7   2         12.40         25.89         9.49 o                         
   0   7   2         77.81         89.07         9.49 o                         
   1   7   2         52.65         55.51        10.24 o                         
   2   7   2          2.24         -4.83         7.99 o                         
   3   7   2        243.59        238.77        12.88 o                         
   4   7   2         49.70         58.64         7.57 o                         
   5   7   2         91.69         92.02        10.33 o                         
   6   7   2         25.06         11.45         6.37 o                         
   7   7   2         90.09         72.37        17.87 o                         
   8   7   2        412.51        437.43        28.17 o                         
   9   7   2        385.73        376.22        27.21 o                         
  10   7   2        754.73        813.44        37.00 o                         
  11   7   2        785.02        677.11        36.48 o                         
  12   7   2         20.40         27.01        15.99 o                         
  13   7   2          1.52         14.34        16.62 o                         
  14   7   2          0.83          0.71        15.69 o                         
  15   7   2          6.91         20.71        15.69 o                         
 -15   8   2          9.33         13.14        24.23 o                         
 -14   8   2        151.99        201.36        37.21 o                         
 -13   8   2          0.07        -10.88        15.13 o                         
 -12   8   2        259.52        303.73        29.43 o                         
 -11   8   2         34.95         35.75        16.25 o                         
 -10   8   2         20.67          4.93        14.68 o                         
  -9   8   2          4.68        -10.61        12.22 o                         
  -8   8   2          0.08          2.29         9.69 o                         
  -7   8   2         22.75         22.62        10.94 o                         
  -6   8   2         49.54         49.04        11.24 o                         
  -5   8   2          6.28         -6.27         6.27 o                         
  -4   8   2       1112.13       1142.25        25.41 o                         
  -3   8   2         68.08         72.74         9.35 o                         
  -2   8   2        691.52        689.97        25.29 o                         
  -1   8   2          0.20         -3.41         6.51 o                         
   0   8   2        600.92        615.73        32.37 o                         
   1   8   2        237.41        257.15        14.69 o                         
   2   8   2        182.83        194.07        13.46 o                         
   3   8   2         72.23         79.75         9.92 o                         
   4   8   2          0.29         -1.38         6.51 o                         
   5   8   2          8.14         18.91         7.71 o                         
   6   8   2        368.70        374.60        23.43 o                         
   7   8   2         43.21         46.98        15.99 o                         
   8   8   2        325.55        362.17        31.16 o                         
   9   8   2          1.81         -7.36        23.37 o                         
  10   8   2        994.94        959.78        43.17 o                         
  11   8   2         42.36         15.83        16.62 o                         
  12   8   2          0.35         12.12        16.25 o                         
  13   8   2         23.70         22.73        18.17 o                         
  14   8   2        198.63        207.74        25.62 o                         
 -13   9   2          0.40        -11.78        13.77 o                         
 -12   9   2         99.19        129.83        39.81 o                         
 -11   9   2          5.67         -9.13        15.32 o                         
 -10   9   2         11.46         22.91        16.48 o                         
  -9   9   2         80.21        102.47        25.96 o                         
  -8   9   2          9.51         16.53        29.43 o                         
  -7   9   2         31.99         45.38        15.01 o                         
  -6   9   2         65.52         55.60        13.29 o                         
  -5   9   2          0.15          5.23        11.24 o                         
  -4   9   2        118.88        101.14        11.49 o                         
  -3   9   2          8.04         11.62         8.08 o                         
  -2   9   2        547.24        516.41        20.24 o                         
  -1   9   2         31.80         22.96         8.77 o                         
   0   9   2          0.16         -1.52         7.71 o                         
   1   9   2         31.51         29.66         8.49 o                         
   2   9   2         55.48         85.27        10.96 o                         
   3   9   2        204.20        213.78        14.88 o                         
   4   9   2          8.63          8.82         7.74 o                         
   5   9   2         10.39         25.08        14.89 o                         
   6   9   2         37.61         11.75        16.44 o                         
   7   9   2         34.57         21.52        19.91 o                         
   8   9   2        188.23        193.67        54.52 o                         
   9   9   2        464.97        513.00        38.95 o                         
  10   9   2        800.10        811.01        42.26 o                         
  11   9   2        201.42        169.46        24.63 o                         
  12   9   2          1.58        -15.99        15.99 o                         
 -10  10   2         23.22         25.35        17.56 o                         
  -9  10   2         60.47         45.67        19.13 o                         
  -8  10   2         62.54         29.43        18.03 o                         
  -7  10   2          9.61          8.08        15.48 o                         
  -6  10   2         44.41         42.06        17.83 o                         
  -5  10   2          0.90         -2.65        11.94 o                         
  -4  10   2         84.32         87.67        15.38 o                         
  -3  10   2          6.98          5.03         9.08 o                         
  -2  10   2        227.23        246.84        23.79 o                         
  -1  10   2        181.82        204.86        20.16 o                         
   0  10   2        336.20        339.09        24.98 o                         
   1  10   2         13.29         -9.20         9.20 o                         
   2  10   2          0.06          3.56         9.02 o                         
   3  10   2          6.99         13.97        11.46 o                         
   4  10   2          4.66         -0.83        11.74 o                         
   5  10   2         60.35         58.69        18.03 o                         
   6  10   2         94.76        104.24        20.16 o                         
   7  10   2         68.92         70.97        38.95 o                         
   8  10   2         17.09         16.99        18.03 o                         
   9  10   2        107.90        116.78        21.75 o                         
  -6  11   2         81.41         90.56        48.47 o                         
  -5  11   2         33.17         43.21        14.81 o                         
  -4  11   2        108.93        159.57        51.89 o                         
  -3  11   2          0.75         11.77        13.13 o                         
  -2  11   2        269.23        294.12        22.94 o                         
  -1  11   2         85.66         97.01        13.04 o                         
   0  11   2          0.44          7.29        11.39 o                         
   1  11   2          5.71         -2.97         9.95 o                         
   2  11   2        152.09        155.32        16.99 o                         
   3  11   2         37.12         60.14        15.38 o                         
   4  11   2         65.93         43.68        18.23 o                         
   5  11   2         85.91         83.36        30.29 o                         
 -13   0   3       4475.94       3988.90        63.55 o                         
 -11   0   3       1677.42       1537.37        28.69 o                         
  -9   0   3        702.81        815.32        17.87 o                         
  -7   0   3      11743.04      13565.44       186.83 o                         
  -5   0   3         55.21         64.04         4.15 o                         
  -3   0   3       8696.38       8875.27       121.56 o                         
  -1   0   3       1409.54       1361.89        15.13 o                         
   1   0   3       4236.20       4731.11        55.27 o                         
   3   0   3        349.32        367.31         7.87 o                         
   5   0   3        161.73        156.25         6.28 o                         
   7   0   3        260.12        226.02         7.04 o                         
   9   0   3       1398.41       1312.89        39.81 o                         
  11   0   3       4616.09       4536.76       100.39 o                         
  13   0   3        705.93        702.76        29.43 o                         
 -14   1   3          4.77          6.92         7.34 o                         
 -13   1   3        259.13        193.96        10.79 o                         
 -12   1   3         44.52         36.42         5.99 o                         
 -11   1   3       1995.92       2014.38        51.91 o                         
 -10   1   3         69.21         76.39         6.28 o                         
  -9   1   3        880.00        746.66        15.01 o                         
  -8   1   3         79.87         73.04         8.49 o                         
  -7   1   3       1033.10       1290.83        20.08 o                         
  -6   1   3         23.08         40.63         4.30 o                         
  -5   1   3         18.36         15.80         2.66 o                         
  -4   1   3       2331.33       2416.90        25.75 o                         
  -3   1   3          1.30          6.31         2.37 o                         
  -2   1   3        323.67        329.42         5.91 o                         
  -1   1   3       9790.25      10564.40       103.48 o                         
   0   1   3          0.37          1.17         2.54 o                         
   1   1   3      28581.44      31043.46       274.21 o                         
   2   1   3         43.58         44.38         2.44 o                         
   3   1   3       3681.20       3685.55       106.45 o                         
   4   1   3        173.76        212.71         7.87 o                         
   5   1   3         70.31         63.34         6.77 o                         
   6   1   3          0.01         -0.48         3.75 o                         
   7   1   3          4.51          1.98         4.26 o                         
   8   1   3        248.00        231.71         9.89 o                         
   9   1   3       1130.79       1095.42        20.54 o                         
  10   1   3        147.90        140.34        10.19 o                         
  11   1   3       1111.64       1105.20        22.24 o                         
  12   1   3        165.42        136.37        12.06 o                         
  13   1   3        155.89        157.51        19.04 o                         
  14   1   3         51.86         45.00        13.85 o                         
 -15   2   3       1446.09       1311.81        33.60 o                         
 -14   2   3        347.86        300.97        28.56 o                         
 -13   2   3       2329.23       2104.00        43.66 o                         
 -12   2   3          1.68          7.75         5.70 o                         
 -11   2   3        722.82        666.22        16.45 o                         
 -10   2   3        157.41        165.06         8.90 o                         
  -9   2   3        266.71        285.04         9.98 o                         
  -8   2   3         50.48         72.22         6.42 o                         
  -7   2   3       4588.05       5125.56        64.31 o                         
  -6   2   3       1194.63       1251.43        20.68 o                         
  -5   2   3        174.93        198.98         5.25 o                         
  -4   2   3       4094.00       4386.16        51.47 o                         
  -3   2   3       5455.94       5582.80        57.74 o                         
  -2   2   3       2394.23       2619.21        29.62 o                         
  -1   2   3       7970.45       8202.31        82.62 o                         
   0   2   3      18255.34      19260.60       189.29 o                         
   1   2   3        426.63        437.13        15.99 o                         
   2   2   3        129.56        157.11         5.82 o                         
   3   2   3          6.60          1.89         2.05 o                         
   4   2   3        175.45        154.70         7.31 o                         
   5   2   3        237.72        184.39        35.48 o                         
   6   2   3         71.71         60.51         7.36 o                         
   7   2   3        224.16        277.61        10.41 o                         
   8   2   3          0.29         -2.56         4.18 o                         
   9   2   3       2967.37       2793.37        40.44 o                         
  10   2   3       1127.13       1109.08        21.80 o                         
  11   2   3       2835.12       2804.67        41.45 o                         
  12   2   3        401.41        411.26        30.29 o                         
  13   2   3        184.13        207.71        22.50 o                         
  14   2   3          0.14         13.85        12.12 o                         
  15   2   3        596.26        564.28        32.89 o                         
 -16   3   3        408.81        442.95        31.16 o                         
 -15   3   3        579.07        650.52        27.21 o                         
 -14   3   3         19.80         31.70        10.47 o                         
 -13   3   3        104.79         58.35        17.31 o                         
 -12   3   3        376.25        352.08        19.01 o                         
 -11   3   3        262.40        258.48        10.81 o                         
 -10   3   3        322.09        316.89        11.57 o                         
  -9   3   3         36.28         91.74        10.39 o                         
  -8   3   3         86.65         68.91         7.18 o                         
  -7   3   3        207.07        258.24        11.35 o                         
  -6   3   3          4.77         25.57         2.56 o                         
  -5   3   3       1402.25       1497.15        20.05 o                         
  -4   3   3       1718.47       1862.08        24.15 o                         
  -3   3   3       1041.75       1180.43        21.99 o                         
  -2   3   3        366.06        381.94        17.99 o                         
  -1   3   3        879.17       1004.11        15.87 o                         
   0   3   3          0.13          7.50         3.52 o                         
   1   3   3       2175.45       2100.50        26.80 o                         
   2   3   3        209.14        275.00        11.74 o                         
   3   3   3        674.05        620.30        11.97 o                         
   4   3   3          1.19          6.29         2.83 o                         
   5   3   3       1419.01       1444.38        20.46 o                         
   6   3   3        143.08        171.82        14.97 o                         
   7   3   3        140.70        150.71        14.71 o                         
   8   3   3        434.15        428.01        13.40 o                         
   9   3   3        209.57        179.55        10.95 o                         
  10   3   3        529.89        526.29        15.74 o                         
  11   3   3         78.20         85.91        12.46 o                         
  12   3   3        199.74        201.55        19.13 o                         
  13   3   3        881.08        875.72        37.21 o                         
  14   3   3         51.52         48.47        15.58 o                         
  15   3   3        181.97        180.02        25.96 o                         
 -17   4   3         81.22         72.70        17.31 o                         
 -16   4   3          4.33          0.00        11.52 o                         
 -15   4   3        684.53        594.59        27.21 o                         
 -14   4   3        252.35        193.44        18.57 o                         
 -13   4   3        297.29        313.34        22.50 o                         
 -12   4   3          7.71          1.54        10.22 o                         
 -11   4   3         46.87         41.91         6.72 o                         
 -10   4   3        390.46        375.39        13.13 o                         
  -9   4   3         59.75         56.79         8.49 o                         
  -8   4   3         39.39         47.42         7.29 o                         
  -7   4   3       1075.80       1115.62        19.73 o                         
  -6   4   3        610.32        612.94        13.61 o                         
  -5   4   3        871.90        855.09        15.30 o                         
  -4   4   3       2016.32       2085.06        28.12 o                         
  -3   4   3       2422.42       2447.37        31.84 o                         
  -2   4   3         10.64         25.05         4.73 o                         
  -1   4   3       6511.40       6759.00        73.28 o                         
   0   4   3       2783.66       2883.78        36.29 o                         
   1   4   3          2.93         11.96         4.53 o                         
   2   4   3        803.16        733.04        28.48 o                         
   3   4   3         33.60         25.17         4.04 o                         
   4   4   3         26.43         17.56         4.00 o                         
   5   4   3        562.78        483.98        11.66 o                         
   6   4   3        121.39        140.03         7.52 o                         
   7   4   3       1633.94       1626.83        29.06 o                         
   8   4   3        811.72        803.92        38.08 o                         
   9   4   3       3950.63       3863.57        54.51 o                         
  10   4   3        466.83        464.50        33.75 o                         
  11   4   3       1083.53       1098.40        38.08 o                         
  12   4   3        405.08        420.02        25.96 o                         
  13   4   3        102.85        101.40        15.77 o                         
  14   4   3         18.05         41.54        15.58 o                         
  15   4   3        205.87        240.60        31.16 o                         
  16   4   3         87.55        148.86        24.23 o                         
 -17   5   3          5.13          7.38        13.10 o                         
 -16   5   3        611.98        629.01        31.68 o                         
 -15   5   3        611.93        628.41        31.38 o                         
 -14   5   3         95.98         84.89        15.13 o                         
 -13   5   3         24.01         16.78        21.64 o                         
 -12   5   3        362.57        369.44        32.02 o                         
 -11   5   3          8.01          0.91         7.56 o                         
 -10   5   3        535.87        531.74        17.70 o                         
  -9   5   3         24.45         45.49         8.45 o                         
  -8   5   3          0.51          3.46         3.75 o                         
  -7   5   3        413.77        416.21        11.47 o                         
  -6   5   3        194.37        189.38        17.99 o                         
  -5   5   3       1064.95       1078.43        19.67 o                         
  -4   5   3        103.62        115.29        10.49 o                         
  -3   5   3        108.83        152.52         9.03 o                         
  -2   5   3          6.26         -1.51         4.65 o                         
  -1   5   3        123.87        136.62         8.72 o                         
   0   5   3         28.94         25.19         5.75 o                         
   1   5   3        176.69        230.90        10.25 o                         
   2   5   3         50.00         70.40         7.74 o                         
   3   5   3         75.00         79.66         6.97 o                         
   4   5   3        736.03        695.83        19.24 o                         
   5   5   3       1648.18       1576.53        25.98 o                         
   6   5   3        273.70        271.53        11.49 o                         
   7   5   3          3.18          7.22         4.14 o                         
   8   5   3          4.43          9.66        10.47 o                         
   9   5   3         34.49         23.60        11.20 o                         
  10   5   3        197.78        185.79        33.75 o                         
  11   5   3         54.84         65.68        14.09 o                         
  12   5   3         69.72         52.36        14.09 o                         
  13   5   3        538.09        591.69        31.19 o                         
  14   5   3         16.31          9.38        14.09 o                         
  15   5   3          3.15        -13.85        13.85 o                         
  16   5   3          7.19         20.77        19.04 o                         
  17   5   3          5.64         31.16        20.77 o                         
 -18   6   3         21.42         31.16        17.31 o                         
 -17   6   3        172.04        241.40        24.93 o                         
 -16   6   3         45.59         53.10        20.77 o                         
 -15   6   3         56.72         57.84        16.25 o                         
 -14   6   3         27.56         17.38        13.58 o                         
 -13   6   3         71.24         71.48        15.69 o                         
 -12   6   3          4.49        -17.31        17.31 o                         
 -11   6   3        485.18        477.70        27.78 o                         
 -10   6   3        416.19        392.98        17.37 o                         
  -9   6   3         36.99         47.08         9.06 o                         
  -8   6   3         38.47         44.05        10.03 o                         
  -7   6   3        888.07        880.64        18.51 o                         
  -6   6   3         30.02         34.30         6.27 o                         
  -5   6   3        843.37        847.08        21.68 o                         
  -4   6   3        309.09        311.25        13.99 o                         
  -3   6   3       1198.98       1220.72        23.27 o                         
  -2   6   3         70.14         62.03         7.72 o                         
  -1   6   3       1222.75       1257.97        41.97 o                         
   0   6   3          4.93          9.52         6.30 o                         
   1   6   3        120.53        113.16         9.26 o                         
   2   6   3       1075.05       1000.70        21.14 o                         
   3   6   3         74.86         65.89         7.48 o                         
   4   6   3         16.95         15.69         7.99 o                         
   5   6   3        694.82        641.28        16.55 o                         
   6   6   3         49.12         98.50        14.74 o                         
   7   6   3        468.12        412.23        13.28 o                         
   8   6   3       1543.79       1557.25        45.31 o                         
   9   6   3       1072.05       1071.32       116.84 o                         
  10   6   3         45.89         14.60        13.10 o                         
  11   6   3        676.66        648.97        33.23 o                         
  12   6   3          4.92          6.27        26.83 o                         
  13   6   3        317.69        370.01        29.44 o                         
  14   6   3         42.27         72.62        39.81 o                         
  15   6   3        185.50        235.41        34.62 o                         
  16   6   3          7.95         27.69        20.77 o                         
 -16   7   3        261.65        234.89        49.33 o                         
 -15   7   3        331.80        300.37        28.80 o                         
 -14   7   3        162.36        164.65        21.75 o                         
 -13   7   3         10.46          5.95        13.58 o                         
 -12   7   3         26.81         21.70        14.68 o                         
 -11   7   3         15.73         13.36        13.58 o                         
 -10   7   3        225.98        203.92        21.75 o                         
  -9   7   3         11.66         16.18        14.71 o                         
  -8   7   3         13.89         11.17         9.52 o                         
  -7   7   3        948.65       1003.09        29.32 o                         
  -6   7   3        105.97        122.69         9.72 o                         
  -5   7   3        165.24        174.61        18.49 o                         
  -4   7   3        455.58        441.97        15.48 o                         
  -3   7   3        160.51        149.26        11.28 o                         
  -2   7   3        313.51        308.81        15.49 o                         
  -1   7   3        357.55        365.62        14.90 o                         
   0   7   3        531.21        546.79        17.31 o                         
   1   7   3        244.84        252.42        13.87 o                         
   2   7   3         60.04         55.90         8.18 o                         
   3   7   3        424.18        414.49        15.26 o                         
   4   7   3        525.05        526.58        22.88 o                         
   5   7   3        327.77        322.73        22.76 o                         
   6   7   3          0.64          5.26         5.44 o                         
   7   7   3        498.57        514.92        51.06 o                         
   8   7   3        180.15        181.18        21.45 o                         
   9   7   3         75.50         49.43        15.69 o                         
  10   7   3          2.95          5.19        14.40 o                         
  11   7   3         56.48         71.43        18.24 o                         
  12   7   3        188.77        207.85        28.56 o                         
  13   7   3          8.39         45.60        22.50 o                         
  14   7   3         13.60         53.60        18.24 o                         
  15   7   3          9.64         13.85        19.04 o                         
 -15   8   3          4.83        -10.39        22.50 o                         
 -14   8   3         22.46          1.79        18.17 o                         
 -13   8   3        100.53        122.43        21.45 o                         
 -12   8   3         11.49         19.42        18.17 o                         
 -11   8   3         51.26         68.74        17.81 o                         
 -10   8   3        122.36        105.51        19.37 o                         
  -9   8   3          1.84         18.17        13.77 o                         
  -8   8   3         11.34          5.72        10.07 o                         
  -7   8   3        813.36        855.99        28.66 o                         
  -6   8   3          0.04          8.50         8.24 o                         
  -5   8   3        408.78        439.88        35.54 o                         
  -4   8   3         31.65         28.73         7.70 o                         
  -3   8   3        362.22        330.67        15.58 o                         
  -2   8   3          6.88          3.62         7.23 o                         
  -1   8   3        186.07        211.40        14.02 o                         
   0   8   3        127.56        161.92        13.43 o                         
   1   8   3        358.60        329.35        16.30 o                         
   2   8   3        251.10        263.34        15.09 o                         
   3   8   3         19.47         18.49         7.26 o                         
   4   8   3          0.52          6.62         7.02 o                         
   5   8   3        163.17        153.68        11.87 o                         
   6   8   3         12.16         18.73        10.94 o                         
   7   8   3          0.19         -3.03        13.36 o                         
   8   8   3        251.86        241.32        26.55 o                         
   9   8   3         45.18         50.98        17.56 o                         
  10   8   3        142.43        130.42        45.87 o                         
  11   8   3        353.33        337.53        73.56 o                         
  12   8   3        224.97        230.58        26.90 o                         
  13   8   3         94.53        141.93        46.74 o                         
 -13   9   3         27.25         12.45        16.68 o                         
 -12   9   3         69.50         50.83        18.03 o                         
 -11   9   3         27.38         25.74        18.17 o                         
 -10   9   3          8.02         -8.65        14.92 o                         
  -9   9   3         16.67          7.95        17.31 o                         
  -8   9   3         99.00         79.58        15.36 o                         
  -7   9   3        496.37        548.30        26.68 o                         
  -6   9   3          4.83         -0.59        11.49 o                         
  -5   9   3         99.10        139.46        16.18 o                         
  -4   9   3         44.79         68.35        10.99 o                         
  -3   9   3        192.26        222.32        14.95 o                         
  -2   9   3        362.93        349.44        17.61 o                         
  -1   9   3        335.77        304.75        17.02 o                         
   0   9   3       1262.55       1207.33        28.73 o                         
   1   9   3         30.44         35.89         9.30 o                         
   2   9   3        164.20        182.18        15.49 o                         
   3   9   3         75.97         73.83        14.49 o                         
   4   9   3         41.09         39.75        12.26 o                         
   5   9   3         40.16         43.64        12.56 o                         
   6   9   3        169.56        168.58        23.04 o                         
   7   9   3        604.43        623.07        37.14 o                         
   8   9   3         14.21         36.35        17.28 o                         
   9   9   3         37.99         22.50        27.69 o                         
  10   9   3          1.76         -1.10        16.48 o                         
  11   9   3         26.63         26.83        18.57 o                         
 -10  10   3          0.78          3.46        15.48 o                         
  -9  10   3          4.72         -9.15        15.99 o                         
  -8  10   3         47.89         14.89        22.50 o                         
  -7  10   3        302.48        328.81        24.37 o                         
  -6  10   3         50.38         68.51        15.24 o                         
  -5  10   3         57.20         61.31        18.94 o                         
  -4  10   3          0.51         17.39        14.26 o                         
  -3  10   3         19.31         14.45         9.58 o                         
  -2  10   3         68.26         50.57        10.99 o                         
  -1  10   3        355.31        320.88        19.33 o                         
   0  10   3         38.65         51.53        11.15 o                         
   1  10   3         33.95         32.09        10.12 o                         
   2  10   3          1.28         16.99         9.51 o                         
   3  10   3          2.10          2.56         8.24 o                         
   4  10   3         14.83         28.59        13.74 o                         
   5  10   3          3.54         17.31        17.28 o                         
   6  10   3         12.03         18.46        17.03 o                         
   7  10   3          4.10         -0.63        16.48 o                         
   8  10   3          7.91         17.87        27.69 o                         
   9  10   3         65.27         88.22        21.14 o                         
  -6  11   3          6.59          3.95        13.13 o                         
  -5  11   3        183.21        204.21        22.59 o                         
  -4  11   3          4.84         13.13        14.01 o                         
  -3  11   3         18.25         26.98        13.51 o                         
  -2  11   3         75.37         95.33        12.75 o                         
  -1  11   3         68.52         66.04        15.57 o                         
   0  11   3        730.21        685.48        25.85 o                         
   1  11   3          3.71          2.57         9.10 o                         
   2  11   3         14.42          8.30        13.61 o                         
   3  11   3          3.46        -10.48        11.85 o                         
   4  11   3          6.60          4.06        28.56 o                         
   5  11   3         27.04          8.22        16.87 o                         
 -14   0   4        327.08        264.83        25.96 o                         
 -12   0   4         28.37         42.79         6.19 o                         
 -10   0   4        122.49        130.13        10.39 o                         
  -8   0   4       2944.90       3183.66        48.55 o                         
  -6   0   4        645.88        519.86        14.71 o                         
  -4   0   4       2335.38       2380.46        35.97 o                         
  -2   0   4       8465.14       9527.51       131.37 o                         
   0   0   4       1851.04       2040.76        45.00 o                         
   2   0   4        145.31        169.09         7.04 o                         
   4   0   4        638.12        665.38        11.91 o                         
   6   0   4       1182.46       1345.44        23.14 o                         
   8   0   4        101.18        129.79         8.64 o                         
  10   0   4        761.13        763.34        31.16 o                         
  12   0   4       3037.96       3041.24        76.16 o                         
 -15   1   4         34.01         22.50        15.58 o                         
 -14   1   4       3357.30       2926.42        49.50 o                         
 -13   1   4         40.60         34.19         6.42 o                         
 -12   1   4       1089.78       1063.85        21.25 o                         
 -11   1   4        148.80        129.78        13.47 o                         
 -10   1   4        196.01        246.48         9.40 o                         
  -9   1   4          2.58         -0.35         3.46 o                         
  -8   1   4        322.53        402.22         6.17 o                         
  -7   1   4        102.78        119.08         3.88 o                         
  -6   1   4        519.00        524.15        13.24 o                         
  -5   1   4        293.00        314.94         5.67 o                         
  -4   1   4       3754.95       3650.46        37.93 o                         
  -3   1   4       3002.70       3241.68        34.30 o                         
  -2   1   4      11937.62      12878.96       125.07 o                         
  -1   1   4       3108.36       3267.43        44.60 o                         
   0   1   4          1.25          2.02         2.75 o                         
   1   1   4        521.84        576.42        11.25 o                         
   2   1   4       1167.70       1236.81        15.13 o                         
   3   1   4        178.23        207.25         5.75 o                         
   4   1   4         20.57         33.68         4.80 o                         
   5   1   4        109.64        103.31         7.62 o                         
   6   1   4        990.72        933.55        18.63 o                         
   7   1   4        258.72        286.00        10.63 o                         
   8   1   4       6286.34       6050.28        75.72 o                         
   9   1   4         23.18         29.01         8.26 o                         
  10   1   4          0.94         -4.89         5.27 o                         
  11   1   4         21.27         20.50         7.89 o                         
  12   1   4        593.95        553.12        19.47 o                         
  13   1   4         37.63         36.35        13.85 o                         
  14   1   4         68.35         55.39        15.58 o                         
 -16   2   4        636.28        721.80        46.74 o                         
 -15   2   4        186.43        224.48        16.48 o                         
 -14   2   4        242.36        222.51        16.25 o                         
 -13   2   4        149.80        144.18        10.75 o                         
 -12   2   4         22.77         33.37         6.64 o                         
 -11   2   4        129.18        129.29        11.14 o                         
 -10   2   4          2.85          4.62         4.54 o                         
  -9   2   4        940.84        930.71        17.99 o                         
  -8   2   4        968.63       1029.67        24.94 o                         
  -7   2   4        262.14        280.85         9.40 o                         
  -6   2   4        244.33        165.43        10.43 o                         
  -5   2   4         15.11         10.79         3.10 o                         
  -4   2   4       2914.76       2870.46        32.01 o                         
  -3   2   4        977.00        974.44        14.25 o                         
  -2   2   4       3619.48       3959.72        42.86 o                         
  -1   2   4       2697.00       3014.82        33.95 o                         
   0   2   4       3693.83       3854.35        41.95 o                         
   1   2   4        338.68        284.40         7.27 o                         
   2   2   4         26.11         29.06         3.52 o                         
   3   2   4       2930.97       3150.45        31.34 o                         
   4   2   4          2.89         -0.25         2.50 o                         
   5   2   4        438.96        467.03        17.46 o                         
   6   2   4       1893.26       2075.29        48.16 o                         
   7   2   4       2674.31       2712.76        39.32 o                         
   8   2   4          0.25          7.03         5.20 o                         
   9   2   4        669.78        713.22        17.78 o                         
  10   2   4        121.84        102.08        13.45 o                         
  11   2   4        131.36        107.27        11.82 o                         
  12   2   4       1222.18       1152.80        43.27 o                         
  13   2   4        220.60        193.86        22.50 o                         
  14   2   4        355.66        392.92        29.43 o                         
 -16   3   4        269.75        328.29        20.70 o                         
 -15   3   4        216.68        250.76        35.48 o                         
 -14   3   4       1905.49       1712.04        90.01 o                         
 -13   3   4        116.10        121.89        17.31 o                         
 -12   3   4       1317.00       1246.62        24.53 o                         
 -11   3   4        875.41        790.84        35.04 o                         
 -10   3   4          2.70          6.98         5.70 o                         
  -9   3   4        295.04        280.25        10.47 o                         
  -8   3   4        736.41        693.78        24.96 o                         
  -7   3   4        314.10        327.65        10.94 o                         
  -6   3   4        495.64        505.70         8.34 o                         
  -5   3   4       1149.72       1280.50        18.82 o                         
  -4   3   4        884.45        873.02        14.61 o                         
  -3   3   4       2993.78       3322.34        38.59 o                         
  -2   3   4        202.13        175.56         8.49 o                         
  -1   3   4       3464.67       3658.17        44.76 o                         
   0   3   4        487.79        557.29        11.65 o                         
   1   3   4        763.89        782.32        22.24 o                         
   2   3   4        126.52        162.79         7.27 o                         
   3   3   4        352.29        383.83        13.74 o                         
   4   3   4       1165.06       1270.19        19.18 o                         
   5   3   4        450.28        462.14        10.43 o                         
   6   3   4       1736.65       1740.33        60.58 o                         
   7   3   4        613.14        629.84        24.11 o                         
   8   3   4       3152.53       3106.71        45.50 o                         
   9   3   4        132.55        140.11        10.60 o                         
  10   3   4        311.05        302.36        34.55 o                         
  11   3   4        134.67        113.24        14.54 o                         
  12   3   4          1.12          9.88        10.35 o                         
  13   3   4         81.70         50.20        15.58 o                         
  14   3   4        185.03        185.21        25.96 o                         
  15   3   4          0.95         -8.65        13.85 o                         
 -17   4   4         55.39         69.15        14.68 o                         
 -16   4   4         15.10         42.45        13.10 o                         
 -15   4   4        274.49        293.91        22.02 o                         
 -14   4   4         85.31         84.72        25.96 o                         
 -13   4   4        245.25        227.66        19.37 o                         
 -12   4   4          2.12         16.10         5.77 o                         
 -11   4   4         32.31         55.62        15.15 o                         
 -10   4   4        225.22        260.18        12.01 o                         
  -9   4   4        698.73        738.40        18.81 o                         
  -8   4   4         16.61         23.63         6.12 o                         
  -7   4   4        291.40        292.54         8.03 o                         
  -6   4   4        116.43         78.02         5.96 o                         
  -5   4   4        833.78        759.38        16.49 o                         
  -4   4   4       1560.50       1557.91        23.18 o                         
  -3   4   4        618.05        584.58        13.32 o                         
  -2   4   4         34.74         41.22         5.08 o                         
  -1   4   4        719.31        861.52        16.27 o                         
   0   4   4       3341.94       3483.87        42.36 o                         
   1   4   4       2199.89       2100.66        29.11 o                         
   2   4   4         51.49         53.83         5.74 o                         
   3   4   4       1141.48       1172.52        19.47 o                         
   4   4   4         11.10          9.52         4.09 o                         
   5   4   4       1285.56       1334.40        21.09 o                         
   6   4   4       1234.05       1209.34        37.48 o                         
   7   4   4       2202.50       2254.25        50.25 o                         
   8   4   4        491.68        461.95        23.66 o                         
   9   4   4        553.16        539.76        16.18 o                         
  10   4   4         28.93         22.14        11.20 o                         
  11   4   4        101.75        124.63        15.77 o                         
  12   4   4         68.14         62.58        13.30 o                         
  13   4   4        230.27        241.75        22.42 o                         
  14   4   4         99.16        167.90        24.23 o                         
  15   4   4         55.64         79.62        20.77 o                         
  16   4   4         78.96         83.08        20.77 o                         
 -17   5   4          7.25         17.31        15.58 o                         
 -16   5   4        147.73        174.40        20.44 o                         
 -15   5   4        258.41        307.56        25.15 o                         
 -14   5   4        805.91        795.42        31.97 o                         
 -13   5   4         26.52         32.89        12.22 o                         
 -12   5   4       1033.63        981.02        35.54 o                         
 -11   5   4        920.82        858.38        21.66 o                         
 -10   5   4         15.10         26.07         7.37 o                         
  -9   5   4        572.07        586.05        18.94 o                         
  -8   5   4       1926.75       1858.95        26.14 o                         
  -7   5   4        299.82        263.79        20.49 o                         
  -6   5   4         96.60        108.93         8.06 o                         
  -5   5   4        217.59        220.69        10.74 o                         
  -4   5   4         75.24         69.22         8.00 o                         
  -3   5   4         17.50         11.58         6.84 o                         
  -2   5   4         17.85         24.88         5.59 o                         
  -1   5   4         58.86         66.43        10.49 o                         
   0   5   4        638.92        710.39        20.78 o                         
   1   5   4         16.49         15.62         5.03 o                         
   2   5   4        281.37        240.54        10.37 o                         
   3   5   4         23.13         24.62         5.86 o                         
   4   5   4       1320.56       1322.32        22.77 o                         
   5   5   4        373.24        369.71        12.05 o                         
   6   5   4        704.79        687.79        15.76 o                         
   7   5   4        199.45        214.52         9.46 o                         
   8   5   4       1420.10       1383.98        40.76 o                         
   9   5   4        117.03        139.04        16.97 o                         
  10   5   4        554.98        664.33        39.81 o                         
  11   5   4         75.88         68.15        15.35 o                         
  12   5   4        552.18        543.78        32.02 o                         
  13   5   4          3.41         -1.57        13.30 o                         
  14   5   4        413.33        460.43        38.08 o                         
  15   5   4        151.67        105.59        24.23 o                         
  16   5   4         15.13         25.96        19.04 o                         
 -18   6   4        493.84        550.44        38.08 o                         
 -17   6   4         31.75         18.04        13.77 o                         
 -16   6   4         68.38         45.13        15.99 o                         
 -15   6   4         69.15         74.52        17.56 o                         
 -14   6   4         53.76         74.41        32.89 o                         
 -13   6   4        142.53        112.73        17.28 o                         
 -12   6   4         11.45         22.58        13.10 o                         
 -11   6   4         96.05         85.27        10.15 o                         
 -10   6   4        462.54        494.79        19.23 o                         
  -9   6   4         22.44         31.16         8.98 o                         
  -8   6   4          9.90          5.57         8.35 o                         
  -7   6   4          1.53          7.47         5.33 o                         
  -6   6   4        212.69        205.50        14.38 o                         
  -5   6   4        737.57        674.66        16.91 o                         
  -4   6   4        231.34        212.49        11.50 o                         
  -3   6   4         66.73         82.89         8.43 o                         
  -2   6   4        117.88        131.69        10.56 o                         
  -1   6   4         13.18          5.84         6.30 o                         
   0   6   4       1017.61        997.28        20.89 o                         
   1   6   4       1665.16       1657.15        36.48 o                         
   2   6   4         78.12         80.44         8.01 o                         
   3   6   4         83.32         84.65        10.99 o                         
   4   6   4         58.31         65.21         7.53 o                         
   5   6   4        288.65        305.78        12.33 o                         
   6   6   4        387.63        364.30        17.24 o                         
   7   6   4        171.00        180.24        16.37 o                         
   8   6   4        855.38        837.89        34.49 o                         
   9   6   4        119.69        105.02        16.97 o                         
  10   6   4         67.50         55.60        28.56 o                         
  11   6   4        696.69        700.48        34.49 o                         
  12   6   4         78.20         79.97        17.87 o                         
  13   6   4        153.94        175.21        22.03 o                         
  14   6   4          0.00         12.12        19.04 o                         
  15   6   4         79.30        119.43        25.96 o                         
  16   6   4         36.01          1.73        17.31 o                         
 -17   7   4          6.32         -6.92        24.23 o                         
 -16   7   4         21.28         28.85        33.75 o                         
 -15   7   4         76.92        122.51        21.45 o                         
 -14   7   4        359.18        379.30        30.67 o                         
 -13   7   4         24.39         25.00        18.17 o                         
 -12   7   4        177.84        149.27        34.62 o                         
 -11   7   4        306.14        361.00        26.47 o                         
 -10   7   4        178.17        172.24        14.58 o                         
  -9   7   4        176.40        175.41        19.13 o                         
  -8   7   4       1158.48       1130.71        30.51 o                         
  -7   7   4        257.48        236.59        12.19 o                         
  -6   7   4          0.08         -0.44         5.44 o                         
  -5   7   4          0.01          2.30         8.74 o                         
  -4   7   4         31.22         37.60         7.48 o                         
  -3   7   4        416.41        365.30        16.74 o                         
  -2   7   4        372.71        347.77        14.87 o                         
  -1   7   4         21.48         21.31         7.31 o                         
   0   7   4        446.61        448.06        16.41 o                         
   1   7   4         28.75         17.41         6.87 o                         
   2   7   4       1469.00       1417.95        27.30 o                         
   3   7   4        358.27        345.13        16.68 o                         
   4   7   4        631.76        643.18        25.98 o                         
   5   7   4         14.70          8.05         6.23 o                         
   6   7   4          0.03         -5.75         5.75 o                         
   7   7   4        145.69        162.81        19.85 o                         
   8   7   4        461.33        479.66        30.34 o                         
   9   7   4          2.99          5.48        14.09 o                         
  10   7   4        160.27        189.84        23.28 o                         
  11   7   4          5.43        -11.45        25.96 o                         
  12   7   4        670.35        663.43        37.75 o                         
  13   7   4          0.52         -1.33        14.68 o                         
  14   7   4         56.83         69.45        19.13 o                         
 -15   8   4          2.36         33.58        20.77 o                         
 -14   8   4         92.95        111.44        20.16 o                         
 -13   8   4         53.00         43.27        26.83 o                         
 -12   8   4         51.96         30.81        24.23 o                         
 -11   8   4         80.38         91.58        21.64 o                         
 -10   8   4        288.09        331.22        29.36 o                         
  -9   8   4         53.49         69.95        15.48 o                         
  -8   8   4          5.97         -6.46         9.61 o                         
  -7   8   4         79.60         58.06        12.33 o                         
  -6   8   4        157.36        169.87        18.24 o                         
  -5   8   4         82.76         57.67         8.43 o                         
  -4   8   4          0.12         -2.78         6.84 o                         
  -3   8   4         61.29         71.24         9.65 o                         
  -2   8   4         33.75         40.79        12.24 o                         
  -1   8   4         58.85         53.37         9.35 o                         
   0   8   4        120.08        132.46        11.76 o                         
   1   8   4        320.58        310.79        17.49 o                         
   2   8   4        168.83        162.00        12.74 o                         
   3   8   4         27.81         15.96        11.63 o                         
   4   8   4        128.82        139.94        14.07 o                         
   5   8   4          3.29          6.26         6.55 o                         
   6   8   4        126.80        122.15        19.85 o                         
   7   8   4         88.44        111.27        43.27 o                         
   8   8   4        536.62        514.27        34.57 o                         
   9   8   4        193.22        260.69        27.82 o                         
  10   8   4        374.39        385.83        76.16 o                         
  11   8   4        178.75        168.57        24.01 o                         
  12   8   4        254.28        314.19        31.54 o                         
  13   8   4        156.36        173.39        61.45 o                         
 -13   9   4         76.56         31.50        19.04 o                         
 -12   9   4          0.25         35.07        32.89 o                         
 -11   9   4         34.07         73.69        21.64 o                         
 -10   9   4        223.11        231.08        27.51 o                         
  -9   9   4          1.46         -4.13        13.77 o                         
  -8   9   4        178.44        164.20        17.67 o                         
  -7   9   4         31.17         30.02        14.55 o                         
  -6   9   4         20.28         12.81        10.85 o                         
  -5   9   4         11.70         12.43         7.99 o                         
  -4   9   4          1.56         10.30         8.39 o                         
  -3   9   4         86.84         98.47        10.89 o                         
  -2   9   4        823.15        780.28        27.38 o                         
  -1   9   4         29.70         24.45         9.25 o                         
   0   9   4         71.53         85.49        14.99 o                         
   1   9   4          3.93         -6.62         7.95 o                         
   2   9   4       1085.80       1089.58        27.20 o                         
   3   9   4        216.19        219.33        17.99 o                         
   4   9   4        282.01        283.41        16.31 o                         
   5   9   4         71.08         62.41        17.56 o                         
   6   9   4         35.05         21.19        16.25 o                         
   7   9   4        146.96        166.81        28.56 o                         
   8   9   4         23.21         17.66        17.28 o                         
   9   9   4         29.42         25.96        17.81 o                         
  10   9   4          0.08          6.55        37.21 o                         
  11   9   4         74.80        110.88        22.02 o                         
 -11  10   4          0.05        -13.85        17.31 o                         
 -10  10   4         60.27         68.08        26.83 o                         
  -9  10   4         20.31         21.27        17.56 o                         
  -8  10   4         44.36         72.07        19.13 o                         
  -7  10   4        107.48        100.83        27.64 o                         
  -6  10   4         30.28         29.63        14.04 o                         
  -5  10   4         35.71         32.99        14.55 o                         
  -4  10   4         29.02         40.92        13.63 o                         
  -3  10   4        174.51        196.56        15.86 o                         
  -2  10   4          0.20         -2.60        10.49 o                         
  -1  10   4         14.97         10.61         9.79 o                         
   0  10   4          0.19         15.51         9.78 o                         
   1  10   4          2.72          4.31         9.19 o                         
   2  10   4          1.48         17.06         9.46 o                         
   3  10   4         59.95         54.38        10.78 o                         
   4  10   4         43.04         71.46        21.64 o                         
   5  10   4          0.84          3.09        15.58 o                         
   6  10   4         73.15         73.05        20.16 o                         
   7  10   4         51.60         37.77        19.13 o                         
   8  10   4        145.65        138.15        25.28 o                         
  -6  11   4          9.05        -15.26        18.69 o                         
  -5  11   4          5.34         15.62        17.14 o                         
  -4  11   4        118.05        121.10        17.97 o                         
  -3  11   4          0.48          8.05        13.59 o                         
  -2  11   4        231.53        242.89        21.40 o                         
  -1  11   4        144.36        140.25        16.49 o                         
   0  11   4          0.01          9.18         9.79 o                         
   1  11   4          2.87          0.06         9.47 o                         
   2  11   4        153.97        169.49        19.89 o                         
   3  11   4         64.85         66.58        19.37 o                         
   4  11   4         95.20        120.25        22.02 o                         
 -15   0   5        161.78        160.98        24.23 o                         
 -13   0   5         71.75         87.61         7.74 o                         
 -11   0   5        493.24        489.40        13.36 o                         
  -9   0   5       2664.74       2814.68        83.95 o                         
  -7   0   5         13.60          6.92         3.10 o                         
  -5   0   5         52.62         47.37         4.15 o                         
  -3   0   5       2530.19       2536.31        38.42 o                         
  -1   0   5        231.89        231.94        10.39 o                         
   1   0   5        411.95        418.82        10.35 o                         
   3   0   5        728.72        802.61        17.00 o                         
   5   0   5        980.10        925.48        18.71 o                         
   7   0   5       4068.92       4206.16        93.47 o                         
   9   0   5      20128.62      19898.75       384.27 o                         
  11   0   5        462.08        479.47        27.69 o                         
  13   0   5        502.44        463.89        27.69 o                         
 -16   1   5          0.01         17.31        15.58 o                         
 -15   1   5        284.27        306.37        31.16 o                         
 -14   1   5         26.94         36.77         6.64 o                         
 -13   1   5        232.15        173.88        10.28 o                         
 -12   1   5         21.16         21.04         5.32 o                         
 -11   1   5        608.03        623.77        15.10 o                         
 -10   1   5        203.71        193.10        11.00 o                         
  -9   1   5        889.25        765.59         9.85 o                         
  -8   1   5         25.76         36.63         2.83 o                         
  -7   1   5       4992.51       4767.96        49.68 o                         
  -6   1   5        162.56        187.88         7.04 o                         
  -5   1   5       3253.28       3189.91        59.11 o                         
  -4   1   5       1797.21       1979.40        30.01 o                         
  -3   1   5          1.10         -0.19         2.27 o                         
  -2   1   5       1349.26       1391.68        17.05 o                         
  -1   1   5        494.70        528.84         9.06 o                         
   0   1   5       1917.01       2068.35        23.92 o                         
   1   1   5       1888.44       1888.28        22.18 o                         
   2   1   5        445.65        481.51         9.87 o                         
   3   1   5      20442.43      22466.91       255.53 o                         
   4   1   5          8.88          5.40         1.55 o                         
   5   1   5        919.83        803.40        16.24 o                         
   6   1   5          0.09          0.99         4.26 o                         
   7   1   5        132.89        112.77         8.88 o                         
   8   1   5          0.01         -3.36         5.27 o                         
   9   1   5         10.94         27.79         6.28 o                         
  10   1   5          2.58         -1.02         5.27 o                         
  11   1   5         86.65        102.12        10.35 o                         
  12   1   5        141.23        143.45        33.75 o                         
  13   1   5        807.74        796.23        36.35 o                         
  14   1   5          5.61          8.65        12.12 o                         
 -16   2   5        253.99        266.56        34.62 o                         
 -15   2   5        265.73        260.14        16.68 o                         
 -14   2   5        519.53        510.70        16.58 o                         
 -13   2   5         26.05         30.76         6.76 o                         
 -12   2   5        177.84        178.15        10.68 o                         
 -11   2   5        998.32        975.20        20.21 o                         
 -10   2   5         48.64         53.58         6.12 o                         
  -9   2   5       1542.92       1584.11        25.77 o                         
  -8   2   5        545.95        565.75        13.55 o                         
  -7   2   5        178.28        204.78         5.96 o                         
  -6   2   5        753.15        762.05         9.95 o                         
  -5   2   5        803.27        706.72        11.83 o                         
  -4   2   5       3167.70       3243.90        35.96 o                         
  -3   2   5       1809.45       1818.78        25.49 o                         
  -2   2   5        379.87        362.82         8.17 o                         
  -1   2   5        390.06        385.15         9.17 o                         
   0   2   5         30.64         62.61         4.65 o                         
   1   2   5        107.14         90.07         5.51 o                         
   2   2   5        115.35         96.40         5.66 o                         
   3   2   5        435.24        478.55        10.23 o                         
   4   2   5       1365.77       1408.83        18.56 o                         
   5   2   5        903.54        927.26        26.83 o                         
   6   2   5         39.68         33.40         5.99 o                         
   7   2   5       2400.41       2445.41        37.05 o                         
   8   2   5        543.30        531.90        15.62 o                         
   9   2   5      11797.94      11689.23       138.61 o                         
  10   2   5         52.60         44.96         7.12 o                         
  11   2   5        275.43        271.27        12.97 o                         
  12   2   5         40.60         50.20        15.58 o                         
  13   2   5        239.06        226.75        25.96 o                         
  14   2   5         57.20         62.31        17.31 o                         
 -17   3   5        291.69        380.80        43.27 o                         
 -16   3   5         18.14         27.87        32.02 o                         
 -15   3   5          0.97          2.95         9.12 o                         
 -14   3   5         65.46         68.13        21.64 o                         
 -13   3   5          4.36         -5.47         7.41 o                         
 -12   3   5         30.25         24.91         6.61 o                         
 -11   3   5        143.01        122.56        10.69 o                         
 -10   3   5        347.24        379.26        20.85 o                         
  -9   3   5       1464.15       1498.86        70.61 o                         
  -8   3   5         25.00         21.75         5.04 o                         
  -7   3   5       2343.99       2271.21        23.75 o                         
  -6   3   5        128.46        143.78        10.96 o                         
  -5   3   5        187.14        178.34         8.35 o                         
  -4   3   5       3441.00       3769.60        48.22 o                         
  -3   3   5         32.86         45.92         5.08 o                         
  -2   3   5       1436.87       1507.84        63.96 o                         
  -1   3   5        540.17        639.92        12.69 o                         
   0   3   5       2944.22       3187.11        37.99 o                         
   1   3   5        501.50        486.21        17.99 o                         
   2   3   5        964.49       1065.19        17.46 o                         
   3   3   5       5914.94       6241.82        67.16 o                         
   4   3   5        165.90        140.68        12.24 o                         
   5   3   5       2013.11       1991.28        50.01 o                         
   6   3   5          0.93         -3.46        11.25 o                         
   7   3   5        204.92        238.98        17.11 o                         
   8   3   5          5.34         11.78         6.61 o                         
   9   3   5        141.77        138.96        10.79 o                         
  10   3   5         82.92         87.26         8.96 o                         
  11   3   5        106.96        100.09        14.04 o                         
  12   3   5        401.69        411.96        31.16 o                         
  13   3   5        202.06        230.21        27.69 o                         
  14   3   5         60.83         58.85        19.04 o                         
  15   3   5          4.54          5.19        15.58 o                         
 -17   4   5        140.97        145.46        25.10 o                         
 -16   4   5         87.67        104.85        16.44 o                         
 -15   4   5        257.66        225.82        20.70 o                         
 -14   4   5        957.21        967.03        33.27 o                         
 -13   4   5          3.39         -5.96        12.12 o                         
 -12   4   5        499.65        522.74        17.14 o                         
 -11   4   5       1803.75       1737.14        31.56 o                         
 -10   4   5         69.81         70.46         7.71 o                         
  -9   4   5        450.27        491.84        15.53 o                         
  -8   4   5        741.62        677.73        21.21 o                         
  -7   4   5        593.46        615.70        12.66 o                         
  -6   4   5         66.54         59.99         9.74 o                         
  -5   4   5        886.59        763.80        14.86 o                         
  -4   4   5       2220.56       2213.96        38.48 o                         
  -3   4   5       1296.72       1324.87        21.17 o                         
  -2   4   5        174.53        160.51         8.57 o                         
  -1   4   5         97.48        110.93         7.52 o                         
   0   4   5         11.27          9.16         4.65 o                         
   1   4   5         94.57         93.30         6.75 o                         
   2   4   5        298.22        275.19         9.62 o                         
   3   4   5         74.81         57.23         6.50 o                         
   4   4   5        570.01        599.95        13.68 o                         
   5   4   5        175.99        176.00        10.24 o                         
   6   4   5        343.14        298.06        13.49 o                         
   7   4   5        413.72        400.85        54.52 o                         
   8   4   5        554.23        524.21        42.41 o                         
   9   4   5       2432.94       2353.56        39.04 o                         
  10   4   5         80.05         81.95        13.72 o                         
  11   4   5         11.92         19.77        13.85 o                         
  12   4   5         21.46         41.21        12.81 o                         
  13   4   5         51.56         45.00        17.31 o                         
  14   4   5         32.41         12.12        17.31 o                         
  15   4   5          2.97         12.12        17.31 o                         
  16   4   5          0.32          3.46        15.58 o                         
 -17   5   5        256.25        284.70        55.39 o                         
 -16   5   5        116.57        142.32        29.43 o                         
 -15   5   5        152.09        186.94        28.56 o                         
 -14   5   5          0.28         10.07        12.02 o                         
 -13   5   5        300.63        359.75        24.33 o                         
 -12   5   5          0.58         -5.73         5.73 o                         
 -11   5   5        824.02        773.27        21.14 o                         
 -10   5   5         13.84         25.09         7.44 o                         
  -9   5   5        960.37       1056.62        38.58 o                         
  -8   5   5         12.26         18.03         4.23 o                         
  -7   5   5        311.64        304.20        10.90 o                         
  -6   5   5         21.15         28.23         7.99 o                         
  -5   5   5         43.47         52.95         6.20 o                         
  -4   5   5        800.30        827.80        17.67 o                         
  -3   5   5        663.25        661.70        15.82 o                         
  -2   5   5         63.47         76.34         7.23 o                         
  -1   5   5          6.80         13.69         5.59 o                         
   0   5   5         43.94         59.42         6.60 o                         
   1   5   5          3.38          9.15         4.98 o                         
   2   5   5        602.64        638.43        15.53 o                         
   3   5   5       1341.07       1333.72        23.18 o                         
   4   5   5        641.20        606.65        15.15 o                         
   5   5   5       1842.70       1804.86        29.98 o                         
   6   5   5          0.04         -4.16         6.00 o                         
   7   5   5        888.08        876.91        21.92 o                         
   8   5   5        152.79        134.37        22.50 o                         
   9   5   5        386.17        365.04        57.99 o                         
  10   5   5        289.79        278.96        50.20 o                         
  11   5   5         17.94         11.77        13.85 o                         
  12   5   5        102.69         99.78        17.46 o                         
  13   5   5          2.90         -5.19        12.46 o                         
  14   5   5        122.31        173.09        27.69 o                         
  15   5   5         24.76         10.39        17.31 o                         
  16   5   5        153.25        166.17        27.69 o                         
 -18   6   5        503.49        602.73        66.64 o                         
 -17   6   5        352.45        385.93        29.84 o                         
 -16   6   5          4.33          2.40        14.68 o                         
 -15   6   5         54.08         39.39        16.25 o                         
 -14   6   5        271.57        298.61        33.75 o                         
 -13   6   5          4.16         23.75        18.17 o                         
 -12   6   5        571.95        552.39        29.36 o                         
 -11   6   5        887.97        911.46        50.82 o                         
 -10   6   5          2.26         -5.51         7.44 o                         
  -9   6   5         63.02         79.76        10.24 o                         
  -8   6   5        225.81        208.19        24.23 o                         
  -7   6   5        137.34        140.17         9.53 o                         
  -6   6   5          1.14          3.91         5.12 o                         
  -5   6   5        333.24        320.78        13.12 o                         
  -4   6   5        165.41        182.62        11.41 o                         
  -3   6   5        670.02        649.87        25.01 o                         
  -2   6   5         25.54         18.38         6.37 o                         
  -1   6   5         57.08         56.69         7.72 o                         
   0   6   5         81.87         73.91         8.10 o                         
   1   6   5        130.27        120.02         9.68 o                         
   2   6   5        109.50         87.17         8.40 o                         
   3   6   5         13.58          6.26         6.13 o                         
   4   6   5         13.62          7.02         6.47 o                         
   5   6   5         31.33         49.78         7.38 o                         
   6   6   5        675.02        599.52        16.26 o                         
   7   6   5        191.33        194.79        12.64 o                         
   8   6   5         47.63         42.65        22.50 o                         
   9   6   5        230.63        205.59        22.42 o                         
  10   6   5        183.54        161.55        32.89 o                         
  11   6   5          2.25         12.77        13.36 o                         
  12   6   5          6.10          9.69        14.97 o                         
  13   6   5        132.10        136.52        21.64 o                         
  14   6   5          0.50          3.46        17.31 o                         
  15   6   5          0.05        -17.31        17.31 o                         
 -17   7   5         38.05         84.25        18.87 o                         
 -16   7   5         48.27         40.08        40.68 o                         
 -15   7   5         65.76         50.42        25.96 o                         
 -14   7   5         36.29         35.08        24.23 o                         
 -13   7   5        680.51        757.48       105.59 o                         
 -12   7   5          1.46          8.52        13.77 o                         
 -11   7   5        266.45        273.51        24.01 o                         
 -10   7   5         93.52         96.57        11.85 o                         
  -9   7   5        218.46        233.24        17.10 o                         
  -8   7   5        173.94        133.09        14.64 o                         
  -7   7   5         13.87         20.32         6.55 o                         
  -6   7   5        128.59        116.44        14.99 o                         
  -5   7   5          1.94          3.23         6.66 o                         
  -4   7   5         99.96        100.31         9.57 o                         
  -3   7   5       1234.82       1227.74        25.21 o                         
  -2   7   5         38.31         38.40         7.83 o                         
  -1   7   5        180.65        168.07        12.74 o                         
   0   7   5        424.87        420.10        16.12 o                         
   1   7   5          1.47          4.46         6.43 o                         
   2   7   5        293.39        311.11        14.23 o                         
   3   7   5        683.34        635.79        23.39 o                         
   4   7   5        442.98        422.60        15.45 o                         
   5   7   5        583.13        554.85        16.79 o                         
   6   7   5          4.21          6.58         7.02 o                         
   7   7   5        604.25        603.75        32.33 o                         
   8   7   5        220.29        219.73        23.66 o                         
   9   7   5        326.29        317.44        28.50 o                         
  10   7   5        189.93        199.18        24.54 o                         
  11   7   5         11.78        -13.16        34.62 o                         
  12   7   5          4.41         17.25        15.99 o                         
  13   7   5          0.90        -14.97        14.97 o                         
  14   7   5         42.95         77.89        24.23 o                         
 -15   8   5         12.26         10.88        15.99 o                         
 -14   8   5          0.02         24.95        17.31 o                         
 -13   8   5         11.56         15.29        16.48 o                         
 -12   8   5        131.86        166.96        22.02 o                         
 -11   8   5         28.21         15.45        15.13 o                         
 -10   8   5         15.25          8.65        10.39 o                         
  -9   8   5         11.80         10.98        13.77 o                         
  -8   8   5         16.18         15.96        21.12 o                         
  -7   8   5          0.43        -10.25        11.39 o                         
  -6   8   5          2.38          8.83         7.26 o                         
  -5   8   5        174.20        180.02        17.49 o                         
  -4   8   5         73.48         80.27         9.45 o                         
  -3   8   5        217.66        189.51        13.99 o                         
  -2   8   5          1.95          1.49         7.31 o                         
  -1   8   5        333.97        334.07        16.49 o                         
   0   8   5          5.84         -5.14         7.01 o                         
   1   8   5         26.87         36.19         8.65 o                         
   2   8   5          4.95          6.79         7.16 o                         
   3   8   5         67.30         69.91         9.54 o                         
   4   8   5         65.21         68.38         9.50 o                         
   5   8   5         94.75        108.46        19.04 o                         
   6   8   5        186.37        200.23        32.89 o                         
   7   8   5        329.93        340.73        30.67 o                         
   8   8   5         29.72         33.97        19.91 o                         
   9   8   5        187.42        164.46        23.66 o                         
  10   8   5        226.95        227.13        28.28 o                         
  11   8   5          0.08         19.82        16.97 o                         
  12   8   5         59.84         47.57        19.51 o                         
 -13   9   5        278.18        304.67        31.05 o                         
 -12   9   5          8.41         23.51        17.56 o                         
 -11   9   5         70.97        116.41        25.96 o                         
 -10   9   5          0.48         -0.80        16.44 o                         
  -9   9   5        108.73         69.43        45.87 o                         
  -8   9   5        174.10        163.53        35.69 o                         
  -7   9   5          3.84          0.98        14.51 o                         
  -6   9   5         40.20         53.47        13.92 o                         
  -5   9   5         27.52         32.94         9.30 o                         
  -4   9   5         59.99         66.23        10.42 o                         
  -3   9   5        406.88        415.85        21.24 o                         
  -2   9   5         46.99         58.80        10.46 o                         
  -1   9   5        217.16        257.07        21.49 o                         
   0   9   5        268.61        246.49        16.51 o                         
   1   9   5          4.41          4.81         8.47 o                         
   2   9   5        160.40        174.51        13.97 o                         
   3   9   5        367.27        351.67        17.77 o                         
   4   9   5         10.06         19.71         8.76 o                         
   5   9   5         43.06         42.58        17.28 o                         
   6   9   5          6.20          1.92        15.99 o                         
   7   9   5        196.16        188.97        24.33 o                         
   8   9   5         27.28         11.50        28.56 o                         
   9   9   5         89.85         84.94        21.13 o                         
  10   9   5          1.54         24.93        17.28 o                         
 -11  10   5         56.05         60.58        22.50 o                         
 -10  10   5          0.38         -0.99        15.13 o                         
  -9  10   5         35.88         58.60        18.42 o                         
  -8  10   5        100.22         95.32        16.58 o                         
  -7  10   5          4.19         11.11        13.17 o                         
  -6  10   5          5.07          0.20        12.70 o                         
  -5  10   5        107.56        109.63        30.74 o                         
  -4  10   5         96.94        103.56        16.93 o                         
  -3  10   5         90.90         74.17        11.82 o                         
  -2  10   5          8.41          3.72         9.69 o                         
  -1  10   5        109.44         90.74        12.40 o                         
   0  10   5         18.46          5.07         9.39 o                         
   1  10   5          0.66         -2.45        13.74 o                         
   2  10   5          0.54         15.48         9.36 o                         
   3  10   5        145.19        169.14        23.98 o                         
   4  10   5         58.96         87.66        20.16 o                         
   5  10   5         23.80         46.74        19.13 o                         
   6  10   5          0.06         -8.04        15.13 o                         
   7  10   5        122.47        118.86        24.33 o                         
   8  10   5         64.47         83.18        20.70 o                         
  -6  11   5          0.74         23.61        14.57 o                         
  -5  11   5          6.47        -11.97        11.97 o                         
  -4  11   5         49.26         46.39        14.83 o                         
  -3  11   5          0.55         -4.36        18.57 o                         
  -2  11   5         14.53         17.50        10.11 o                         
  -1  11   5         21.48         21.31        10.69 o                         
   0  11   5          0.07         -9.21         9.21 o                         
   1  11   5          1.50         12.78        10.13 o                         
   2  11   5         67.39         58.30        16.30 o                         
   3  11   5         88.18         64.23        18.87 o                         
 -14   0   6          1.90          3.46        13.85 o                         
 -12   0   6        232.07        222.25        10.67 o                         
 -10   0   6        736.03        827.44        18.24 o                         
  -8   0   6       3067.42       3237.09        49.78 o                         
  -6   0   6         49.83         81.47         6.06 o                         
  -4   0   6       2955.25       3083.63        47.01 o                         
  -2   0   6        740.06        712.40        14.69 o                         
   0   0   6       3040.47       3299.15        70.97 o                         
   2   0   6       1862.13       1775.53        30.53 o                         
   4   0   6      12854.83      13958.73       193.92 o                         
   6   0   6       1423.85       1484.56        27.03 o                         
   8   0   6       1179.29       1191.44        22.73 o                         
  10   0   6        492.15        441.39        25.96 o                         
  12   0   6        120.74        135.01        17.31 o                         
 -16   1   6         42.40         31.16        17.31 o                         
 -15   1   6         59.98         49.80        11.20 o                         
 -14   1   6          1.22          4.30         5.51 o                         
 -13   1   6          0.31         -5.32         5.32 o                         
 -12   1   6       3278.71       3268.03        54.68 o                         
 -11   1   6        119.40        130.32         7.64 o                         
 -10   1   6        378.65        360.63         8.42 o                         
  -9   1   6        110.26        111.97         8.24 o                         
  -8   1   6       1092.83       1251.31        16.80 o                         
  -7   1   6          7.52         16.33         4.31 o                         
  -6   1   6        222.59        229.55         7.87 o                         
  -5   1   6          0.66          1.60         2.66 o                         
  -4   1   6         18.65         17.73         3.24 o                         
  -3   1   6        206.46        201.58         7.74 o                         
  -2   1   6       2474.77       2383.83        38.48 o                         
  -1   1   6        311.42        360.56         7.32 o                         
   0   1   6       4883.28       5030.23        52.53 o                         
   1   1   6        453.92        443.62        11.20 o                         
   2   1   6        752.64        994.79        33.75 o                         
   3   1   6          9.36          8.08         3.81 o                         
   4   1   6       1339.10       1547.79        18.21 o                         
   5   1   6        432.59        455.23        19.99 o                         
   6   1   6        524.43        466.66        21.05 o                         
   7   1   6         11.95         14.66         5.27 o                         
   8   1   6          5.23         -2.04         5.27 o                         
   9   1   6        142.23        148.20        23.51 o                         
  10   1   6       1154.99       1136.99        39.81 o                         
  11   1   6        242.99        274.20        21.64 o                         
  12   1   6       1166.73       1121.41        32.89 o                         
  13   1   6          3.54          5.19        12.12 o                         
 -17   2   6        414.79        486.39        43.27 o                         
 -16   2   6        214.31        204.25        34.62 o                         
 -15   2   6          2.30         23.26         9.52 o                         
 -14   2   6         57.64         70.41         8.22 o                         
 -13   2   6        373.08        361.46        14.07 o                         
 -12   2   6         48.57         37.71        14.60 o                         
 -11   2   6        662.44        592.61        15.50 o                         
 -10   2   6        855.52        900.95        18.60 o                         
  -9   2   6        122.12        115.67         7.68 o                         
  -8   2   6       2692.78       2714.08        27.17 o                         
  -7   2   6        406.42        421.29         8.77 o                         
  -6   2   6          0.09          4.65         3.04 o                         
  -5   2   6          9.21         -0.67         2.83 o                         
  -4   2   6       5253.67       5709.91        59.91 o                         
  -3   2   6        896.22        889.37        15.58 o                         
  -2   2   6        578.07        557.29        10.47 o                         
  -1   2   6       1711.99       1764.19        28.59 o                         
   0   2   6         11.34          1.06         4.94 o                         
   1   2   6       2463.71       2658.71        31.64 o                         
   2   2   6       3030.29       2965.63        34.89 o                         
   3   2   6          0.13         -0.47         3.96 o                         
   4   2   6       5682.71       5956.77        74.40 o                         
   5   2   6          3.62         -4.41         6.65 o                         
   6   2   6        397.51        418.78        23.28 o                         
   7   2   6        235.51        208.48        24.25 o                         
   8   2   6        216.18        242.30        19.17 o                         
   9   2   6       1631.60       1554.04        29.70 o                         
  10   2   6         90.40         90.22         8.88 o                         
  11   2   6         52.38         30.25         8.31 o                         
  12   2   6         23.93         50.20        15.58 o                         
  13   2   6         37.92         36.35        15.58 o                         
  14   2   6        465.31        481.20        34.62 o                         
 -17   3   6         57.69         51.93        25.96 o                         
 -16   3   6        277.83        299.52        20.44 o                         
 -15   3   6        118.02        106.28        13.36 o                         
 -14   3   6          9.25          8.65        13.85 o                         
 -13   3   6          0.03          4.85         5.77 o                         
 -12   3   6        955.46        979.74        22.07 o                         
 -11   3   6        230.12        231.61        13.54 o                         
 -10   3   6          1.54          0.53         8.44 o                         
  -9   3   6        125.77        147.20        18.78 o                         
  -8   3   6          9.00          2.50         4.54 o                         
  -7   3   6          1.62          4.67         3.42 o                         
  -6   3   6         18.06         17.63         3.58 o                         
  -5   3   6         11.11          8.18         3.73 o                         
  -4   3   6        412.81        474.47        14.24 o                         
  -3   3   6        636.99        628.88        12.92 o                         
  -2   3   6          1.76          3.46         3.70 o                         
  -1   3   6          8.25         28.31         6.00 o                         
   0   3   6       3305.58       3399.76        43.72 o                         
   1   3   6       1294.98       1348.71        20.33 o                         
   2   3   6         14.43         43.47         7.00 o                         
   3   3   6        674.64        676.25        22.49 o                         
   4   3   6        127.64        130.15         9.24 o                         
   5   3   6        911.20        927.89        48.58 o                         
   6   3   6       1048.17       1077.97        31.05 o                         
   7   3   6          0.77          2.08         5.39 o                         
   8   3   6        179.47        165.69        11.49 o                         
   9   3   6        832.88        849.96        39.56 o                         
  10   3   6        341.08        311.15        14.70 o                         
  11   3   6        855.37        818.60        29.97 o                         
  12   3   6        178.26        205.98        27.69 o                         
  13   3   6        115.58        126.36        22.50 o                         
  14   3   6         17.60          3.46        15.58 o                         
  15   3   6        213.52        199.06        29.43 o                         
 -18   4   6        178.99        214.64        39.81 o                         
 -17   4   6        117.62        110.66        15.99 o                         
 -16   4   6         10.61         12.12        10.84 o                         
 -15   4   6         71.73         79.55        14.68 o                         
 -14   4   6        375.08        373.07        22.26 o                         
 -13   4   6        405.55        408.80        15.51 o                         
 -12   4   6         12.41         15.01         7.48 o                         
 -11   4   6        917.52        853.52        30.64 o                         
 -10   4   6        694.78        654.44        18.11 o                         
  -9   4   6        455.45        417.62        17.25 o                         
  -8   4   6       1589.44       1505.72        22.04 o                         
  -7   4   6        924.57        919.69        16.36 o                         
  -6   4   6         26.42         19.67         5.11 o                         
  -5   4   6        281.18        238.74        21.49 o                         
  -4   4   6       4414.84       4506.25        52.52 o                         
  -3   4   6        465.05        424.58        14.70 o                         
  -2   4   6        506.80        454.74        12.42 o                         
  -1   4   6       1336.55       1357.63        24.29 o                         
   0   4   6        677.87        668.47        16.39 o                         
   1   4   6        587.31        625.05        23.48 o                         
   2   4   6       1913.16       1821.73        26.50 o                         
   3   4   6         65.92         53.08         9.49 o                         
   4   4   6        429.46        449.53        12.31 o                         
   5   4   6        193.08        216.35        28.48 o                         
   6   4   6          1.45         -5.40         5.40 o                         
   7   4   6         10.77         23.41        21.64 o                         
   8   4   6          9.91         -5.91         5.91 o                         
   9   4   6        631.41        648.53        46.24 o                         
  10   4   6         43.28         29.60        15.58 o                         
  11   4   6         12.53         -0.96        10.81 o                         
  12   4   6          9.77         16.44        11.02 o                         
  13   4   6         79.41         77.89        20.77 o                         
  14   4   6        294.38        283.87        32.89 o                         
  15   4   6          4.87         20.77        19.04 o                         
  16   4   6         93.38         60.58        20.77 o                         
 -18   5   6         22.06         51.93        29.43 o                         
 -17   5   6          4.39         32.31        22.50 o                         
 -16   5   6        606.18        603.13        32.24 o                         
 -15   5   6         15.23         10.08        12.22 o                         
 -14   5   6         13.06         11.49        12.02 o                         
 -13   5   6          0.01          0.69        16.44 o                         
 -12   5   6          3.41          5.27         6.98 o                         
 -11   5   6          2.41          1.35         6.38 o                         
 -10   5   6        511.12        552.17        18.93 o                         
  -9   5   6        121.87         99.14        10.72 o                         
  -8   5   6        442.97        450.77        22.49 o                         
  -7   5   6         93.34        106.70        23.92 o                         
  -6   5   6         59.88         55.66         6.66 o                         
  -5   5   6        144.99        177.26         9.95 o                         
  -4   5   6       1006.44       1056.59        20.33 o                         
  -3   5   6        399.65        398.77        13.01 o                         
  -2   5   6        183.11        197.57        10.17 o                         
  -1   5   6        576.98        539.10        28.73 o                         
   0   5   6        456.28        469.49        13.73 o                         
   1   5   6        354.51        334.64        11.73 o                         
   2   5   6        244.46        250.71        12.99 o                         
   3   5   6       1241.45       1274.70        22.77 o                         
   4   5   6        210.62        191.29        10.74 o                         
   5   5   6         61.26         72.70         7.59 o                         
   6   5   6        667.29        695.31        17.64 o                         
   7   5   6        113.38        156.29        19.47 o                         
   8   5   6        457.03        479.68        27.44 o                         
   9   5   6        855.79        870.62        34.48 o                         
  10   5   6          3.56         13.60        12.46 o                         
  11   5   6        357.34        344.15        26.59 o                         
  12   5   6         13.64         15.26        13.30 o                         
  13   5   6        227.53        235.41        32.89 o                         
  14   5   6        116.14        115.97        25.96 o                         
  15   5   6          3.55          1.73        17.31 o                         
  16   5   6        265.72        257.91        34.62 o                         
 -18   6   6        126.16        129.27        19.13 o                         
 -17   6   6         60.74         45.30        16.25 o                         
 -16   6   6         34.59         28.95        15.32 o                         
 -15   6   6         97.07         75.08        17.81 o                         
 -14   6   6        181.16        168.15        36.35 o                         
 -13   6   6        208.66        251.92        24.23 o                         
 -12   6   6         17.39         27.62         8.25 o                         
 -11   6   6        146.06        153.64        13.50 o                         
 -10   6   6        242.14        226.07        15.50 o                         
  -9   6   6        593.89        620.63        21.10 o                         
  -8   6   6        771.96        726.34        25.04 o                         
  -7   6   6        532.62        509.99        20.49 o                         
  -6   6   6         48.10         97.28        18.49 o                         
  -5   6   6        578.53        572.94        16.71 o                         
  -4   6   6       1420.08       1364.87        25.50 o                         
  -3   6   6        217.14        233.56        12.53 o                         
  -2   6   6        292.67        277.95        13.13 o                         
  -1   6   6         98.18         95.70         8.94 o                         
   0   6   6        203.30        227.76        14.53 o                         
   1   6   6         61.61         64.92        17.24 o                         
   2   6   6        219.00        208.86        16.99 o                         
   3   6   6        134.78        147.31        11.49 o                         
   4   6   6         34.49         49.04         7.16 o                         
   5   6   6        102.32        111.13        10.59 o                         
   6   6   6          7.11         10.83         5.97 o                         
   7   6   6        195.78        202.25        23.60 o                         
   8   6   6        229.50        259.09        24.33 o                         
   9   6   6          0.15        -12.36        12.46 o                         
  10   6   6         51.19         30.42        15.35 o                         
  11   6   6          0.31         -3.93        13.30 o                         
  12   6   6         46.99         76.22        18.71 o                         
  13   6   6         35.67         12.12        19.04 o                         
  14   6   6        107.42        100.39        25.96 o                         
  15   6   6         29.87         69.24        22.50 o                         
 -17   7   6          5.40         29.18        15.99 o                         
 -16   7   6        418.86        449.85        47.60 o                         
 -15   7   6        192.44        198.07        53.66 o                         
 -14   7   6        335.04        303.18        27.21 o                         
 -13   7   6         56.78         69.61        16.87 o                         
 -12   7   6         71.73         73.62        16.68 o                         
 -11   7   6        421.30        439.28        21.26 o                         
 -10   7   6        668.66        647.62        33.80 o                         
  -9   7   6        290.91        282.16        18.40 o                         
  -8   7   6         52.92         52.51        13.58 o                         
  -7   7   6         13.86          7.37         6.20 o                         
  -6   7   6        424.32        420.08        15.73 o                         
  -5   7   6         76.96         59.83         8.19 o                         
  -4   7   6        613.55        606.95        20.74 o                         
  -3   7   6        105.07        103.31         9.88 o                         
  -2   7   6        268.67        238.63        13.78 o                         
  -1   7   6        548.22        522.49        18.17 o                         
   0   7   6          6.25          0.40         6.71 o                         
   1   7   6          4.81          5.52         6.71 o                         
   2   7   6        138.13        128.42        11.25 o                         
   3   7   6        434.53        459.97        16.24 o                         
   4   7   6        591.71        606.37        18.27 o                         
   5   7   6          3.15         -3.90         6.23 o                         
   6   7   6         50.84         49.29         9.34 o                         
   7   7   6        180.10        182.37        21.13 o                         
   8   7   6        269.62        280.92        26.55 o                         
   9   7   6        436.34        428.27        31.97 o                         
  10   7   6          0.99          7.34        14.97 o                         
  11   7   6         43.66         48.53        17.46 o                         
  12   7   6         50.38         57.02        54.52 o                         
  13   7   6          8.00         -3.61        14.09 o                         
 -15   8   6          0.40         20.41        15.32 o                         
 -14   8   6         10.47         -1.42        21.64 o                         
 -13   8   6        161.85        157.95        22.26 o                         
 -12   8   6         19.29         23.67        25.96 o                         
 -11   8   6         26.29         33.84        16.25 o                         
 -10   8   6         33.93         32.82        11.47 o                         
  -9   8   6        172.19        164.09        15.74 o                         
  -8   8   6        357.79        324.81        21.65 o                         
  -7   8   6        192.36        196.50        18.14 o                         
  -6   8   6        141.31        147.20        15.24 o                         
  -5   8   6        119.32        127.10        11.78 o                         
  -4   8   6        556.51        557.55        19.39 o                         
  -3   8   6        154.93        165.09        13.06 o                         
  -2   8   6         19.42         48.13         8.86 o                         
  -1   8   6         57.25         46.76         8.94 o                         
   0   8   6          8.27          4.93         7.30 o                         
   1   8   6        185.98        191.94        13.51 o                         
   2   8   6          6.80          6.09         7.30 o                         
   3   8   6         40.65         34.14         8.44 o                         
   4   8   6         10.37         10.51         7.32 o                         
   5   8   6          0.20         17.02         8.60 o                         
   6   8   6          0.06        -13.36        13.36 o                         
   7   8   6         13.30         10.58        25.96 o                         
   8   8   6        964.88        964.26        43.53 o                         
   9   8   6         24.63         33.18        21.64 o                         
  10   8   6         35.49         51.83        19.85 o                         
  11   8   6          1.15         -8.08        28.56 o                         
  12   8   6         26.51         30.62        16.97 o                         
 -13   9   6        176.31        199.00        25.15 o                         
 -12   9   6         33.72         37.02        25.96 o                         
 -11   9   6        459.91        493.58        35.48 o                         
 -10   9   6        127.17        123.82        21.14 o                         
  -9   9   6        107.22        135.11        16.30 o                         
  -8   9   6          1.76          2.08        11.84 o                         
  -7   9   6        250.67        250.05        22.04 o                         
  -6   9   6        325.48        363.05        23.94 o                         
  -5   9   6          0.07         -3.42         9.48 o                         
  -4   9   6        336.12        323.89        17.50 o                         
  -3   9   6         29.81         21.73         8.84 o                         
  -2   9   6        245.29        234.44        15.78 o                         
  -1   9   6         98.64         81.55        11.49 o                         
   0   9   6          0.97          9.53         8.42 o                         
   1   9   6         44.07         54.25        10.25 o                         
   2   9   6         18.78         15.42         9.35 o                         
   3   9   6         29.36         26.58        10.24 o                         
   4   9   6        333.86        344.98        20.00 o                         
   5   9   6         27.46         20.83        16.25 o                         
   6   9   6          0.55          5.97        34.62 o                         
   7   9   6         56.75         56.43        20.16 o                         
   8   9   6         36.53          3.65        38.95 o                         
   9   9   6        277.33        299.75        31.19 o                         
  10   9   6         91.96        116.25        23.04 o                         
 -11  10   6         36.35         50.20        20.77 o                         
 -10  10   6         38.65         41.99        33.75 o                         
  -9  10   6          5.08         -4.62        13.93 o                         
  -8  10   6        167.86        159.51        18.44 o                         
  -7  10   6         21.95          1.48        24.54 o                         
  -6  10   6         16.80          7.23        16.66 o                         
  -5  10   6          1.14         19.57        16.85 o                         
  -4  10   6        354.55        396.56        26.79 o                         
  -3  10   6          8.79          1.43         9.26 o                         
  -2  10   6          8.53         -7.61        13.19 o                         
  -1  10   6          8.15          3.33         9.74 o                         
   0  10   6          0.98         -2.71         9.41 o                         
   1  10   6         15.95          4.42         9.30 o                         
   2  10   6          0.80         -3.85         9.30 o                         
   3  10   6          6.11         22.33        17.56 o                         
   4  10   6         14.50         25.24        17.56 o                         
   5  10   6          0.03          1.73        15.69 o                         
   6  10   6          0.06          0.84        16.68 o                         
   7  10   6          8.72         -3.06        16.48 o                         
  -6  11   6         99.33        119.25        22.40 o                         
  -5  11   6          6.29         20.06        13.51 o                         
  -4  11   6        186.20        207.67        22.58 o                         
  -3  11   6         34.65         26.37        13.40 o                         
  -2  11   6        135.16        110.85        13.52 o                         
  -1  11   6          5.96         -0.75         9.14 o                         
   0  11   6        137.09        133.65        14.11 o                         
   1  11   6        114.31         98.91        13.01 o                         
   2  11   6         67.96         66.52        20.16 o                         
 -15   0   7        664.72        661.21        38.08 o                         
 -13   0   7       1315.61       1228.66        48.47 o                         
 -11   0   7         67.00         89.29         8.65 o                         
  -9   0   7        135.74        150.09        12.12 o                         
  -7   0   7        113.91        113.43         7.04 o                         
  -5   0   7       1416.99       1568.78        33.75 o                         
  -3   0   7       6787.84       7037.44       106.45 o                         
  -1   0   7        762.59        735.64        22.50 o                         
   1   0   7       1753.21       1683.85        29.30 o                         
   3   0   7       5386.70       6191.24        90.57 o                         
   5   0   7         44.97         42.03        12.12 o                         
   7   0   7        101.80        105.31         6.33 o                         
   9   0   7        786.64        766.80        34.62 o                         
  11   0   7         80.46         58.85        15.58 o                         
 -17   1   7        250.21        278.68        34.62 o                         
 -16   1   7          3.12         19.04        17.31 o                         
 -15   1   7       2420.59       2187.01        49.29 o                         
 -14   1   7        129.47        116.98         9.21 o                         
 -13   1   7       1096.83       1066.44        21.72 o                         
 -12   1   7         11.81          5.73         5.32 o                         
 -11   1   7        595.27        600.36        14.83 o                         
 -10   1   7         20.42         20.53         3.58 o                         
  -9   1   7         27.13         39.60         4.94 o                         
  -8   1   7        834.72        837.52        15.95 o                         
  -7   1   7       1113.68       1146.99        18.78 o                         
  -6   1   7         12.39         11.08         3.56 o                         
  -5   1   7       4078.08       3881.43        48.82 o                         
  -4   1   7         86.81         92.69         5.60 o                         
  -3   1   7       3713.40       3692.06        41.72 o                         
  -2   1   7        345.04        367.87        16.24 o                         
  -1   1   7        618.09        645.45        10.97 o                         
   0   1   7         19.40         36.29         3.82 o                         
   1   1   7       5965.54       6497.23        77.91 o                         
   2   1   7         15.96          6.68         3.46 o                         
   3   1   7        619.51        702.29        13.43 o                         
   4   1   7        341.79        363.01         8.39 o                         
   5   1   7        669.26        674.98        12.74 o                         
   6   1   7         82.32         82.33         7.62 o                         
   7   1   7        394.81        381.29        13.16 o                         
   8   1   7        507.68        467.43        17.52 o                         
   9   1   7       1342.32       1310.19        39.81 o                         
  10   1   7         18.64         16.44        14.71 o                         
  11   1   7        526.97        520.90        21.93 o                         
  12   1   7         29.41         40.82        14.71 o                         
  13   1   7       1341.11       1327.62        51.93 o                         
 -17   2   7         57.11         64.04        22.50 o                         
 -16   2   7         30.18         27.69        19.04 o                         
 -15   2   7        258.31        291.35        13.74 o                         
 -14   2   7          0.83          3.71         6.21 o                         
 -13   2   7        743.73        706.60        18.28 o                         
 -12   2   7        267.86        295.21        12.36 o                         
 -11   2   7        126.75        155.26         9.89 o                         
 -10   2   7        623.46        605.59        15.36 o                         
  -9   2   7        413.34        466.74         9.97 o                         
  -8   2   7       3007.59       2876.29        38.48 o                         
  -7   2   7        444.73        418.52         9.16 o                         
  -6   2   7        124.88        121.12         5.82 o                         
  -5   2   7       1215.34       1338.84        18.45 o                         
  -4   2   7       2029.86       2192.57        27.09 o                         
  -3   2   7       3832.50       3833.13        42.92 o                         
  -2   2   7        183.18        232.98        12.99 o                         
  -1   2   7       1352.16       1299.38        19.08 o                         
   0   2   7         72.46         78.58        11.24 o                         
   1   2   7        226.51        201.89         7.20 o                         
   2   2   7         11.91         11.83         3.50 o                         
   3   2   7       1291.49       1522.76        30.30 o                         
   4   2   7        161.56        166.22         8.56 o                         
   5   2   7         19.91         15.05        18.17 o                         
   6   2   7        451.69        437.21        14.77 o                         
   7   2   7        365.74        351.68        13.76 o                         
   8   2   7        322.52        337.28        13.70 o                         
   9   2   7        240.74        223.23        12.68 o                         
  10   2   7        208.06        205.18        12.84 o                         
  11   2   7        179.59        222.64        71.83 o                         
  12   2   7          8.22        -12.12        12.12 o                         
  13   2   7          3.14         -1.73        13.85 o                         
  14   2   7         11.79         34.62        17.31 o                         
 -18   3   7         15.01         62.31        27.69 o                         
 -17   3   7         67.23         50.20        24.23 o                         
 -16   3   7          0.64         -2.55         9.12 o                         
 -15   3   7       1007.12        935.39        30.39 o                         
 -14   3   7        264.44        248.83        13.56 o                         
 -13   3   7          2.35          0.99         6.21 o                         
 -12   3   7          0.50         -2.25         9.26 o                         
 -11   3   7        439.47        441.23        15.13 o                         
 -10   3   7         12.65          7.75         5.70 o                         
  -9   3   7        147.48        161.50         9.69 o                         
  -8   3   7       1754.60       1739.62        37.48 o                         
  -7   3   7        566.25        579.80        19.74 o                         
  -6   3   7        551.57        575.13        12.12 o                         
  -5   3   7       1474.77       1326.44        26.39 o                         
  -4   3   7        277.44        263.51        20.50 o                         
  -3   3   7       3902.22       3867.66        44.94 o                         
  -2   3   7       1503.07       1624.91        38.72 o                         
  -1   3   7         18.66         26.16         5.50 o                         
   0   3   7        252.25        334.38         9.88 o                         
   1   3   7       5654.39       5982.03        65.73 o                         
   2   3   7        325.75        278.12         9.58 o                         
   3   3   7       1434.06       1469.08        22.32 o                         
   4   3   7        793.76        782.02        17.99 o                         
   5   3   7         75.39         66.71         7.49 o                         
   6   3   7         32.82         60.06        10.81 o                         
   7   3   7       1058.89       1047.01        24.84 o                         
   8   3   7       1411.58       1347.11        27.76 o                         
   9   3   7        378.99        365.47        15.74 o                         
  10   3   7         77.75         78.15         9.65 o                         
  11   3   7        570.78        590.25        38.08 o                         
  12   3   7        162.14        186.94        29.43 o                         
  13   3   7        397.36        375.61        34.62 o                         
  14   3   7         53.72         65.78        19.04 o                         
  15   3   7        144.83        136.74        24.23 o                         
 -18   4   7         52.61         60.58        29.43 o                         
 -17   4   7        139.78        183.63        20.16 o                         
 -16   4   7          0.44          5.04        24.23 o                         
 -15   4   7          4.45         21.93        10.84 o                         
 -14   4   7         10.05          9.35        10.67 o                         
 -13   4   7        252.69        263.34        14.01 o                         
 -12   4   7        240.18        220.59        12.41 o                         
 -11   4   7        151.30        149.22        10.94 o                         
 -10   4   7        924.53        874.98        21.54 o                         
  -9   4   7        484.04        484.32        21.99 o                         
  -8   4   7       2613.58       2570.93        32.94 o                         
  -7   4   7       1697.49       1666.31        25.07 o                         
  -6   4   7          6.91          8.85         4.53 o                         
  -5   4   7        392.65        428.55        12.42 o                         
  -4   4   7       1604.69       1630.90        39.72 o                         
  -3   4   7        665.13        677.68        14.98 o                         
  -2   4   7          0.88         -3.33         3.88 o                         
  -1   4   7       1363.26       1211.78        20.48 o                         
   0   4   7         48.78         34.67         5.12 o                         
   1   4   7        282.43        314.04        10.57 o                         
   2   4   7        160.97        149.81        13.99 o                         
   3   4   7         49.50         39.74         5.90 o                         
   4   4   7          0.03         -2.90         4.71 o                         
   5   4   7        123.57        121.38         8.74 o                         
   6   4   7        174.63        155.47        23.37 o                         
   7   4   7       1022.33       1071.64        34.74 o                         
   8   4   7        413.13        435.75        16.91 o                         
   9   4   7          6.26         16.05         7.92 o                         
  10   4   7         11.88          9.52        11.02 o                         
  11   4   7       1425.80       1451.94        42.79 o                         
  12   4   7        184.99        242.33        32.89 o                         
  13   4   7         67.52         51.93        20.77 o                         
  14   4   7          1.66         20.77        17.31 o                         
  15   4   7        176.54        150.59        25.96 o                         
 -18   5   7         71.80         65.78        32.89 o                         
 -17   5   7          5.70         20.64        17.31 o                         
 -16   5   7         14.43         14.28        13.36 o                         
 -15   5   7         56.68         85.46        20.77 o                         
 -14   5   7         11.20          4.56        19.91 o                         
 -13   5   7        168.98        168.68        17.32 o                         
 -12   5   7        235.34        256.39        20.76 o                         
 -11   5   7         43.76         43.53        10.67 o                         
 -10   5   7          0.61         -6.28         6.28 o                         
  -9   5   7          9.96         23.45         7.92 o                         
  -8   5   7        176.36        196.47        10.49 o                         
  -7   5   7         63.84         61.82         6.91 o                         
  -6   5   7        454.79        465.80        13.95 o                         
  -5   5   7        161.29        155.62        11.99 o                         
  -4   5   7        340.72        345.51        12.76 o                         
  -3   5   7       1877.01       1875.83        29.25 o                         
  -2   5   7        204.38        212.20        11.10 o                         
  -1   5   7        171.89        154.29        10.81 o                         
   0   5   7        101.05        127.02         8.82 o                         
   1   5   7       3373.26       3358.27        44.42 o                         
   2   5   7        538.44        516.43        16.24 o                         
   3   5   7       1615.03       1621.20        27.26 o                         
   4   5   7        382.26        382.80        13.44 o                         
   5   5   7         51.59         70.93         9.74 o                         
   6   5   7        155.33        121.52        13.38 o                         
   7   5   7        759.38        779.64        79.62 o                         
   8   5   7        195.55        202.60        22.03 o                         
   9   5   7          9.14         27.94        12.46 o                         
  10   5   7         30.81         34.32        15.58 o                         
  11   5   7        355.99        348.53        36.35 o                         
  12   5   7         77.03         65.78        22.50 o                         
  13   5   7        114.06        167.90        27.69 o                         
  14   5   7          0.03         -5.19        17.31 o                         
  15   5   7         11.18         29.43        19.04 o                         
 -18   6   7         62.90         45.48        37.21 o                         
 -17   6   7        278.23        349.13        28.50 o                         
 -16   6   7         26.06         40.43        16.68 o                         
 -15   6   7          0.39         26.54        14.92 o                         
 -14   6   7         73.51         67.86        16.44 o                         
 -13   6   7        122.55        130.37        18.87 o                         
 -12   6   7        111.84        106.41        15.31 o                         
 -11   6   7         50.66         35.31         9.23 o                         
 -10   6   7        384.07        368.37        18.62 o                         
  -9   6   7        376.59        383.04        28.27 o                         
  -8   6   7        604.23        588.81        21.15 o                         
  -7   6   7       1882.62       1796.95        31.23 o                         
  -6   6   7         29.11         43.20         7.05 o                         
  -5   6   7          1.15         -0.32         6.20 o                         
  -4   6   7        225.19        236.70        12.40 o                         
  -3   6   7          7.02          7.57         6.30 o                         
  -2   6   7        342.81        321.35        13.78 o                         
  -1   6   7        728.01        738.76        18.33 o                         
   0   6   7        183.14        172.85        28.23 o                         
   1   6   7        522.26        527.73        22.74 o                         
   2   6   7         63.74         60.23        11.74 o                         
   3   6   7        175.80        181.71        15.24 o                         
   4   6   7         62.92         91.17         9.24 o                         
   5   6   7        479.60        451.25        15.10 o                         
   6   6   7          4.74          1.57         9.01 o                         
   7   6   7       1101.31       1024.47        37.85 o                         
   8   6   7        212.97        220.38        23.66 o                         
   9   6   7         18.57         22.23        14.97 o                         
  10   6   7        376.93        394.02        30.29 o                         
  11   6   7        560.25        570.77        33.24 o                         
  12   6   7        200.29        216.41        32.89 o                         
  13   6   7         66.33         64.04        22.50 o                         
  14   6   7          4.49         27.69        19.04 o                         
 -17   7   7          0.84         21.86        14.92 o                         
 -16   7   7         14.10         63.80        24.23 o                         
 -15   7   7         12.49          9.77        15.13 o                         
 -14   7   7        323.50        378.82        31.40 o                         
 -13   7   7          1.03         10.52        13.77 o                         
 -12   7   7        238.91        211.75        32.89 o                         
 -11   7   7         44.04         64.33        11.39 o                         
 -10   7   7          0.30        -10.16        12.70 o                         
  -9   7   7        664.17        707.25        36.15 o                         
  -8   7   7         77.30         89.36        28.56 o                         
  -7   7   7          5.82         26.28         9.24 o                         
  -6   7   7         70.15         63.49         8.24 o                         
  -5   7   7         11.53          7.19         6.78 o                         
  -4   7   7         43.80         48.88         8.18 o                         
  -3   7   7        213.71        205.00        12.74 o                         
  -2   7   7         38.75         24.52         7.75 o                         
  -1   7   7          3.08          4.82         6.17 o                         
   0   7   7         27.27         38.16         7.52 o                         
   1   7   7       1325.66       1293.21        26.76 o                         
   2   7   7        151.56        167.59        12.13 o                         
   3   7   7        817.56        793.18        20.72 o                         
   4   7   7        199.41        209.49        13.75 o                         
   5   7   7        212.98        235.33        17.97 o                         
   6   7   7        114.34        119.66        12.08 o                         
   7   7   7        117.76        156.51        27.69 o                         
   8   7   7         61.44         65.08        17.28 o                         
   9   7   7          0.65        -17.60        19.04 o                         
  10   7   7          8.18         48.41        17.87 o                         
  11   7   7        130.60        127.66        21.63 o                         
  12   7   7         12.37          9.05        15.35 o                         
  13   7   7        153.17        141.94        27.69 o                         
 -15   8   7         17.87         49.98        17.81 o                         
 -14   8   7         39.03         48.36        18.57 o                         
 -13   8   7         41.96         63.00        18.87 o                         
 -12   8   7         43.71         60.54        20.77 o                         
 -11   8   7          0.97        -10.24        10.24 o                         
 -10   8   7         34.89         38.14        11.85 o                         
  -9   8   7        338.85        377.23        22.50 o                         
  -8   8   7          4.48         11.59        12.22 o                         
  -7   8   7        806.65        815.91        29.51 o                         
  -6   8   7         17.40         26.16         8.55 o                         
  -5   8   7         49.96         63.72         9.30 o                         
  -4   8   7          8.32          9.81         7.72 o                         
  -3   8   7        101.43         92.52        10.46 o                         
  -2   8   7        312.72        325.45        16.24 o                         
  -1   8   7        134.04        128.21        11.29 o                         
   0   8   7         74.02         83.95        12.24 o                         
   1   8   7        106.10        126.00        11.92 o                         
   2   8   7         41.84         36.08         8.29 o                         
   3   8   7         28.47         36.93         8.74 o                         
   4   8   7          7.70          9.32         8.20 o                         
   5   8   7        562.85        612.29        29.67 o                         
   6   8   7         29.41          8.92        14.68 o                         
   7   8   7        360.80        336.83        30.09 o                         
   8   8   7         68.44         65.25        19.51 o                         
   9   8   7         25.91         40.16        17.28 o                         
  10   8   7         59.01         66.51        19.51 o                         
  11   8   7          0.16          1.73        18.17 o                         
 -13   9   7         37.01         22.33        17.56 o                         
 -12   9   7          0.58         -8.65        18.17 o                         
 -11   9   7         71.00         93.16        19.79 o                         
 -10   9   7         28.54         28.81        12.55 o                         
  -9   9   7        960.89       1030.22        53.11 o                         
  -8   9   7         48.54         56.85        16.87 o                         
  -7   9   7         24.25         67.01        14.04 o                         
  -6   9   7          2.59         21.67        11.74 o                         
  -5   9   7          1.49          3.30         8.04 o                         
  -4   9   7         11.79         23.45         9.06 o                         
  -3   9   7          0.02         19.44         9.35 o                         
  -2   9   7         63.82         60.57        10.81 o                         
  -1   9   7          0.02         -5.12         8.05 o                         
   0   9   7         67.61         67.17        10.57 o                         
   1   9   7        305.32        309.44        23.48 o                         
   2   9   7          0.80          6.95         8.68 o                         
   3   9   7        143.54        136.41        13.55 o                         
   4   9   7         42.92         38.59        11.30 o                         
   5   9   7        157.37        177.73        24.01 o                         
   6   9   7          6.16         14.08        16.48 o                         
   7   9   7         92.51        103.44        25.10 o                         
   8   9   7        118.02         82.04        20.77 o                         
   9   9   7         14.92         17.49        26.83 o                         
 -10  10   7          2.66         38.30        18.17 o                         
  -9  10   7        202.73        240.87        22.92 o                         
  -8  10   7         14.48          2.16        30.29 o                         
  -7  10   7        104.66        128.11        18.14 o                         
  -6  10   7          0.37          5.43        12.56 o                         
  -5  10   7         23.88         14.96        13.28 o                         
  -4  10   7         11.31        -11.70        11.70 o                         
  -3  10   7          1.07         -8.31         8.81 o                         
  -2  10   7         87.07        103.36        13.24 o                         
  -1  10   7          1.02         -6.97         9.08 o                         
   0  10   7          2.53          6.13         9.78 o                         
   1  10   7          0.70          2.31         9.64 o                         
   2  10   7        138.81        122.03        18.24 o                         
   3  10   7          2.42         15.23        20.77 o                         
   4  10   7          7.66          5.44        25.96 o                         
   5  10   7        156.96        168.17        25.28 o                         
   6  10   7          6.25         -8.65        16.25 o                         
  -5  11   7          0.38         18.18        13.19 o                         
  -4  11   7         19.17         31.44        14.57 o                         
  -3  11   7          4.73          7.36        12.72 o                         
  -2  11   7         50.34         46.67        11.93 o                         
  -1  11   7         22.70          0.74        10.03 o                         
   0  11   7         92.94         86.02        12.85 o                         
   1  11   7         47.54         37.72        12.49 o                         
 -16   0   8        386.23        403.31        32.89 o                         
 -14   0   8        267.64        219.83        25.96 o                         
 -12   0   8          0.62         -4.62        12.12 o                         
 -10   0   8         27.97         44.00         5.76 o                         
  -8   0   8       1425.32       1377.08        26.12 o                         
  -6   0   8      14085.73      15020.83       208.91 o                         
  -4   0   8      17523.44      18788.19       258.50 o                         
  -2   0   8        116.77        102.12        10.39 o                         
   0   0   8         42.13         45.00         6.92 o                         
   2   0   8       3677.81       4463.06        68.51 o                         
   4   0   8       1897.00       1836.68        37.21 o                         
   6   0   8       1056.44        977.17        25.10 o                         
   8   0   8       1200.78       1152.80        43.27 o                         
  10   0   8         20.42         27.69        12.12 o                         
  12   0   8          0.80         -3.46        12.12 o                         
 -17   1   8         22.02         15.58        19.04 o                         
 -16   1   8        141.30        162.94        18.24 o                         
 -15   1   8        170.23        155.03        17.00 o                         
 -14   1   8        189.68        152.04        10.17 o                         
 -13   1   8         81.43         73.64        13.65 o                         
 -12   1   8         22.03         19.31         5.32 o                         
 -11   1   8       1488.67       1443.38        24.84 o                         
 -10   1   8       3793.33       3522.12        47.89 o                         
  -9   1   8        147.28        152.13        14.32 o                         
  -8   1   8       2382.52       2084.00        30.69 o                         
  -7   1   8          5.72          2.84         3.75 o                         
  -6   1   8         78.71        111.41         7.49 o                         
  -5   1   8        261.80        261.00        21.30 o                         
  -4   1   8       6086.39       7311.02        87.49 o                         
  -3   1   8         18.22         13.71         3.17 o                         
  -2   1   8        266.70        233.32         7.11 o                         
  -1   1   8        825.56        888.01        20.74 o                         
   0   1   8          1.27          0.87         3.56 o                         
   1   1   8         10.42         10.72         3.75 o                         
   2   1   8       2760.03       2895.37        39.19 o                         
   3   1   8        132.17        119.88         6.28 o                         
   4   1   8       1206.67       1231.84        19.57 o                         
   5   1   8         82.72         76.73         5.51 o                         
   6   1   8        492.72        501.94        11.28 o                         
   7   1   8        102.09         98.48        14.71 o                         
   8   1   8         38.95         41.10         6.28 o                         
   9   1   8          2.86         -3.46         8.65 o                         
  10   1   8       1721.83       1674.42        39.11 o                         
  11   1   8         22.49         18.17        16.44 o                         
  12   1   8         88.99        111.95        21.64 o                         
  13   1   8         21.51         15.58        15.58 o                         
 -18   2   8       1106.72        997.01        62.31 o                         
 -17   2   8          5.16         10.39        19.04 o                         
 -16   2   8        144.75        136.74        27.69 o                         
 -15   2   8        381.87        351.88        14.92 o                         
 -14   2   8         30.14         16.89         6.61 o                         
 -13   2   8        282.47        264.92        12.33 o                         
 -12   2   8          0.07          4.36         5.70 o                         
 -11   2   8        192.23        194.60        13.23 o                         
 -10   2   8        287.36        279.65         8.22 o                         
  -9   2   8       1699.78       1675.90        32.48 o                         
  -8   2   8       1012.71        926.04        15.15 o                         
  -7   2   8          2.60          5.35         3.73 o                         
  -6   2   8       6100.34       6182.04        65.10 o                         
  -5   2   8        235.52        295.07         8.05 o                         
  -4   2   8       7384.97       7634.74        78.77 o                         
  -3   2   8       1135.88       1247.02        18.08 o                         
  -2   2   8        213.58        285.82         9.74 o                         
  -1   2   8         38.32         46.66         4.70 o                         
   0   2   8         53.74         37.85         4.16 o                         
   1   2   8        152.42        176.87         7.43 o                         
   2   2   8        752.64        927.79        19.49 o                         
   3   2   8        115.65        125.01         7.87 o                         
   4   2   8        603.20        578.36        14.05 o                         
   5   2   8        259.42        278.67         9.26 o                         
   6   2   8       1326.19       1240.99        24.86 o                         
   7   2   8        146.29        107.53         9.53 o                         
   8   2   8        741.12        709.61        22.83 o                         
   9   2   8        307.14        269.76        13.57 o                         
  10   2   8          6.37          3.21         8.31 o                         
  11   2   8         23.58         38.59         9.93 o                         
  12   2   8         88.82         76.16        19.04 o                         
  13   2   8         15.75        -13.85        13.85 o                         
  14   2   8        149.73        121.17        22.50 o                         
 -18   3   8         98.61        114.24        31.16 o                         
 -17   3   8        117.34        121.16        29.43 o                         
 -16   3   8         15.32          3.46         9.29 o                         
 -15   3   8        410.68        448.90        42.57 o                         
 -14   3   8         18.09         30.02         9.93 o                         
 -13   3   8        687.42        660.44        18.52 o                         
 -12   3   8        203.60        223.57        12.24 o                         
 -11   3   8       5023.04       4774.42        65.90 o                         
 -10   3   8       1419.72       1314.43        27.90 o                         
  -9   3   8        185.93        201.61         8.22 o                         
  -8   3   8        239.06        187.13         7.78 o                         
  -7   3   8        211.48        217.57        17.99 o                         
  -6   3   8        570.08        566.68        19.49 o                         
  -5   3   8        570.57        552.34        21.99 o                         
  -4   3   8         64.81        129.94         7.99 o                         
  -3   3   8        992.05        930.34        19.78 o                         
  -2   3   8          8.52          9.80         3.76 o                         
  -1   3   8       1951.18       1977.44        36.48 o                         
   0   3   8         94.90         78.71         6.38 o                         
   1   3   8        247.33        236.73         9.33 o                         
   2   3   8       1404.20       1363.79        25.73 o                         
   3   3   8        439.41        406.90        11.52 o                         
   4   3   8        878.16        839.91        19.83 o                         
   5   3   8        153.66        129.32        14.16 o                         
   6   3   8        516.12        508.56        23.16 o                         
   7   3   8        223.91        227.54        13.43 o                         
   8   3   8         66.93         73.04         9.40 o                         
   9   3   8         61.76         56.20         8.80 o                         
  10   3   8        245.79        241.04        23.77 o                         
  11   3   8         36.36          3.46        15.58 o                         
  12   3   8        110.55        143.67        24.23 o                         
  13   3   8         67.01         76.16        20.77 o                         
  14   3   8        354.75        302.91        34.62 o                         
  15   3   8         66.26         76.16        20.77 o                         
 -18   4   8        823.92        720.07        62.31 o                         
 -17   4   8        137.99        194.70        19.91 o                         
 -16   4   8         25.97         31.32        11.79 o                         
 -15   4   8        230.26        247.97        31.16 o                         
 -14   4   8          7.83          8.51        13.09 o                         
 -13   4   8        425.82        398.41        26.04 o                         
 -12   4   8         20.02         11.65        13.57 o                         
 -11   4   8         18.51         13.16         6.92 o                         
 -10   4   8       1703.44       1668.27        31.54 o                         
  -9   4   8        904.05        918.28        30.23 o                         
  -8   4   8        173.85        169.20         9.05 o                         
  -7   4   8        393.38        399.99        14.78 o                         
  -6   4   8       1309.12       1319.90        21.77 o                         
  -5   4   8        177.04        180.60        11.97 o                         
  -4   4   8        385.26        358.65        11.67 o                         
  -3   4   8       1520.12       1560.97        28.33 o                         
  -2   4   8       1516.94       1557.17        24.65 o                         
  -1   4   8        145.75        150.55        13.74 o                         
   0   4   8         93.01         82.05         6.75 o                         
   1   4   8        368.73        384.91        12.17 o                         
   2   4   8          0.16          8.65         4.79 o                         
   3   4   8          1.68          2.00         4.93 o                         
   4   4   8          0.73         10.02         5.03 o                         
   5   4   8        468.96        533.62        17.36 o                         
   6   4   8       1490.06       1343.76        38.42 o                         
   7   4   8        187.18        195.70        19.95 o                         
   8   4   8        157.05        142.42        13.76 o                         
   9   4   8        254.70        277.65        18.12 o                         
  10   4   8        129.38        144.42        17.72 o                         
  11   4   8         32.90         22.50        19.04 o                         
  12   4   8        383.51        320.22        34.62 o                         
  13   4   8          3.67          8.65        17.31 o                         
  14   4   8          2.63         34.62        20.77 o                         
  15   4   8          6.61         -6.92        17.31 o                         
 -19   5   8          4.86         69.24        31.16 o                         
 -18   5   8         17.18         -4.15        14.40 o                         
 -17   5   8         85.83         75.31        16.68 o                         
 -16   5   8         77.94         94.39        16.68 o                         
 -15   5   8         12.21         10.86        12.02 o                         
 -14   5   8        116.62        141.67        42.41 o                         
 -13   5   8        769.27        734.39        21.75 o                         
 -12   5   8        282.26        286.92        15.91 o                         
 -11   5   8       1782.01       1712.19        34.22 o                         
 -10   5   8        967.05        935.54        24.64 o                         
  -9   5   8         54.51         55.48         8.98 o                         
  -8   5   8         50.83         64.50         6.74 o                         
  -7   5   8       1052.08        970.22        19.26 o                         
  -6   5   8        636.63        579.71        26.15 o                         
  -5   5   8        272.81        265.05        12.81 o                         
  -4   5   8        243.09        220.13        10.99 o                         
  -3   5   8       1437.26       1342.26        23.73 o                         
  -2   5   8          0.89          3.69         5.59 o                         
  -1   5   8        809.40        824.51        20.49 o                         
   0   5   8        707.01        671.75        17.13 o                         
   1   5   8         52.32         48.54         7.25 o                         
   2   5   8        749.84        755.55        18.08 o                         
   3   5   8        322.32        308.40        12.76 o                         
   4   5   8        573.21        495.34        15.05 o                         
   5   5   8         63.31         62.49         7.65 o                         
   6   5   8        292.80        280.64        23.28 o                         
   7   5   8          2.24         -3.01        11.20 o                         
   8   5   8        197.82        174.49        20.81 o                         
   9   5   8        120.23        125.31        17.46 o                         
  10   5   8         47.80         57.05        14.97 o                         
  11   5   8          4.50         19.35        13.30 o                         
  12   5   8        423.33        467.35        41.54 o                         
  13   5   8         30.50         27.69        20.77 o                         
  14   5   8        174.08        147.13        27.69 o                         
  15   5   8          1.92          1.73        19.04 o                         
 -18   6   8         74.98         99.54        18.23 o                         
 -17   6   8        421.07        469.03        32.73 o                         
 -16   6   8         58.21         65.50        16.87 o                         
 -15   6   8         24.34         43.15        21.64 o                         
 -14   6   8         34.83         48.82        15.13 o                         
 -13   6   8         85.90         80.79        19.45 o                         
 -12   6   8        460.29        500.60        20.39 o                         
 -11   6   8        474.06        459.37        19.78 o                         
 -10   6   8       1037.95       1050.56        27.89 o                         
  -9   6   8         31.47         32.24         9.40 o                         
  -8   6   8         97.59        103.72         8.34 o                         
  -7   6   8        239.89        260.46        16.53 o                         
  -6   6   8        441.80        411.41        14.87 o                         
  -5   6   8          1.66         10.37         6.71 o                         
  -4   6   8          1.55          2.26         7.84 o                         
  -3   6   8        380.13        341.79        14.07 o                         
  -2   6   8       1797.20       1752.89        29.82 o                         
  -1   6   8        234.93        259.81        17.54 o                         
   0   6   8        197.33        214.08        12.40 o                         
   1   6   8        117.43        124.40        10.08 o                         
   2   6   8        105.63         85.67         8.58 o                         
   3   6   8         20.39         19.23         6.37 o                         
   4   6   8        112.54        113.91         9.65 o                         
   5   6   8        152.90        154.81        12.47 o                         
   6   6   8        911.19        843.01        24.19 o                         
   7   6   8         23.62         11.89        13.10 o                         
   8   6   8          5.62         11.33        13.85 o                         
   9   6   8         16.13        -23.37        23.37 o                         
  10   6   8        151.28        136.79        30.29 o                         
  11   6   8         16.46         25.00        16.22 o                         
  12   6   8        167.74        131.55        27.69 o                         
  13   6   8         62.11         84.82        25.96 o                         
  14   6   8         30.16         19.04        19.04 o                         
 -17   7   8          2.18          8.28        15.13 o                         
 -16   7   8        212.55        321.39        63.18 o                         
 -15   7   8         54.53         89.27        19.59 o                         
 -14   7   8         56.91         61.07        23.37 o                         
 -13   7   8         62.60         74.41        18.03 o                         
 -12   7   8          9.00         10.23        10.15 o                         
 -11   7   8        318.33        300.06        19.68 o                         
 -10   7   8       1012.14       1046.09        64.73 o                         
  -9   7   8        296.16        303.76        18.93 o                         
  -8   7   8        120.44         89.33        16.16 o                         
  -7   7   8        637.63        582.00        18.06 o                         
  -6   7   8         19.11         16.73         7.21 o                         
  -5   7   8        193.92        181.53        12.23 o                         
  -4   7   8         65.74         74.05         9.32 o                         
  -3   7   8        216.21        216.39        13.87 o                         
  -2   7   8        118.17        117.70        10.17 o                         
  -1   7   8        118.22        115.65        12.90 o                         
   0   7   8        486.46        479.08        17.27 o                         
   1   7   8          0.23         -1.95         6.32 o                         
   2   7   8        664.29        666.76        21.49 o                         
   3   7   8         60.93         75.32         8.86 o                         
   4   7   8        191.65        195.92        12.85 o                         
   5   7   8        389.08        379.06        18.18 o                         
   6   7   8         37.49         37.06         8.60 o                         
   7   7   8        116.18        134.82        21.13 o                         
   8   7   8         15.63         11.91        19.91 o                         
   9   7   8          0.01         -9.09        14.09 o                         
  10   7   8         80.37         67.18        19.13 o                         
  11   7   8         36.64         44.41        17.46 o                         
  12   7   8        160.58        156.06        23.16 o                         
 -15   8   8         24.70         48.82        19.91 o                         
 -14   8   8        159.37        174.82        23.59 o                         
 -13   8   8          2.78         32.31        16.48 o                         
 -12   8   8        927.12        942.22        43.50 o                         
 -11   8   8        248.55        244.14        20.59 o                         
 -10   8   8        338.98        366.97        23.25 o                         
  -9   8   8         11.18         22.31        11.05 o                         
  -8   8   8        199.17        233.32        23.04 o                         
  -7   8   8          0.09         -1.78        10.28 o                         
  -6   8   8        114.91         99.20        10.38 o                         
  -5   8   8         17.42         33.30        11.24 o                         
  -4   8   8         21.30         31.20         8.27 o                         
  -3   8   8         83.52         99.00        10.70 o                         
  -2   8   8        816.61        804.13        22.64 o                         
  -1   8   8        114.90        103.62        10.84 o                         
   0   8   8        249.77        234.60        14.33 o                         
   1   8   8          0.01          5.98         7.99 o                         
   2   8   8        421.04        435.44        24.23 o                         
   3   8   8         18.87         27.87         8.52 o                         
   4   8   8         62.52         44.11        10.07 o                         
   5   8   8          0.57          4.95        13.93 o                         
   6   8   8        257.67        237.63        27.36 o                         
   7   8   8          6.99        -13.51        15.35 o                         
   8   8   8          0.62        -10.45        15.69 o                         
   9   8   8         20.00         -2.80        31.16 o                         
  10   8   8         53.37         50.25        18.71 o                         
  11   8   8          8.11         25.68        18.24 o                         
 -13   9   8         36.04         57.07        19.37 o                         
 -12   9   8          0.53          8.18        30.29 o                         
 -11   9   8        276.63        330.89        30.39 o                         
 -10   9   8        261.66        274.68        30.88 o                         
  -9   9   8        149.38        128.70        16.58 o                         
  -8   9   8         21.69         24.85        19.04 o                         
  -7   9   8         18.05         19.37        12.70 o                         
  -6   9   8         25.35         40.69        13.66 o                         
  -5   9   8        142.04        121.08        12.62 o                         
  -4   9   8          3.43         -7.41        11.74 o                         
  -3   9   8         81.37         84.54        11.39 o                         
  -2   9   8        130.34        131.00        12.49 o                         
  -1   9   8          0.42          3.55         8.49 o                         
   0   9   8         96.50        125.03        16.11 o                         
   1   9   8         16.01         13.01        10.74 o                         
   2   9   8        458.24        491.08        30.23 o                         
   3   9   8          1.27          0.56         9.27 o                         
   4   9   8         69.64         86.78        19.85 o                         
   5   9   8        174.88        177.21        47.60 o                         
   6   9   8          0.00          7.10        16.97 o                         
   7   9   8        131.70        146.23        24.54 o                         
   8   9   8         26.22         13.16        17.28 o                         
   9   9   8        244.53        270.02        39.81 o                         
 -10  10   8        339.95        360.61        32.00 o                         
  -9  10   8         45.40         56.31        16.92 o                         
  -8  10   8          7.07          8.48        15.32 o                         
  -7  10   8         19.76         19.13        19.60 o                         
  -6  10   8         17.68          1.99        12.03 o                         
  -5  10   8          0.08          1.16        33.32 o                         
  -4  10   8         42.26         37.65        13.46 o                         
  -3  10   8         39.24         41.57        10.60 o                         
  -2  10   8        125.10        141.69        21.24 o                         
  -1  10   8          8.01         12.54        12.11 o                         
   0  10   8         89.45        112.19        12.98 o                         
   1  10   8          0.57          0.29         8.81 o                         
   2  10   8        248.38        250.34        19.36 o                         
   3  10   8        116.32        103.38        30.29 o                         
   4  10   8          2.64         23.19        20.77 o                         
   5  10   8         11.91         22.34        18.57 o                         
   6  10   8         43.21          3.17        30.29 o                         
  -4  11   8         25.47         19.73        12.94 o                         
  -3  11   8        159.66        200.04        21.60 o                         
  -2  11   8         20.73         27.90        11.49 o                         
  -1  11   8         14.32         30.20        10.74 o                         
   0  11   8          1.73         -0.55        11.20 o                         
 -17   0   9        241.78        278.68        32.89 o                         
 -15   0   9        270.02        282.14        29.43 o                         
 -13   0   9       1478.11       1506.04        30.71 o                         
 -11   0   9      17703.15      17784.79       248.96 o                         
  -9   0   9       4984.55       4888.52        74.91 o                         
  -7   0   9       4917.54       5388.86        80.53 o                         
  -5   0   9       2303.51       2574.57        44.14 o                         
  -3   0   9         21.94         32.89         6.92 o                         
  -1   0   9       2602.58       2736.60        64.04 o                         
   1   0   9       8981.23       9609.24       138.29 o                         
   3   0   9        302.56        225.65        10.22 o                         
   5   0   9         65.81         56.50         6.19 o                         
   7   0   9        157.32        151.37         7.99 o                         
   9   0   9        445.53        429.27        29.43 o                         
  11   0   9       1205.24       1196.07        48.47 o                         
 -18   1   9         56.37         48.47        22.50 o                         
 -17   1   9        140.94        183.48        29.43 o                         
 -16   1   9        223.02        234.74        25.10 o                         
 -15   1   9        229.67        230.09        19.95 o                         
 -14   1   9          7.56          5.45         6.06 o                         
 -13   1   9         96.07         91.62         8.55 o                         
 -12   1   9        249.23        244.37        11.36 o                         
 -11   1   9        543.73        548.37        19.66 o                         
 -10   1   9         28.83         31.16         8.16 o                         
  -9   1   9         25.74         40.15         5.63 o                         
  -8   1   9        205.64        213.42         8.55 o                         
  -7   1   9        508.93        481.75        12.15 o                         
  -6   1   9        733.00        788.64        15.50 o                         
  -5   1   9        575.69        630.55        13.63 o                         
  -4   1   9        105.28         97.13         7.30 o                         
  -3   1   9         68.84         56.40         4.50 o                         
  -2   1   9        761.05        805.27        13.99 o                         
  -1   1   9        845.58        883.40        21.74 o                         
   0   1   9        139.64        134.45         8.84 o                         
   1   1   9        812.63        878.98        21.14 o                         
   2   1   9         72.31         83.63         6.28 o                         
   3   1   9        471.56        463.66        15.49 o                         
   4   1   9         26.88         21.69         4.76 o                         
   5   1   9       2171.81       2183.55        27.93 o                         
   6   1   9          4.21          4.75         2.88 o                         
   7   1   9        350.51        333.53        12.38 o                         
   8   1   9        154.60        143.84         9.17 o                         
   9   1   9        971.57        941.20        28.07 o                         
  10   1   9         16.10         15.58         9.79 o                         
  11   1   9         53.32         41.13        15.58 o                         
  12   1   9          6.48          5.19        13.85 o                         
  13   1   9         21.50         39.81        17.31 o                         
 -18   2   9        115.27         91.74        25.96 o                         
 -17   2   9         42.69         48.47        24.23 o                         
 -16   2   9        396.97        423.52        23.66 o                         
 -15   2   9        129.96        136.49        11.36 o                         
 -14   2   9          1.05          5.02         5.75 o                         
 -13   2   9        473.49        450.45        14.92 o                         
 -12   2   9       1269.10       1173.51        32.65 o                         
 -11   2   9      12057.99      11399.67       116.02 o                         
 -10   2   9          6.54         10.05         5.00 o                         
  -9   2   9       5157.60       5000.25        54.82 o                         
  -8   2   9        620.10        638.68        12.44 o                         
  -7   2   9       1102.23       1195.88        18.11 o                         
  -6   2   9         16.21          8.85         5.94 o                         
  -5   2   9        540.56        605.96        13.99 o                         
  -4   2   9        602.13        621.05        12.27 o                         
  -3   2   9         18.97         16.27         4.95 o                         
  -2   2   9         28.96         30.32         4.19 o                         
  -1   2   9       1247.96       1305.94        19.40 o                         
   0   2   9        435.55        412.02        10.28 o                         
   1   2   9       4648.68       4757.99        60.94 o                         
   2   2   9        165.46        174.05         9.01 o                         
   3   2   9        227.23        195.77        10.97 o                         
   4   2   9          0.08         -4.24         4.24 o                         
   5   2   9          0.17          3.61         5.25 o                         
   6   2   9        192.15        186.12        12.21 o                         
   7   2   9        334.59        369.27        15.18 o                         
   8   2   9        353.19        327.68        14.81 o                         
   9   2   9        138.79        147.56        18.87 o                         
  10   2   9        209.20        208.72        17.46 o                         
  11   2   9        567.61        593.71        39.81 o                         
  12   2   9        152.19        216.37        29.43 o                         
  13   2   9        240.60        244.06        31.16 o                         
  14   2   9         81.39         76.16        22.50 o                         
 -18   3   9        234.91        223.29        38.08 o                         
 -17   3   9        144.01        150.59        32.89 o                         
 -16   3   9        859.60        848.16        29.36 o                         
 -15   3   9        109.95        109.72        11.05 o                         
 -14   3   9          0.75         -0.52         6.28 o                         
 -13   3   9         26.22         21.46         6.92 o                         
 -12   3   9        824.50        813.39        20.36 o                         
 -11   3   9        352.90        322.54        13.41 o                         
 -10   3   9        377.61        351.79        24.23 o                         
  -9   3   9        224.49        214.63         8.71 o                         
  -8   3   9        368.14        357.93        10.29 o                         
  -7   3   9        991.30        942.63        16.46 o                         
  -6   3   9       2127.83       2121.97        28.69 o                         
  -5   3   9       1981.84       1965.53        26.90 o                         
  -4   3   9        913.10        892.40        16.18 o                         
  -3   3   9         25.24         40.06         4.78 o                         
  -2   3   9       1216.70       1139.33        27.65 o                         
  -1   3   9          0.18          3.16         4.58 o                         
   0   3   9       1144.58       1091.25        27.73 o                         
   1   3   9        381.82        374.89        23.48 o                         
   2   3   9          2.79          8.50         4.46 o                         
   3   3   9        751.46        877.07        21.88 o                         
   4   3   9        282.63        274.33        13.43 o                         
   5   3   9        343.39        326.12        13.13 o                         
   6   3   9         24.27         10.08        10.35 o                         
   7   3   9          2.43          6.73        13.01 o                         
   8   3   9        498.95        468.06        17.56 o                         
   9   3   9        781.37        802.29        24.68 o                         
  10   3   9         55.48         74.47        11.52 o                         
  11   3   9         55.35         31.16        19.04 o                         
  12   3   9         13.90         15.58        17.31 o                         
  13   3   9          5.34          0.00        17.31 o                         
  14   3   9         21.21         17.31        17.31 o                         
 -19   4   9        146.87        147.13        36.35 o                         
 -18   4   9          2.50        -13.85        24.23 o                         
 -17   4   9         17.92         23.86        16.44 o                         
 -16   4   9        264.59        255.11        20.70 o                         
 -15   4   9         66.75         82.82        13.77 o                         
 -14   4   9         23.20         30.43         8.53 o                         
 -13   4   9          4.28          5.54         6.92 o                         
 -12   4   9        445.43        427.91        16.39 o                         
 -11   4   9       3337.66       3188.76        49.71 o                         
 -10   4   9         22.22         23.89         6.92 o                         
  -9   4   9       3359.87       3259.05        41.31 o                         
  -8   4   9         36.75         55.25         6.45 o                         
  -7   4   9        450.69        465.72        12.63 o                         
  -6   4   9        416.74        454.36        20.74 o                         
  -5   4   9         73.70         67.07         6.60 o                         
  -4   4   9         62.81         59.47         7.04 o                         
  -3   4   9         82.48         84.35         7.27 o                         
  -2   4   9         26.88         26.29         5.82 o                         
  -1   4   9          0.52         -1.03         5.25 o                         
   0   4   9         85.63         57.93         6.84 o                         
   1   4   9        531.55        545.54        15.05 o                         
   2   4   9         95.42         98.33         8.17 o                         
   3   4   9         77.08         66.27         7.27 o                         
   4   4   9        115.87        110.98         8.68 o                         
   5   4   9         13.43          7.94         6.64 o                         
   6   4   9        157.57        147.81        27.69 o                         
   7   4   9        293.28        292.52        21.93 o                         
   8   4   9        118.56        111.48        11.13 o                         
   9   4   9         23.14         18.30         8.37 o                         
  10   4   9        197.00        200.87        24.23 o                         
  11   4   9         30.93         12.12        19.04 o                         
  12   4   9        167.92        147.13        27.69 o                         
  13   4   9        198.44        219.83        34.62 o                         
  14   4   9         67.92         58.85        20.77 o                         
  15   4   9         63.39         77.89        22.50 o                         
 -19   5   9         74.59        133.28        36.35 o                         
 -18   5   9        178.09        193.82        24.23 o                         
 -17   5   9         79.59        115.29        24.23 o                         
 -16   5   9        382.48        382.68        26.94 o                         
 -15   5   9         74.82         86.41        16.25 o                         
 -14   5   9        137.05        132.60        12.91 o                         
 -13   5   9          7.60         10.42         7.79 o                         
 -12   5   9        429.26        429.13        17.97 o                         
 -11   5   9         32.72         35.26         8.53 o                         
 -10   5   9        944.21        882.40        40.48 o                         
  -9   5   9        234.33        219.54        10.50 o                         
  -8   5   9          2.28          0.42         5.52 o                         
  -7   5   9        499.01        458.13        14.58 o                         
  -6   5   9       1347.76       1234.75        22.88 o                         
  -5   5   9       1452.05       1350.28        24.48 o                         
  -4   5   9       1126.78       1112.83        21.88 o                         
  -3   5   9          0.31         -0.91         5.69 o                         
  -2   5   9        401.22        327.45        23.73 o                         
  -1   5   9          4.05          1.88         5.90 o                         
   0   5   9       1170.40       1115.23        22.61 o                         
   1   5   9        995.33        939.37        20.74 o                         
   2   5   9        175.08        195.28        13.65 o                         
   3   5   9        346.58        334.93        13.44 o                         
   4   5   9        340.50        316.75        13.23 o                         
   5   5   9          0.32          4.43         8.34 o                         
   6   5   9         11.43         19.04        19.04 o                         
   7   5   9         41.27         35.97        13.72 o                         
   8   5   9        173.35        178.56        20.17 o                         
   9   5   9        670.52        701.72        34.21 o                         
  10   5   9          6.10         -9.64        12.81 o                         
  11   5   9        104.79         86.55        24.23 o                         
  12   5   9          9.83         -3.46        19.04 o                         
  13   5   9          1.08         -5.19        19.04 o                         
  14   5   9         62.52         50.20        20.77 o                         
 -18   6   9        103.46        147.45        64.04 o                         
 -17   6   9          6.98        -11.08        12.53 o                         
 -16   6   9         22.91         -3.95        19.91 o                         
 -15   6   9        152.08        164.21        21.14 o                         
 -14   6   9         20.73          3.46        13.36 o                         
 -13   6   9         23.52         16.64         9.04 o                         
 -12   6   9        142.35        189.11        18.87 o                         
 -11   6   9        320.34        328.06        18.40 o                         
 -10   6   9         37.16         26.60         9.52 o                         
  -9   6   9        624.87        631.97        25.34 o                         
  -8   6   9        316.26        303.23        12.70 o                         
  -7   6   9        661.60        664.28        17.95 o                         
  -6   6   9        310.16        327.96        13.99 o                         
  -5   6   9        579.47        570.94        17.09 o                         
  -4   6   9          0.36          4.50         6.08 o                         
  -3   6   9         26.40         46.56         7.65 o                         
  -2   6   9        336.91        345.88        14.18 o                         
  -1   6   9        203.23        196.79        12.74 o                         
   0   6   9         28.67         93.17        15.24 o                         
   1   6   9          4.74         -2.21         6.27 o                         
   2   6   9         23.83         26.26         7.16 o                         
   3   6   9         38.16         44.28         9.24 o                         
   4   6   9        125.21        122.01         9.92 o                         
   5   6   9        326.74        321.16        17.07 o                         
   6   6   9         49.88         69.97        10.74 o                         
   7   6   9         11.79         17.15        13.30 o                         
   8   6   9          1.54         -5.35        13.30 o                         
   9   6   9         94.94        132.76        26.83 o                         
  10   6   9         93.90        123.46        20.70 o                         
  11   6   9          0.11         -5.87        14.04 o                         
  12   6   9         43.56         77.89        24.23 o                         
  13   6   9         87.71         95.20        25.96 o                         
 -17   7   9          7.70          8.65        13.93 o                         
 -16   7   9         19.36         -7.76        14.92 o                         
 -15   7   9         89.41        100.31        20.44 o                         
 -14   7   9        114.45        154.36        22.26 o                         
 -13   7   9         81.78         97.60        19.13 o                         
 -12   7   9        161.04        152.30        14.66 o                         
 -11   7   9          0.15         -9.23         9.23 o                         
 -10   7   9        371.50        356.65        40.82 o                         
  -9   7   9          0.35        -16.18        21.36 o                         
  -8   7   9          9.20         -1.08        14.94 o                         
  -7   7   9         57.32         65.57        10.07 o                         
  -6   7   9        334.20        300.02        14.51 o                         
  -5   7   9        325.21        295.91        21.49 o                         
  -4   7   9        515.84        534.09        18.99 o                         
  -3   7   9          0.57          6.62         6.95 o                         
  -2   7   9        183.97        161.84        14.99 o                         
  -1   7   9         77.38         97.91        11.27 o                         
   0   7   9         66.31         59.68        10.74 o                         
   1   7   9        289.03        294.48        14.96 o                         
   2   7   9         52.46         67.89         9.29 o                         
   3   7   9         89.54         81.70         9.65 o                         
   4   7   9         39.03         25.79         8.42 o                         
   5   7   9          1.05         -0.42         7.79 o                         
   6   7   9        106.54         89.60        11.74 o                         
   7   7   9         10.95          2.16        14.09 o                         
   8   7   9         62.19         64.04        24.23 o                         
   9   7   9        380.87        423.62        33.24 o                         
  10   7   9         33.02         30.17        17.00 o                         
  11   7   9        288.66        272.54        28.74 o                         
  12   7   9         38.94         51.93        24.23 o                         
 -15   8   9        149.54        151.95        23.33 o                         
 -14   8   9         10.21         12.39        16.87 o                         
 -13   8   9          0.86         11.00        19.04 o                         
 -12   8   9        478.47        450.01        90.01 o                         
 -11   8   9         89.06         90.98        14.58 o                         
 -10   8   9         16.80         26.94        13.23 o                         
  -9   8   9          2.48        -10.14        10.14 o                         
  -8   8   9        169.52        147.33        16.27 o                         
  -7   8   9         73.96         99.81        32.89 o                         
  -6   8   9          2.68          0.31         7.23 o                         
  -5   8   9        876.43        881.19        23.86 o                         
  -4   8   9         20.00         11.20         7.83 o                         
  -3   8   9         51.45         50.98         9.32 o                         
  -2   8   9        171.90        173.53        15.24 o                         
  -1   8   9         17.55         27.76         8.49 o                         
   0   8   9         12.87          4.76         8.10 o                         
   1   8   9         38.36         36.56         9.23 o                         
   2   8   9         52.45         56.83        10.99 o                         
   3   8   9          0.90          1.19         9.08 o                         
   4   8   9          8.65         -3.57         8.20 o                         
   5   8   9        279.04        283.99        18.99 o                         
   6   8   9         13.64         -4.49        15.69 o                         
   7   8   9          3.30        -11.78        15.35 o                         
   8   8   9          0.34         16.57        16.62 o                         
   9   8   9         81.56         54.29        19.51 o                         
  10   8   9        124.58        142.18        32.89 o                         
 -13   9   9         65.37         86.80        20.70 o                         
 -12   9   9         43.30         56.20        18.23 o                         
 -11   9   9         28.87         20.77        12.69 o                         
 -10   9   9          3.03         -0.75        14.46 o                         
  -9   9   9          2.79         16.51        12.49 o                         
  -8   9   9          0.16        -11.61        19.06 o                         
  -7   9   9          8.25         14.56        12.55 o                         
  -6   9   9         35.74         45.72        14.11 o                         
  -5   9   9          8.61         18.14         9.02 o                         
  -4   9   9        123.19        112.88        12.40 o                         
  -3   9   9         11.72          8.05        19.24 o                         
  -2   9   9         40.79         35.42        10.24 o                         
  -1   9   9        101.38        118.08        12.41 o                         
   0   9   9        143.59        174.03        20.24 o                         
   1   9   9         36.87         21.40         9.30 o                         
   2   9   9          0.98          5.84         9.59 o                         
   3   9   9         57.08         91.69        13.05 o                         
   4   9   9         29.63         65.76        32.89 o                         
   5   9   9         60.93        104.57        38.95 o                         
   6   9   9         67.10         46.74        19.51 o                         
   7   9   9         87.87        100.18        25.10 o                         
   8   9   9         76.71         82.84        20.77 o                         
 -10  10   9        176.66        171.83        19.69 o                         
  -9  10   9          3.37         13.44        12.55 o                         
  -8  10   9          0.25         14.96        19.32 o                         
  -7  10   9         21.85         19.16        15.13 o                         
  -6  10   9         65.41         96.99        18.35 o                         
  -5  10   9        380.52        398.36        27.28 o                         
  -4  10   9         16.94         33.66        13.28 o                         
  -3  10   9        193.99        214.01        17.16 o                         
  -2  10   9         17.02         22.50        10.68 o                         
  -1  10   9         20.09         22.24        10.18 o                         
   0  10   9          1.58         -9.07        12.74 o                         
   1  10   9        121.55        149.21        15.59 o                         
   2  10   9        182.08        202.03        18.07 o                         
   3  10   9          9.95         12.12        17.28 o                         
   4  10   9         82.80         69.09        21.13 o                         
   5  10   9         35.03         20.42        17.28 o                         
 -16   0  10        356.80        353.11        32.89 o                         
 -14   0  10       1932.41       1857.29        62.31 o                         
 -12   0  10       2066.48       2054.20        38.26 o                         
 -10   0  10        715.89        709.99        19.13 o                         
  -8   0  10         38.59         41.54         5.41 o                         
  -6   0  10          2.85         12.12         5.19 o                         
  -4   0  10       4685.96       4580.04       102.12 o                         
  -2   0  10       2747.08       3004.89        70.97 o                         
   0   0  10        906.45       1047.98        23.16 o                         
   2   0  10         14.75         11.03         6.06 o                         
   4   0  10         30.60         29.25         6.01 o                         
   6   0  10        139.81        189.22         9.43 o                         
   8   0  10       1002.81        957.20        41.54 o                         
  10   0  10         17.99         20.77        13.85 o                         
  12   0  10         10.10         12.12        15.58 o                         
 -18   1  10         89.13         57.12        22.50 o                         
 -17   1  10         63.51         69.21        14.97 o                         
 -16   1  10         14.50         11.66        13.85 o                         
 -15   1  10         12.84         10.39         7.34 o                         
 -14   1  10       1279.13       1274.85        25.57 o                         
 -13   1  10          2.94         -5.32         5.32 o                         
 -12   1  10        253.14        226.15        11.24 o                         
 -11   1  10         12.34          7.88         9.57 o                         
 -10   1  10        117.29        112.30         8.37 o                         
  -9   1  10         62.34         53.35         5.99 o                         
  -8   1  10         31.06         51.08         5.83 o                         
  -7   1  10        301.37        295.31         9.89 o                         
  -6   1  10         62.57         86.34         6.89 o                         
  -5   1  10        100.08        110.75         7.00 o                         
  -4   1  10       2597.71       2958.28        40.27 o                         
  -3   1  10        350.57        383.79        11.49 o                         
  -2   1  10       3383.39       3728.84        42.39 o                         
  -1   1  10        258.21        278.67         9.89 o                         
   0   1  10       1765.01       1615.47        25.56 o                         
   1   1  10          0.48          0.00         3.38 o                         
   2   1  10        137.40        113.94        10.27 o                         
   3   1  10          8.89          7.90         3.52 o                         
   4   1  10         65.70         70.87         5.50 o                         
   5   1  10        154.07        153.41         7.15 o                         
   6   1  10        161.58        148.36         6.50 o                         
   7   1  10         38.78         42.30        10.38 o                         
   8   1  10        465.78        431.46        20.70 o                         
   9   1  10         95.85        107.07        12.81 o                         
  10   1  10        919.05        901.89        29.97 o                         
  11   1  10          0.36          7.79        21.64 o                         
  12   1  10       2389.32       2542.73        79.62 o                         
  13   1  10          8.92          5.19        17.31 o                         
 -18   2  10         39.28         67.51        25.96 o                         
 -17   2  10        143.68        124.63        29.43 o                         
 -16   2  10        352.08        338.57        22.73 o                         
 -15   2  10         15.10         19.11         6.92 o                         
 -14   2  10       1429.35       1390.13        34.63 o                         
 -13   2  10        266.44        256.93        12.23 o                         
 -12   2  10        771.25        704.47        17.75 o                         
 -11   2  10        261.12        261.12         9.50 o                         
 -10   2  10         94.48         86.78         8.93 o                         
  -9   2  10        277.96        257.79         8.95 o                         
  -8   2  10        118.70        130.96         7.46 o                         
  -7   2  10        262.73        254.04         8.85 o                         
  -6   2  10         76.70         62.37         5.37 o                         
  -5   2  10        550.02        566.66        12.07 o                         
  -4   2  10       2496.41       2412.86        30.42 o                         
  -3   2  10         35.05         34.28         7.25 o                         
  -2   2  10       2512.32       2460.27        31.10 o                         
  -1   2  10        826.80        818.19        24.33 o                         
   0   2  10       1004.42       1074.70        18.11 o                         
   1   2  10        235.49        202.96        13.57 o                         
   2   2  10          4.01          3.89         4.43 o                         
   3   2  10        184.12        184.27        11.79 o                         
   4   2  10         91.52         98.16         8.91 o                         
   5   2  10        416.29        412.94        17.77 o                         
   6   2  10         46.58         80.35        13.85 o                         
   7   2  10         30.13         21.20        10.39 o                         
   8   2  10        726.84        702.63        30.29 o                         
   9   2  10         55.70         60.01        17.31 o                         
  10   2  10          0.34         17.21        12.98 o                         
  11   2  10         30.10         43.27        19.04 o                         
  12   2  10          1.76         29.43        17.31 o                         
  13   2  10        134.66        133.28        25.96 o                         
  14   2  10         96.75        109.05        24.23 o                         
 -19   3  10       1288.76       1223.77        72.70 o                         
 -18   3  10         72.62         86.55        31.16 o                         
 -17   3  10        258.81        339.26        46.74 o                         
 -16   3  10         14.83          8.34         7.44 o                         
 -15   3  10        127.79        116.81        13.25 o                         
 -14   3  10        136.15        132.15        11.05 o                         
 -13   3  10          0.26         -1.92         6.17 o                         
 -12   3  10        952.36        948.03        22.43 o                         
 -11   3  10         21.97         18.79        10.67 o                         
 -10   3  10        212.83        218.06        15.23 o                         
  -9   3  10        390.02        380.30        15.99 o                         
  -8   3  10          8.01         13.93         4.53 o                         
  -7   3  10       1574.61       1595.18        23.98 o                         
  -6   3  10         10.37          9.17         4.29 o                         
  -5   3  10        489.17        443.08        11.70 o                         
  -4   3  10          3.73         14.92         4.35 o                         
  -3   3  10        475.87        483.17        12.32 o                         
  -2   3  10        737.97        757.89        15.66 o                         
  -1   3  10        577.06        535.88        14.77 o                         
   0   3  10       1905.01       1789.74        26.57 o                         
   1   3  10          0.38          6.09         4.53 o                         
   2   3  10         26.46         15.21         6.00 o                         
   3   3  10        181.87        175.59        15.28 o                         
   4   3  10        143.88        167.37        13.18 o                         
   5   3  10        548.35        507.92        16.17 o                         
   6   3  10          2.03          4.67         7.12 o                         
   7   3  10         19.04         27.57         8.15 o                         
   8   3  10         31.15         31.39         7.73 o                         
   9   3  10        262.71        248.14        15.02 o                         
  10   3  10        435.89        503.70        38.08 o                         
  11   3  10          7.13         20.77        19.04 o                         
  12   3  10       1579.10       1710.16        69.24 o                         
  13   3  10         50.02         43.27        20.77 o                         
  14   3  10         46.62         57.12        22.50 o                         
 -19   4  10          0.35        -12.12        24.23 o                         
 -18   4  10         28.37         24.23        25.96 o                         
 -17   4  10         22.30         13.30        10.98 o                         
 -16   4  10        123.63        125.10        17.28 o                         
 -15   4  10         33.92         21.46         8.08 o                         
 -14   4  10        631.71        646.66        31.99 o                         
 -13   4  10        128.26        113.72        11.05 o                         
 -12   4  10          3.53          8.65         7.34 o                         
 -11   4  10        386.94        395.84        20.94 o                         
 -10   4  10        285.38        283.38        13.97 o                         
  -9   4  10        400.24        368.32        13.49 o                         
  -8   4  10       1192.23       1086.81        19.84 o                         
  -7   4  10        572.23        591.78        14.50 o                         
  -6   4  10        278.66        242.19        12.99 o                         
  -5   4  10        511.67        525.77        13.90 o                         
  -4   4  10        471.87        429.06        13.43 o                         
  -3   4  10        362.00        340.25        12.87 o                         
  -2   4  10       1847.48       1791.11        27.91 o                         
  -1   4  10        225.69        204.09        13.99 o                         
   0   4  10        578.55        577.32        15.77 o                         
   1   4  10        178.92        178.73        11.99 o                         
   2   4  10         43.51         39.14         6.80 o                         
   3   4  10         78.10         99.90         8.33 o                         
   4   4  10        870.43        819.08        23.58 o                         
   5   4  10        683.14        645.94        28.07 o                         
   6   4  10          2.45         11.15        16.44 o                         
   7   4  10         39.36         37.14         8.80 o                         
   8   4  10        294.78        284.68        18.55 o                         
   9   4  10          5.32         11.36         8.37 o                         
  10   4  10          7.19          0.00        19.04 o                         
  11   4  10         19.43         12.12        19.04 o                         
  12   4  10          9.33         34.62        20.77 o                         
  13   4  10         54.77         64.04        22.50 o                         
  14   4  10         79.80         81.35        24.23 o                         
 -19   5  10        292.51        261.37        46.74 o                         
 -18   5  10         64.23         50.56        17.31 o                         
 -17   5  10        189.37        242.94        64.04 o                         
 -16   5  10         59.76         70.02        17.31 o                         
 -15   5  10        184.95        190.97        20.44 o                         
 -14   5  10         23.11         18.35         8.08 o                         
 -13   5  10         26.47         14.03         8.53 o                         
 -12   5  10        953.59        989.65        25.97 o                         
 -11   5  10        351.78        333.56        16.67 o                         
 -10   5  10        268.86        266.65        15.13 o                         
  -9   5  10        487.15        477.56        14.12 o                         
  -8   5  10          1.29         -1.70         5.46 o                         
  -7   5  10       1049.10       1040.02        20.91 o                         
  -6   5  10        196.45        177.67        10.83 o                         
  -5   5  10        288.55        287.24        13.84 o                         
  -4   5  10        394.22        362.28        19.24 o                         
  -3   5  10          0.91          4.90         5.69 o                         
  -2   5  10         25.54         21.26         6.20 o                         
  -1   5  10         12.02          8.03         6.07 o                         
   0   5  10       2018.82       1917.66        31.01 o                         
   1   5  10         34.42         21.03         7.50 o                         
   2   5  10         20.70         28.29         6.91 o                         
   3   5  10        202.69        202.44        19.24 o                         
   4   5  10        162.80        178.66        11.48 o                         
   5   5  10        307.21        310.89        33.75 o                         
   6   5  10         14.03         19.78        12.98 o                         
   7   5  10         72.98         71.15        15.26 o                         
   8   5  10         16.15          1.44         8.61 o                         
   9   5  10         14.59          1.48        12.81 o                         
  10   5  10        215.88        250.82        24.89 o                         
  11   5  10         65.76         60.58        22.50 o                         
  12   5  10        684.15        652.56        46.74 o                         
  13   5  10         27.37         10.39        20.77 o                         
 -18   6  10         60.87         38.58        15.63 o                         
 -17   6  10         39.51         58.81        16.68 o                         
 -16   6  10          3.05          1.73        13.93 o                         
 -15   6  10         57.56         54.96        15.48 o                         
 -14   6  10        123.91        131.54        13.70 o                         
 -13   6  10          0.14          5.89         8.66 o                         
 -12   6  10        111.77        141.89        13.97 o                         
 -11   6  10        176.23        192.45        15.20 o                         
 -10   6  10        481.16        484.65        20.62 o                         
  -9   6  10        326.56        355.51        18.53 o                         
  -8   6  10       1552.59       1447.34        26.58 o                         
  -7   6  10        239.72        224.68        12.38 o                         
  -6   6  10         39.75         34.77         7.92 o                         
  -5   6  10        154.87        144.74        10.97 o                         
  -4   6  10         62.22         77.95         8.68 o                         
  -3   6  10        208.73        228.76        25.23 o                         
  -2   6  10        571.32        539.35        17.30 o                         
  -1   6  10         22.56         30.10         7.36 o                         
   0   6  10         15.49         21.79         7.16 o                         
   1   6  10         18.12         20.59         7.16 o                         
   2   6  10        208.34        193.90        12.98 o                         
   3   6  10          4.97         -6.32         6.32 o                         
   4   6  10        750.92        746.63        23.53 o                         
   5   6  10        236.92        252.07        16.91 o                         
   6   6  10         14.85         15.35        21.64 o                         
   7   6  10          6.34          8.13        14.04 o                         
   8   6  10        149.00        148.20        38.95 o                         
   9   6  10         34.84         32.02        25.10 o                         
  10   6  10          8.74        -14.04        14.04 o                         
  11   6  10        122.65        152.32        29.43 o                         
  12   6  10         28.27         81.35        24.23 o                         
 -17   7  10         89.57         94.18        19.37 o                         
 -16   7  10        101.17         75.47        19.13 o                         
 -15   7  10         25.93         28.05        16.25 o                         
 -14   7  10          1.38         -5.38        14.08 o                         
 -13   7  10          3.71          2.81         9.87 o                         
 -12   7  10        138.94        129.01        14.07 o                         
 -11   7  10        282.10        275.38        19.18 o                         
 -10   7  10         89.13        103.71        12.91 o                         
  -9   7  10        196.54        205.70        19.11 o                         
  -8   7  10          0.66         11.14         9.08 o                         
  -7   7  10         79.57         85.13         9.56 o                         
  -6   7  10        300.82        281.44        16.39 o                         
  -5   7  10         12.48         11.39         7.31 o                         
  -4   7  10        165.01        149.51        12.62 o                         
  -3   7  10        162.79        146.93        11.64 o                         
  -2   7  10         95.29         97.46         9.97 o                         
  -1   7  10         23.63         16.25         7.83 o                         
   0   7  10        790.34        766.95        21.53 o                         
   1   7  10         52.28         56.23         9.00 o                         
   2   7  10          8.14         20.04         7.90 o                         
   3   7  10          9.76          2.70         8.28 o                         
   4   7  10         66.13         78.79        11.21 o                         
   5   7  10        123.34         99.42        13.64 o                         
   6   7  10        222.95        290.18        56.26 o                         
   7   7  10         90.13        112.44        25.10 o                         
   8   7  10         20.19         27.76        17.00 o                         
   9   7  10         49.41         42.20        19.04 o                         
  10   7  10        132.03        143.19        22.42 o                         
  11   7  10         51.18         53.66        24.23 o                         
 -15   8  10         78.83        112.88        20.70 o                         
 -14   8  10         15.05         28.14        16.68 o                         
 -13   8  10          0.45         24.81        15.48 o                         
 -12   8  10         15.63         19.84        11.85 o                         
 -11   8  10        106.06        101.74        14.58 o                         
 -10   8  10         89.23        109.01        15.13 o                         
  -9   8  10        130.44        120.37        21.43 o                         
  -8   8  10        782.45        764.63        28.63 o                         
  -7   8  10          8.86         15.00        17.31 o                         
  -6   8  10         52.90         45.75        11.74 o                         
  -5   8  10         53.99         62.02         9.78 o                         
  -4   8  10         30.29         31.68         9.34 o                         
  -3   8  10          0.98          1.20         8.24 o                         
  -2   8  10         27.67         29.21         8.84 o                         
  -1   8  10         85.61         87.37        11.00 o                         
   0   8  10        210.73        227.48        17.99 o                         
   1   8  10        108.61        115.35        11.76 o                         
   2   8  10        110.50        101.25        14.74 o                         
   3   8  10         15.18          6.45         9.19 o                         
   4   8  10        131.58        113.65        13.07 o                         
   5   8  10         14.32         -3.99        26.83 o                         
   6   8  10         26.82         16.32        20.77 o                         
   7   8  10         79.96        102.49        42.41 o                         
   8   8  10        238.91        243.27        27.44 o                         
   9   8  10         71.97         59.95        19.95 o                         
 -13   9  10         15.03         21.69        16.48 o                         
 -12   9  10          4.40         20.35        15.32 o                         
 -11   9  10         14.32          7.81        12.01 o                         
 -10   9  10          2.65         12.48        12.23 o                         
  -9   9  10          4.86         12.06        12.80 o                         
  -8   9  10         20.51         31.81        12.56 o                         
  -7   9  10         19.13         32.37        14.92 o                         
  -6   9  10        177.17        232.77        23.86 o                         
  -5   9  10        125.17        129.48        12.94 o                         
  -4   9  10          0.69         -8.82        10.49 o                         
  -3   9  10         58.93         59.53        10.46 o                         
  -2   9  10          2.50         -1.63         8.94 o                         
  -1   9  10          0.31          4.05         8.94 o                         
   0   9  10        209.92        198.93        20.20 o                         
   1   9  10          0.24         -2.45        10.20 o                         
   2   9  10         27.96         23.18        10.53 o                         
   3   9  10         16.67          6.98         9.66 o                         
   4   9  10         38.44         52.09        18.57 o                         
   5   9  10         47.80         58.75        19.85 o                         
   6   9  10        175.18        213.36        26.59 o                         
   7   9  10          0.02         13.55        17.46 o                         
  -9  10  10         19.21         -1.36        12.41 o                         
  -8  10  10        231.84        229.80        22.94 o                         
  -7  10  10          2.72         28.05        15.58 o                         
  -6  10  10         71.19         64.27        14.63 o                         
  -5  10  10         37.38         37.64        14.22 o                         
  -4  10  10         29.36         34.49        14.05 o                         
  -3  10  10         27.37         35.76        10.69 o                         
  -2  10  10         15.74         19.18        10.43 o                         
  -1  10  10          5.36          8.31        11.24 o                         
   0  10  10        188.38        166.19        19.24 o                         
   1  10  10         16.22         30.64        11.85 o                         
   2  10  10          3.60          8.97        15.58 o                         
   3  10  10          1.72         34.62        20.77 o                         
   4  10  10          5.19         13.12        17.56 o                         
 -17   0  11        583.58        591.98        41.54 o                         
 -15   0  11       1305.87       1298.20        53.66 o                         
 -13   0  11        133.68        108.09        10.22 o                         
 -11   0  11       7751.99       7734.62       115.79 o                         
  -9   0  11        516.97        474.27        15.77 o                         
  -7   0  11       2526.85       2539.92        44.56 o                         
  -5   0  11         26.26         64.04        10.39 o                         
  -3   0  11        507.50        617.94        24.23 o                         
  -1   0  11         83.41        112.51        12.12 o                         
   1   0  11         56.29         85.33         8.31 o                         
   3   0  11        529.52        494.58        15.69 o                         
   5   0  11       1799.56       1653.27        33.68 o                         
   7   0  11         51.80         39.81        13.85 o                         
   9   0  11        546.70        598.90        36.35 o                         
  11   0  11        259.12        257.91        29.43 o                         
 -18   1  11          0.51         19.04        22.50 o                         
 -17   1  11       1722.76       1812.32       104.72 o                         
 -16   1  11          1.08         11.51        12.06 o                         
 -15   1  11        849.40        876.08        22.38 o                         
 -14   1  11        166.77        183.41        11.97 o                         
 -13   1  11       1167.58       1121.47        23.80 o                         
 -12   1  11          1.38          5.37         6.98 o                         
 -11   1  11        915.15        922.96        20.23 o                         
 -10   1  11        108.47        109.26         9.17 o                         
  -9   1  11         39.53         33.90         5.83 o                         
  -8   1  11        483.33        485.73        13.48 o                         
  -7   1  11        443.08        423.22        12.15 o                         
  -6   1  11          0.59         -0.52         3.56 o                         
  -5   1  11       1127.19       1001.20        18.94 o                         
  -4   1  11        222.62        214.09         7.98 o                         
  -3   1  11       1416.58       1340.51        20.11 o                         
  -2   1  11        338.75        360.09        10.90 o                         
  -1   1  11         35.77         37.12         6.35 o                         
   0   1  11         28.42         31.53         4.80 o                         
   1   1  11         34.02         20.03         4.43 o                         
   2   1  11         22.92         23.81         4.80 o                         
   3   1  11         63.32         72.62         5.50 o                         
   4   1  11          1.40          1.34         3.75 o                         
   5   1  11        973.96        951.37        16.66 o                         
   6   1  11          1.94         -2.93        11.30 o                         
   7   1  11        176.43        202.05        11.72 o                         
   8   1  11        129.55        120.08        14.04 o                         
   9   1  11        430.42        451.21        25.96 o                         
  10   1  11         26.49         14.66        10.35 o                         
  11   1  11         14.65         -1.73         9.79 o                         
  12   1  11         36.38         32.89        17.31 o                         
  13   1  11        245.71        273.49        32.89 o                         
 -19   2  11        162.31         96.93        29.43 o                         
 -18   2  11        154.57        186.94        34.62 o                         
 -17   2  11        657.71        667.96        31.19 o                         
 -16   2  11        131.26        148.53        11.99 o                         
 -15   2  11        178.32        178.02        12.08 o                         
 -14   2  11          1.00          1.06         5.47 o                         
 -13   2  11        408.82        406.51        18.30 o                         
 -12   2  11         12.89         14.89         6.12 o                         
 -11   2  11       3964.62       3875.75        46.00 o                         
 -10   2  11       2915.05       2836.90        35.90 o                         
  -9   2  11        195.39        176.23         9.24 o                         
  -8   2  11          0.07          0.12         4.29 o                         
  -7   2  11       2659.08       2556.31        32.44 o                         
  -6   2  11         79.27         80.62         6.24 o                         
  -5   2  11         25.41         31.84         4.70 o                         
  -4   2  11        128.02        130.76         7.74 o                         
  -3   2  11         34.82         57.56         8.24 o                         
  -2   2  11        166.57        153.89         7.72 o                         
  -1   2  11        224.80        260.52        10.25 o                         
   0   2  11       1368.73       1365.43        28.48 o                         
   1   2  11        484.83        478.23        14.00 o                         
   2   2  11         71.98         86.75         8.52 o                         
   3   2  11        574.77        559.39        15.23 o                         
   4   2  11        357.07        321.37        14.14 o                         
   5   2  11       1994.34       1732.50        25.81 o                         
   6   2  11         42.45         54.19         8.07 o                         
   7   2  11         15.62          7.80         6.33 o                         
   8   2  11        139.09        154.69        11.45 o                         
   9   2  11        354.54        352.11        21.18 o                         
  10   2  11        437.42        400.78        22.42 o                         
  11   2  11        269.92        264.83        32.89 o                         
  12   2  11         13.24         41.54        20.77 o                         
  13   2  11         22.62         12.12        19.04 o                         
 -19   3  11          0.03          0.00        24.23 o                         
 -18   3  11          4.76         13.85        24.23 o                         
 -17   3  11        962.03       1012.59        64.04 o                         
 -16   3  11         20.45         23.51        14.52 o                         
 -15   3  11         41.24         48.21         8.53 o                         
 -14   3  11        383.24        366.53        15.23 o                         
 -13   3  11        262.71        245.00        15.28 o                         
 -12   3  11         50.79         42.84         8.47 o                         
 -11   3  11         17.91         10.13         5.04 o                         
 -10   3  11        186.27        179.97         9.16 o                         
  -9   3  11        346.17        296.15        11.99 o                         
  -8   3  11       1363.25       1207.25        20.60 o                         
  -7   3  11        187.61        172.03         9.16 o                         
  -6   3  11         71.68         68.22         6.08 o                         
  -5   3  11         34.21         18.68         5.75 o                         
  -4   3  11        364.50        368.65        16.74 o                         
  -3   3  11       1427.94       1382.03        22.61 o                         
  -2   3  11         74.25         89.36        18.24 o                         
  -1   3  11       1693.82       1716.04        26.08 o                         
   0   3  11        102.64        104.53        10.49 o                         
   1   3  11        669.84        632.82        17.43 o                         
   2   3  11         36.18         60.09         8.37 o                         
   3   3  11        115.25        112.89        10.19 o                         
   4   3  11         53.30         57.99         8.37 o                         
   5   3  11         60.25         81.39        13.46 o                         
   6   3  11          1.72          7.91        10.78 o                         
   7   3  11         84.65         93.50        11.20 o                         
   8   3  11        322.47        276.14        29.43 o                         
   9   3  11        360.75        337.37        20.77 o                         
  10   3  11         74.31         50.20        20.77 o                         
  11   3  11          0.76         10.39        19.04 o                         
  12   3  11        114.78        157.51        27.69 o                         
  13   3  11        299.82        309.84        38.08 o                         
  14   3  11          0.62         -3.46        19.04 o                         
 -20   4  11        143.13        164.44        36.35 o                         
 -19   4  11         16.38         31.16        29.43 o                         
 -18   4  11         10.10         15.58        27.69 o                         
 -17   4  11        331.61        350.04        23.22 o                         
 -16   4  11         13.69         12.69        10.84 o                         
 -15   4  11        341.41        346.19        28.56 o                         
 -14   4  11         87.61         94.14        10.32 o                         
 -13   4  11       1282.38       1278.91        40.45 o                         
 -12   4  11        127.54        129.03        12.11 o                         
 -11   4  11        829.25        795.60        21.67 o                         
 -10   4  11       1840.64       1801.30        27.18 o                         
  -9   4  11         78.38         72.45         6.88 o                         
  -8   4  11         69.62         52.19         6.45 o                         
  -7   4  11       1362.52       1318.35        22.80 o                         
  -6   4  11          0.21         -4.87         4.87 o                         
  -5   4  11          4.33          6.24         5.37 o                         
  -4   4  11        366.20        342.77        13.49 o                         
  -3   4  11        728.95        751.49        17.06 o                         
  -2   4  11        641.08        571.81        17.05 o                         
  -1   4  11        684.10        636.39        16.78 o                         
   0   4  11       1137.34       1125.09        23.98 o                         
   1   4  11        995.73        885.54        23.03 o                         
   2   4  11         75.56         75.00         8.17 o                         
   3   4  11        461.07        448.17        21.24 o                         
   4   4  11        429.04        400.71        17.78 o                         
   5   4  11       2276.90       2098.15        51.36 o                         
   6   4  11         20.29         24.23        12.24 o                         
   7   4  11          4.04          6.52         7.73 o                         
   8   4  11         77.29         91.36        11.13 o                         
   9   4  11        130.74        128.03        25.96 o                         
  10   4  11        402.41        432.73        41.54 o                         
  11   4  11        196.06        266.56        38.08 o                         
  12   4  11         44.28         25.96        20.77 o                         
  13   4  11         15.89         15.58        20.77 o                         
  14   4  11          9.24         29.43        22.50 o                         
 -19   5  11          0.23         32.89        31.16 o                         
 -18   5  11          4.41         -4.14        18.17 o                         
 -17   5  11        325.40        344.47        35.48 o                         
 -16   5  11        161.00        148.77        18.03 o                         
 -15   5  11          5.72          9.20        17.67 o                         
 -14   5  11         53.76         59.24         9.76 o                         
 -13   5  11        133.17        140.12        13.41 o                         
 -12   5  11        109.97        114.67        12.23 o                         
 -11   5  11        133.34        136.23        12.67 o                         
 -10   5  11          3.33         -0.60         7.29 o                         
  -9   5  11        389.06        360.34        12.89 o                         
  -8   5  11        255.81        229.75        16.49 o                         
  -7   5  11         16.03         15.19         6.37 o                         
  -6   5  11        187.24        179.40        11.12 o                         
  -5   5  11         76.50         86.00         9.74 o                         
  -4   5  11         17.37         15.22         7.84 o                         
  -3   5  11        140.53        141.15        10.26 o                         
  -2   5  11       1049.05        993.94        21.75 o                         
  -1   5  11       3148.66       3025.00        42.75 o                         
   0   5  11        237.81        254.05        13.18 o                         
   1   5  11        988.53        959.60        21.74 o                         
   2   5  11         28.98         26.50         6.84 o                         
   3   5  11        221.28        200.78        12.74 o                         
   4   5  11        327.70        323.37        17.36 o                         
   5   5  11        100.77         83.38        15.77 o                         
   6   5  11         27.76         21.98        14.04 o                         
   7   5  11          9.53          4.70        12.81 o                         
   8   5  11          2.18          4.33        13.46 o                         
   9   5  11         57.29         41.06        15.26 o                         
  10   5  11         18.36         36.35        22.50 o                         
  11   5  11          1.29          6.92        20.77 o                         
  12   5  11         40.99         25.96        22.50 o                         
  13   5  11        246.77        261.37        39.81 o                         
 -18   6  11         42.55         32.27        15.63 o                         
 -17   6  11          1.57         13.23        14.08 o                         
 -16   6  11         15.89         27.35        22.50 o                         
 -15   6  11        376.52        454.25        51.93 o                         
 -14   6  11         87.94        103.73        15.47 o                         
 -13   6  11       1417.80       1465.53        34.25 o                         
 -12   6  11         82.04         84.86        11.39 o                         
 -11   6  11       1010.51       1015.99        28.04 o                         
 -10   6  11         69.65         60.78        10.58 o                         
  -9   6  11        343.88        372.11        18.76 o                         
  -8   6  11         69.08         71.27         7.85 o                         
  -7   6  11         88.17        108.29        11.24 o                         
  -6   6  11         40.66         43.01         7.59 o                         
  -5   6  11          1.12         -4.02        11.15 o                         
  -4   6  11        311.67        303.70        21.49 o                         
  -3   6  11       1213.53       1220.59        25.64 o                         
  -2   6  11        521.94        497.51        19.99 o                         
  -1   6  11       1189.94       1103.60        24.47 o                         
   0   6  11        186.14        187.28        12.94 o                         
   1   6  11        281.59        283.00        15.49 o                         
   2   6  11        444.85        438.44        16.89 o                         
   3   6  11        117.65        139.38        12.00 o                         
   4   6  11        148.94        143.35        13.61 o                         
   5   6  11       1431.43       1392.36        33.39 o                         
   6   6  11          0.23         -1.10        13.30 o                         
   7   6  11         63.37         83.92        27.69 o                         
   8   6  11          3.30         -4.54        14.54 o                         
   9   6  11         97.13         73.46        28.56 o                         
  10   6  11         44.71         20.58        16.49 o                         
  11   6  11         59.43         79.62        25.96 o                         
  12   6  11         64.83         79.62        25.96 o                         
 -17   7  11        132.44        119.43        22.50 o                         
 -16   7  11         68.75         81.46        18.42 o                         
 -15   7  11          5.40         11.70        14.21 o                         
 -14   7  11         17.58         38.25        19.04 o                         
 -13   7  11        348.99        328.24        20.47 o                         
 -12   7  11          0.05         -4.33         9.16 o                         
 -11   7  11        102.91         79.19        12.24 o                         
 -10   7  11          0.12          7.89        13.28 o                         
  -9   7  11         50.40         43.75        34.38 o                         
  -8   7  11         29.82         21.22         9.98 o                         
  -7   7  11        213.39        219.35        13.95 o                         
  -6   7  11          8.14          7.69         9.20 o                         
  -5   7  11         46.15         44.40         8.84 o                         
  -4   7  11        244.57        222.16        14.07 o                         
  -3   7  11        207.46        194.18        13.59 o                         
  -2   7  11       1649.88       1519.80        30.64 o                         
  -1   7  11       1241.05       1177.46        32.10 o                         
   0   7  11        380.58        408.80        17.04 o                         
   1   7  11        209.91        239.20        15.43 o                         
   2   7  11         20.11         15.79         7.65 o                         
   3   7  11         13.76         17.86         9.42 o                         
   4   7  11        188.01        193.18        15.87 o                         
   5   7  11         49.13         61.42        11.49 o                         
   6   7  11         34.58         30.00        15.69 o                         
   7   7  11         11.30         10.39        22.50 o                         
   8   7  11        196.09        214.02        28.56 o                         
   9   7  11         16.24         30.68        17.46 o                         
  10   7  11          0.97          7.79        19.91 o                         
 -15   8  11          6.38         23.17        22.50 o                         
 -14   8  11          0.78          6.15        15.32 o                         
 -13   8  11        661.04        758.75        38.75 o                         
 -12   8  11         65.59         80.85        13.52 o                         
 -11   8  11       1665.39       1656.10        73.75 o                         
 -10   8  11         11.49          4.29        11.62 o                         
  -9   8  11        228.68        204.98        19.34 o                         
  -8   8  11          2.97         -9.79         9.79 o                         
  -7   8  11          4.72         -4.03        10.28 o                         
  -6   8  11         11.14          4.48        10.77 o                         
  -5   8  11          0.03         -1.44         7.91 o                         
  -4   8  11        186.47        172.08        13.91 o                         
  -3   8  11        425.88        423.69        18.54 o                         
  -2   8  11         24.41          9.92         8.57 o                         
  -1   8  11        825.42        801.83        23.59 o                         
   0   8  11          2.44          0.55         8.18 o                         
   1   8  11         18.74         14.60         8.65 o                         
   2   8  11        125.06        135.78        14.69 o                         
   3   8  11         11.88         16.42         9.71 o                         
   4   8  11         15.63         19.93         9.79 o                         
   5   8  11        362.70        313.14        39.81 o                         
   6   8  11          1.86          0.19        15.69 o                         
   7   8  11        108.42        139.24        25.96 o                         
   8   8  11         30.80         55.28        19.13 o                         
   9   8  11        131.75        138.47        29.43 o                         
 -12   9  11         81.27         67.62        19.13 o                         
 -11   9  11         54.56         66.79        14.86 o                         
 -10   9  11         24.59         22.63        12.41 o                         
  -9   9  11         14.33         40.37        13.97 o                         
  -8   9  11         94.48         48.79        13.74 o                         
  -7   9  11         68.08         74.61        14.24 o                         
  -6   9  11         72.74         87.04        17.81 o                         
  -5   9  11         37.52         38.17        10.28 o                         
  -4   9  11        101.46         85.63        12.00 o                         
  -3   9  11        177.27        177.64        15.37 o                         
  -2   9  11        300.94        319.19        18.95 o                         
  -1   9  11        193.46        191.41        20.74 o                         
   0   9  11        294.06        282.66        18.22 o                         
   1   9  11          3.69         31.53        11.24 o                         
   2   9  11         29.70         40.08        11.85 o                         
   3   9  11        190.77        208.16        18.04 o                         
   4   9  11          2.40         27.16        19.91 o                         
   5   9  11         10.87         10.21        45.00 o                         
   6   9  11          0.08         -1.42        15.99 o                         
  -9  10  11          0.07         17.06        13.40 o                         
  -8  10  11         23.02         -0.36        12.23 o                         
  -7  10  11          2.41         24.41        12.95 o                         
  -6  10  11         13.79          9.10        14.92 o                         
  -5  10  11          7.48         35.46        13.31 o                         
  -4  10  11         61.00         41.08        19.07 o                         
  -3  10  11         66.04         74.61        12.00 o                         
  -2  10  11         30.62         29.36        10.48 o                         
  -1  10  11        259.86        232.60        18.32 o                         
   0  10  11          8.16         -5.09        13.03 o                         
   1  10  11         54.64         51.25        12.75 o                         
   2  10  11          1.10         10.04        13.14 o                         
   3  10  11         28.24         45.00        22.50 o                         
 -18   0  12         60.21         48.47        22.50 o                         
 -16   0  12        363.75        347.92        34.62 o                         
 -14   0  12         22.14         29.72         7.57 o                         
 -12   0  12       5517.15       5488.24        87.49 o                         
 -10   0  12        417.99        413.06        18.17 o                         
  -8   0  12        113.14        112.99        10.35 o                         
  -6   0  12         11.80         27.69         8.65 o                         
  -4   0  12       1201.16       1325.89        39.81 o                         
  -2   0  12       2261.54       2077.11        55.39 o                         
   0   0  12       2758.68       2845.23        57.99 o                         
   2   0  12         35.42         32.81         7.04 o                         
   4   0  12        124.76        174.15        13.85 o                         
   6   0  12       1216.87       1163.70        26.90 o                         
   8   0  12         93.72         96.93        19.04 o                         
  10   0  12        186.33        193.86        27.69 o                         
  12   0  12         79.00         83.08        20.77 o                         
 -19   1  12          0.67         -3.46        20.77 o                         
 -18   1  12         61.85        102.03        17.87 o                         
 -17   1  12          1.50         -7.29        25.96 o                         
 -16   1  12         22.18         -1.30        12.06 o                         
 -15   1  12         28.87         33.60         7.17 o                         
 -14   1  12        630.51        628.94        26.66 o                         
 -13   1  12         69.60         61.40         7.87 o                         
 -12   1  12          4.73          4.43         6.28 o                         
 -11   1  12        288.41        281.53        12.50 o                         
 -10   1  12       3710.76       3573.77        50.97 o                         
  -9   1  12          1.43          4.38         7.97 o                         
  -8   1  12       1006.88        881.13        18.78 o                         
  -7   1  12          2.73          1.98         5.77 o                         
  -6   1  12       2495.00       2614.89        39.85 o                         
  -5   1  12          8.82          5.93         4.26 o                         
  -4   1  12          4.71         -1.82         3.63 o                         
  -3   1  12         73.83         72.46         5.80 o                         
  -2   1  12        296.82        268.08        11.48 o                         
  -1   1  12        583.33        581.38        17.09 o                         
   0   1  12        351.33        350.63        11.32 o                         
   1   1  12        464.47        489.29        14.56 o                         
   2   1  12       2577.44       2574.69        33.41 o                         
   3   1  12          0.18         -2.68         3.62 o                         
   4   1  12       2071.88       1966.67        28.98 o                         
   5   1  12         30.64         26.11         6.20 o                         
   6   1  12          3.25          3.10         5.51 o                         
   7   1  12        119.25        119.10        14.04 o                         
   8   1  12          0.43         -7.04         9.12 o                         
   9   1  12         42.05         43.73        11.58 o                         
  10   1  12        314.55        332.25        21.93 o                         
  11   1  12          1.63        -10.39        12.12 o                         
  12   1  12         12.67          0.00        17.31 o                         
  13   1  12          6.07         -8.65        17.31 o                         
 -19   2  12         17.00         55.39        27.69 o                         
 -18   2  12         70.94         88.28        27.69 o                         
 -17   2  12        161.18        170.25        19.51 o                         
 -16   2  12         15.73          3.39         6.92 o                         
 -15   2  12         77.56         72.20         8.90 o                         
 -14   2  12         45.74         41.22        11.76 o                         
 -13   2  12        248.51        234.20        20.93 o                         
 -12   2  12       2644.69       2626.80        34.67 o                         
 -11   2  12        338.86        358.80        11.39 o                         
 -10   2  12        214.62        209.22        12.99 o                         
  -9   2  12        204.58        212.94         9.24 o                         
  -8   2  12         69.70         67.29         6.17 o                         
  -7   2  12        317.14        318.33        10.48 o                         
  -6   2  12        338.19        306.26        10.48 o                         
  -5   2  12         18.13         20.24         4.83 o                         
  -4   2  12        588.96        619.43        13.81 o                         
  -3   2  12        653.88        626.92        13.81 o                         
  -2   2  12       1249.06       1096.06        19.38 o                         
  -1   2  12        921.67        912.02        17.45 o                         
   0   2  12       1292.96       1352.96        25.23 o                         
   1   2  12       1102.66       1040.83        21.80 o                         
   2   2  12         95.60         85.66         8.52 o                         
   3   2  12        262.09        236.62        13.59 o                         
   4   2  12        365.76        377.96        11.65 o                         
   5   2  12        227.41        220.98        12.68 o                         
   6   2  12        836.74        798.53        21.03 o                         
   7   2  12         45.96         29.00         7.18 o                         
   8   2  12         98.05        109.46        14.04 o                         
   9   2  12          6.13          7.36         9.56 o                         
  10   2  12        296.78        302.59        34.62 o                         
  11   2  12        140.48        160.98        25.96 o                         
  12   2  12         14.81          6.92        19.04 o                         
  13   2  12          5.64         10.39        19.04 o                         
 -20   3  12        152.32        105.59        32.89 o                         
 -19   3  12          2.77          8.65        24.23 o                         
 -18   3  12         86.92        162.71        34.62 o                         
 -17   3  12          6.55         17.38        13.58 o                         
 -16   3  12         13.86         14.30         7.86 o                         
 -15   3  12        120.17        119.91        11.30 o                         
 -14   3  12          6.39         -2.50         6.28 o                         
 -13   3  12         19.76          2.50         6.61 o                         
 -12   3  12        312.10        312.91        15.41 o                         
 -11   3  12        526.44        480.07        15.74 o                         
 -10   3  12       1312.13       1191.61        20.79 o                         
  -9   3  12         17.66         22.03         5.60 o                         
  -8   3  12         82.66         80.08         7.50 o                         
  -7   3  12         24.49         30.78         5.82 o                         
  -6   3  12          7.57         35.78         8.49 o                         
  -5   3  12          2.92          2.78         6.30 o                         
  -4   3  12         39.21         37.68         5.96 o                         
  -3   3  12        104.92        127.40         8.81 o                         
  -2   3  12         52.43         52.48         9.49 o                         
  -1   3  12       1429.62       1366.06        27.23 o                         
   0   3  12       1159.23       1105.62        20.64 o                         
   1   3  12        735.46        688.40        22.34 o                         
   2   3  12       1017.61        996.09        22.81 o                         
   3   3  12          4.34          5.98         5.99 o                         
   4   3  12        506.12        505.34        20.38 o                         
   5   3  12        100.36        115.97        20.77 o                         
   6   3  12         18.82         21.38        11.25 o                         
   7   3  12        323.50        295.82        15.60 o                         
   8   3  12        221.59        249.01        14.74 o                         
   9   3  12        123.25        112.88        32.02 o                         
  10   3  12        572.87        519.28        41.54 o                         
  11   3  12          1.40        -17.31        17.31 o                         
  12   3  12         39.66         -3.46        19.04 o                         
  13   3  12         65.43         51.93        22.50 o                         
  14   3  12        218.08        221.56        32.89 o                         
 -20   4  12         40.73         27.69        29.43 o                         
 -19   4  12          8.56        -13.85        25.96 o                         
 -18   4  12        128.52        126.36        36.35 o                         
 -17   4  12         67.29         81.74        15.13 o                         
 -16   4  12        262.26        288.99        16.48 o                         
 -15   4  12        218.21        228.12        15.41 o                         
 -14   4  12        361.10        387.92        17.55 o                         
 -13   4  12          8.67          8.29         8.07 o                         
 -12   4  12        308.44        306.95        17.00 o                         
 -11   4  12        390.62        368.16        15.23 o                         
 -10   4  12         98.88         91.47         8.05 o                         
  -9   4  12         85.43         74.09         9.24 o                         
  -8   4  12        869.84        799.43        17.76 o                         
  -7   4  12          8.07         10.03         5.46 o                         
  -6   4  12        873.72        867.17        18.88 o                         
  -5   4  12        158.20        128.77         9.32 o                         
  -4   4  12        171.54        174.95        13.74 o                         
  -3   4  12        703.92        696.91        17.06 o                         
  -2   4  12        363.52        334.53        15.24 o                         
  -1   4  12        675.89        638.46        18.34 o                         
   0   4  12        132.79        132.65        11.13 o                         
   1   4  12       1880.17       1750.69        31.23 o                         
   2   4  12        972.12        942.41        20.82 o                         
   3   4  12         21.72         20.77         8.37 o                         
   4   4  12        598.10        605.65        28.74 o                         
   5   4  12        647.67        590.25        28.74 o                         
   6   4  12        308.68        298.43        23.84 o                         
   7   4  12          6.33         10.46         8.15 o                         
   8   4  12         76.26         84.48        10.69 o                         
   9   4  12         30.14         20.77        20.77 o                         
  10   4  12        392.99        425.81        41.54 o                         
  11   4  12        138.20        140.21        29.43 o                         
  12   4  12          9.37         -5.19        20.77 o                         
  13   4  12         40.22         50.20        24.23 o                         
 -19   5  12         37.56         64.04        32.89 o                         
 -18   5  12         72.82        106.91        34.62 o                         
 -17   5  12          3.98         11.98        12.53 o                         
 -16   5  12         47.23         64.38        19.04 o                         
 -15   5  12         71.34         76.68        11.39 o                         
 -14   5  12         25.72         26.97         9.16 o                         
 -13   5  12        110.81        140.49        20.87 o                         
 -12   5  12        301.67        286.57        16.48 o                         
 -11   5  12         33.46         23.08         8.45 o                         
 -10   5  12          1.85          0.84         7.37 o                         
  -9   5  12         62.75         74.94         7.78 o                         
  -8   5  12         17.19         15.81         6.14 o                         
  -7   5  12         39.74         38.64         9.40 o                         
  -6   5  12        558.46        574.40        16.43 o                         
  -5   5  12          0.12          8.06         5.74 o                         
  -4   5  12        430.28        406.92        14.74 o                         
  -3   5  12          0.56         11.95         6.64 o                         
  -2   5  12         78.54         76.18         8.68 o                         
  -1   5  12        246.14        249.14        13.24 o                         
   0   5  12        171.35        159.47        11.78 o                         
   1   5  12          0.58         -3.79         8.49 o                         
   2   5  12        343.19        356.95        15.17 o                         
   3   5  12          8.10          1.84         7.00 o                         
   4   5  12          0.05        -10.02        11.20 o                         
   5   5  12         19.45         38.38        14.04 o                         
   6   5  12          1.21          9.52        13.46 o                         
   7   5  12         26.18         13.92        18.17 o                         
   8   5  12        309.92        311.15        51.06 o                         
   9   5  12         39.55         11.08        15.26 o                         
  10   5  12        758.63        742.57        51.93 o                         
  11   5  12          7.41         27.69        22.50 o                         
  12   5  12        145.00        133.28        29.43 o                         
 -18   6  12        171.10        188.62        22.70 o                         
 -17   6  12          0.49         -9.49        12.53 o                         
 -16   6  12        316.64        410.69        38.95 o                         
 -15   6  12         54.35         49.42        15.13 o                         
 -14   6  12        110.75        132.25        19.42 o                         
 -13   6  12        189.28        189.50        16.06 o                         
 -12   6  12         55.83         52.63        10.78 o                         
 -11   6  12          4.98          1.27         8.45 o                         
 -10   6  12        254.12        268.52        19.64 o                         
  -9   6  12       1029.50       1050.68        28.14 o                         
  -8   6  12        160.33        130.46        10.72 o                         
  -7   6  12        168.83        137.28        11.04 o                         
  -6   6  12        253.99        279.88        13.80 o                         
  -5   6  12        447.72        411.59        15.61 o                         
  -4   6  12        304.26        289.17        15.87 o                         
  -3   6  12        369.26        416.86        16.27 o                         
  -2   6  12         61.98         63.29         8.82 o                         
  -1   6  12          3.42          2.23         6.91 o                         
   0   6  12         80.79         91.25         9.84 o                         
   1   6  12        456.59        433.18        17.08 o                         
   2   6  12        682.73        648.87        20.24 o                         
   3   6  12         71.43         68.12        12.50 o                         
   4   6  12        148.09        153.20        15.30 o                         
   5   6  12        286.63        283.66        28.07 o                         
   6   6  12         82.75         73.01        18.24 o                         
   7   6  12        134.42        172.51        22.62 o                         
   8   6  12         41.87         56.26        18.36 o                         
   9   6  12        184.22        227.44        43.27 o                         
  10   6  12        169.17        140.21        29.43 o                         
  11   6  12          4.87         12.12        22.50 o                         
 -16   7  12        150.81        162.93        21.34 o                         
 -15   7  12         34.15         74.29        17.03 o                         
 -14   7  12         22.18         31.67        10.45 o                         
 -13   7  12         18.55         24.27        10.92 o                         
 -12   7  12          0.05          4.04         9.82 o                         
 -11   7  12        601.57        599.34        24.54 o                         
 -10   7  12        360.81        321.19        34.50 o                         
  -9   7  12          0.12          8.12         9.26 o                         
  -8   7  12          6.98          0.24         9.19 o                         
  -7   7  12         79.28         88.07        15.49 o                         
  -6   7  12        321.53        327.63        15.33 o                         
  -5   7  12         41.95         37.23         9.52 o                         
  -4   7  12        633.69        617.58        20.49 o                         
  -3   7  12          6.85          8.82         8.01 o                         
  -2   7  12         39.39         28.86         8.42 o                         
  -1   7  12         22.61         12.29         8.20 o                         
   0   7  12        394.81        400.87        18.02 o                         
   1   7  12        100.68        120.82        11.79 o                         
   2   7  12        102.79        107.86        12.70 o                         
   3   7  12          0.90          1.97        10.26 o                         
   4   7  12         24.10         28.89        10.64 o                         
   5   7  12         15.57          8.98         9.71 o                         
   6   7  12         96.07         49.64        18.71 o                         
   7   7  12          7.83         25.71        16.49 o                         
   8   7  12         36.38         50.20        19.47 o                         
   9   7  12         33.80         21.79        17.46 o                         
  10   7  12        429.81        515.82        50.20 o                         
 -15   8  12         28.97         12.12        17.31 o                         
 -14   8  12          8.07         33.28        35.48 o                         
 -13   8  12        135.21        118.14        16.22 o                         
 -12   8  12        160.91        188.45        24.12 o                         
 -11   8  12        199.21        196.21        17.96 o                         
 -10   8  12        305.08        296.91        21.40 o                         
  -9   8  12        300.52        315.28        21.59 o                         
  -8   8  12         83.92        108.14        15.70 o                         
  -7   8  12         51.19         43.79        12.43 o                         
  -6   8  12         40.48         44.95         9.72 o                         
  -5   8  12         27.05         19.29         9.98 o                         
  -4   8  12        163.87        152.72        13.77 o                         
  -3   8  12        265.82        281.56        17.25 o                         
  -2   8  12          0.08          7.50         8.27 o                         
  -1   8  12         67.99         59.80        10.48 o                         
   0   8  12        234.88        270.94        20.75 o                         
   1   8  12         63.25         90.98        15.24 o                         
   2   8  12        115.24        109.26        14.14 o                         
   3   8  12          5.18         21.86        10.81 o                         
   4   8  12         21.02         29.87        13.16 o                         
   5   8  12          0.60        -14.40        14.40 o                         
   6   8  12         11.24         19.04        17.87 o                         
   7   8  12        274.37        267.57        30.60 o                         
   8   8  12         32.05          1.42        17.00 o                         
 -12   9  12         15.53         -5.55        14.60 o                         
 -11   9  12        477.73        448.50        25.44 o                         
 -10   9  12         66.22         50.36        13.93 o                         
  -9   9  12          9.96         14.29        12.66 o                         
  -8   9  12          0.02        -14.01        14.01 o                         
  -7   9  12         38.86         39.03        13.29 o                         
  -6   9  12          5.75          2.69        20.62 o                         
  -5   9  12        193.28        182.45        17.17 o                         
  -4   9  12        243.12        246.01        19.99 o                         
  -3   9  12          6.60         14.98        12.66 o                         
  -2   9  12         55.41         80.46        12.15 o                         
  -1   9  12         55.09         49.42        11.10 o                         
   0   9  12        497.49        471.66        21.87 o                         
   1   9  12          0.06          3.94         9.51 o                         
   2   9  12          0.02         14.65        10.64 o                         
   3   9  12          0.91          7.35        10.38 o                         
   4   9  12          4.64        -14.23        15.69 o                         
   5   9  12         78.33         88.34        21.64 o                         
  -8  10  12         63.17         99.09        16.42 o                         
  -7  10  12          6.38        -19.07        19.07 o                         
  -6  10  12         59.09         84.17        19.73 o                         
  -5  10  12         58.87         76.41        18.03 o                         
  -4  10  12          0.21         17.41        12.45 o                         
  -3  10  12         84.09         71.85        12.23 o                         
  -2  10  12          2.94          4.18        10.06 o                         
  -1  10  12         17.29         27.19        10.81 o                         
   0  10  12        141.52        198.56        27.63 o                         
   1  10  12        236.48        202.14        19.29 o                         
 -19   0  13          4.50          1.73        20.77 o                         
 -17   0  13        102.49        115.97        25.96 o                         
 -15   0  13        781.41        797.96        45.00 o                         
 -13   0  13         28.54         36.98         8.64 o                         
 -11   0  13          5.99         -5.35         7.79 o                         
  -9   0  13        271.11        258.21        14.54 o                         
  -7   0  13       1099.87       1010.86        36.35 o                         
  -5   0  13       1293.47       1346.66        43.27 o                         
  -3   0  13         13.65         10.39         8.65 o                         
  -1   0  13        285.45        287.56        13.72 o                         
   1   0  13       2632.06       2578.08        47.55 o                         
   3   0  13        717.85        637.28        19.85 o                         
   5   0  13        605.09        485.00        26.83 o                         
   7   0  13        357.46        360.03        29.43 o                         
   9   0  13        193.58        190.40        29.43 o                         
  11   0  13         49.37         77.89        20.77 o                         
 -19   1  13          3.66         10.39        22.50 o                         
 -18   1  13          2.50          2.41        14.71 o                         
 -17   1  13          2.62         -4.70        14.71 o                         
 -16   1  13         53.54         45.83        14.04 o                         
 -15   1  13       1491.50       1425.01        32.12 o                         
 -14   1  13         29.74         27.84         7.49 o                         
 -13   1  13        257.65        233.82        17.17 o                         
 -12   1  13        200.63        166.04        11.36 o                         
 -11   1  13         10.37          3.86         5.32 o                         
 -10   1  13         25.56         22.33         6.28 o                         
  -9   1  13        419.76        369.96        18.25 o                         
  -8   1  13          0.08         -0.25         5.77 o                         
  -7   1  13          0.28         -4.59         4.59 o                         
  -6   1  13         21.71         16.70         5.27 o                         
  -5   1  13        844.51        874.18        16.65 o                         
  -4   1  13        462.33        456.87        15.74 o                         
  -3   1  13       3844.80       3775.01        53.00 o                         
  -2   1  13        219.14        231.97        10.54 o                         
  -1   1  13       3230.67       3140.03        45.25 o                         
   0   1  13        191.57        206.67        11.67 o                         
   1   1  13        330.16        320.62        12.96 o                         
   2   1  13         19.01         15.75        10.24 o                         
   3   1  13          8.02          4.13         3.78 o                         
   4   1  13          0.44         -1.40         3.72 o                         
   5   1  13        574.73        449.41        11.93 o                         
   6   1  13         39.27         31.47         6.81 o                         
   7   1  13        451.92        405.85        23.16 o                         
   8   1  13        104.37        115.41        24.23 o                         
   9   1  13        505.87        497.56        25.62 o                         
  10   1  13          2.50         -4.33        11.02 o                         
  11   1  13        165.20        185.06        20.17 o                         
  12   1  13         29.62         19.04        19.04 o                         
 -20   2  13          0.39          6.92        25.96 o                         
 -19   2  13         13.02         13.85        24.23 o                         
 -18   2  13        215.45        231.79        24.89 o                         
 -17   2  13         71.44         67.63        15.35 o                         
 -16   2  13        218.09        251.18        14.83 o                         
 -15   2  13        757.55        759.80        21.87 o                         
 -14   2  13        144.94        137.42        12.13 o                         
 -13   2  13         37.39         49.67         9.10 o                         
 -12   2  13          0.24          6.75         4.99 o                         
 -11   2  13          0.67         -2.86         4.93 o                         
 -10   2  13        273.81        260.90        14.74 o                         
  -9   2  13        310.27        274.81        10.72 o                         
  -8   2  13        655.43        542.42        15.30 o                         
  -7   2  13        221.72        185.77         9.28 o                         
  -6   2  13        113.18        130.42         8.74 o                         
  -5   2  13        806.19        785.82        16.14 o                         
  -4   2  13       1297.53       1231.93        29.73 o                         
  -3   2  13         86.76         85.09        11.07 o                         
  -2   2  13         55.33         54.17        13.74 o                         
  -1   2  13        500.68        487.13        15.18 o                         
   0   2  13        371.58        335.98        25.75 o                         
   1   2  13       1179.28       1103.56        23.05 o                         
   2   2  13        411.42        416.60        13.90 o                         
   3   2  13        614.98        534.97        15.77 o                         
   4   2  13          8.95          2.21         5.00 o                         
   5   2  13        145.23        111.08        10.11 o                         
   6   2  13        287.78        276.37        13.61 o                         
   7   2  13        422.05        413.56        23.69 o                         
   8   2  13        122.66        129.51        24.23 o                         
   9   2  13         73.80         56.02        16.44 o                         
  10   2  13         98.53         98.48        14.97 o                         
  11   2  13          0.09          3.46        17.31 o                         
  12   2  13          1.71          5.19        19.04 o                         
  13   2  13        289.98        273.49        36.35 o                         
 -20   3  13        116.53        140.21        34.62 o                         
 -19   3  13        188.93        185.21        38.08 o                         
 -18   3  13         12.39         29.43        27.69 o                         
 -17   3  13          6.76          4.01        12.81 o                         
 -16   3  13        204.56        214.25        14.81 o                         
 -15   3  13        263.92        263.86        14.92 o                         
 -14   3  13         63.19         52.58         8.90 o                         
 -13   3  13        198.85        180.50        12.67 o                         
 -12   3  13        557.53        549.41        18.11 o                         
 -11   3  13         13.54          3.87         6.88 o                         
 -10   3  13          4.30         10.84         5.33 o                         
  -9   3  13         55.33         65.09         6.80 o                         
  -8   3  13          0.29          0.44         4.93 o                         
  -7   3  13        247.30        223.01        10.72 o                         
  -6   3  13        138.93        132.26         9.15 o                         
  -5   3  13        912.92        894.86        18.20 o                         
  -4   3  13       1062.71       1008.54        19.62 o                         
  -3   3  13       1627.31       1559.70        25.43 o                         
  -2   3  13       1225.12       1161.48        21.95 o                         
  -1   3  13       1927.11       1821.84        48.97 o                         
   0   3  13        676.65        670.77        16.55 o                         
   1   3  13          2.30         -3.11         5.83 o                         
   2   3  13          0.57          4.66         5.99 o                         
   3   3  13         15.50          9.47         6.61 o                         
   4   3  13          0.08         -2.93         7.34 o                         
   5   3  13        130.08         81.69         9.73 o                         
   6   3  13        232.65        221.61        14.38 o                         
   7   3  13        165.96        170.84        13.48 o                         
   8   3  13        437.28        448.68        24.11 o                         
   9   3  13        732.14        712.62        29.52 o                         
  10   3  13          0.24         19.04        20.77 o                         
  11   3  13        120.45        117.70        27.69 o                         
  12   3  13        137.95         84.82        25.96 o                         
  13   3  13         14.44         32.89        20.77 o                         
 -19   4  13          5.62        -17.31        29.43 o                         
 -18   4  13        166.90        138.47        36.35 o                         
 -17   4  13         18.41         38.88        12.65 o                         
 -16   4  13        294.46        318.81        17.72 o                         
 -15   4  13        485.21        512.03        31.75 o                         
 -14   4  13        150.62        167.83        14.07 o                         
 -13   4  13        542.74        545.59        19.68 o                         
 -12   4  13          0.25         -4.33         7.14 o                         
 -11   4  13          3.89         -6.21         6.21 o                         
 -10   4  13        263.23        238.51        11.52 o                         
  -9   4  13        357.02        334.20        12.56 o                         
  -8   4  13        747.51        618.11        16.46 o                         
  -7   4  13         91.15         95.62         8.05 o                         
  -6   4  13        352.38        378.92        13.37 o                         
  -5   4  13        184.31        196.71        11.05 o                         
  -4   4  13       1490.65       1422.19        25.10 o                         
  -3   4  13        389.45        364.15        13.38 o                         
  -2   4  13        175.59        186.10        11.44 o                         
  -1   4  13        784.70        705.27        17.59 o                         
   0   4  13        497.43        463.06        15.14 o                         
   1   4  13         43.24         38.29         7.48 o                         
   2   4  13        448.25        470.17        37.21 o                         
   3   4  13        358.06        319.54        19.51 o                         
   4   4  13          2.72        -10.39        13.85 o                         
   5   4  13         42.06         41.54        19.04 o                         
   6   4  13        343.61        344.67        50.20 o                         
   7   4  13        619.08        678.84        34.62 o                         
   8   4  13         38.94         41.28        26.83 o                         
   9   4  13          1.91         10.39        19.04 o                         
  10   4  13        121.42        102.12        27.69 o                         
  11   4  13         79.34         76.16        25.96 o                         
  12   4  13          3.64         25.96        22.50 o                         
 -19   5  13        567.50        609.29        65.78 o                         
 -18   5  13          8.77        -13.62        13.85 o                         
 -17   5  13          6.99         13.27        13.85 o                         
 -16   5  13         83.77         77.04        11.47 o                         
 -15   5  13         11.84         -8.53         8.53 o                         
 -14   5  13          5.03         -4.15         9.95 o                         
 -13   5  13        151.74        157.14        28.47 o                         
 -12   5  13         69.86         79.04        18.09 o                         
 -11   5  13         25.77         24.74         8.45 o                         
 -10   5  13        197.65        187.27        19.66 o                         
  -9   5  13        775.04        730.40        18.13 o                         
  -8   5  13          9.17         10.93         6.24 o                         
  -7   5  13       1185.99       1098.57        22.58 o                         
  -6   5  13         93.52         97.26        10.24 o                         
  -5   5  13        265.95        263.84        13.01 o                         
  -4   5  13         90.30         75.42         8.33 o                         
  -3   5  13        486.52        469.07        15.95 o                         
  -2   5  13        895.61        852.05        21.86 o                         
  -1   5  13        942.40        883.75        29.14 o                         
   0   5  13         40.96         53.30         8.04 o                         
   1   5  13        154.64        160.62        12.08 o                         
   2   5  13        144.63        163.37        15.24 o                         
   3   5  13        156.43        142.13        12.87 o                         
   4   5  13          6.02          7.88        16.44 o                         
   5   5  13          8.94         18.57        14.71 o                         
   6   5  13        174.10        162.99        20.17 o                         
   7   5  13          1.67          6.75        13.83 o                         
   8   5  13        228.61        210.12        24.11 o                         
   9   5  13        636.71        614.48        50.20 o                         
  10   5  13         46.59         31.16        24.23 o                         
  11   5  13        146.41        143.67        31.16 o                         
 -18   6  13          4.79         13.85        13.85 o                         
 -17   6  13          2.41         -7.86        11.20 o                         
 -16   6  13         59.89        112.51        18.42 o                         
 -15   6  13        140.62        173.17        25.31 o                         
 -14   6  13         30.58         21.93         9.82 o                         
 -13   6  13        524.14        568.44        23.16 o                         
 -12   6  13         16.71         16.47         9.61 o                         
 -11   6  13          4.78          8.91         9.85 o                         
 -10   6  13        106.27        117.09        12.23 o                         
  -9   6  13        236.16        259.35        17.49 o                         
  -8   6  13        212.78        199.30        12.67 o                         
  -7   6  13         47.59         32.51         7.65 o                         
  -6   6  13        383.64        368.56        15.44 o                         
  -5   6  13         32.77         30.61         8.05 o                         
  -4   6  13        267.12        252.68        22.97 o                         
  -3   6  13        777.18        724.49        23.89 o                         
  -2   6  13        227.03        216.92        15.42 o                         
  -1   6  13        592.15        534.14        18.70 o                         
   0   6  13        295.16        275.02        16.49 o                         
   1   6  13          6.19         12.62         7.59 o                         
   2   6  13        230.16        226.17        15.05 o                         
   3   6  13        133.27        120.67        13.43 o                         
   4   6  13         53.09         69.10        20.77 o                         
   5   6  13         49.54         70.19        17.00 o                         
   6   6  13        176.12        165.25        50.20 o                         
   7   6  13        670.84        764.61        38.42 o                         
   8   6  13         62.41         91.39        42.41 o                         
   9   6  13         13.26          3.46        20.77 o                         
  10   6  13         12.72         15.58        22.50 o                         
 -16   7  13          5.31          5.56        15.58 o                         
 -15   7  13         22.26         23.87        14.21 o                         
 -14   7  13          0.13          5.60        13.77 o                         
 -13   7  13        153.41        153.12        22.66 o                         
 -12   7  13         14.40         20.14        10.22 o                         
 -11   7  13        328.55        379.73        20.90 o                         
 -10   7  13        268.31        240.18        18.67 o                         
  -9   7  13        537.87        528.41        22.92 o                         
  -8   7  13         64.84         71.34        12.43 o                         
  -7   7  13        851.81        810.86        22.49 o                         
  -6   7  13          1.16          7.46         7.32 o                         
  -5   7  13         25.79         44.14         8.77 o                         
  -4   7  13         48.45         59.29        10.45 o                         
  -3   7  13        349.44        343.95        19.17 o                         
  -2   7  13        177.72        185.74        13.43 o                         
  -1   7  13        515.80        480.82        26.23 o                         
   0   7  13        241.43        211.54        16.74 o                         
   1   7  13        347.94        348.72        18.17 o                         
   2   7  13        111.66        135.81        14.04 o                         
   3   7  13        252.03        282.26        19.96 o                         
   4   7  13         62.57         72.89        17.59 o                         
   5   7  13         54.48         73.73        18.94 o                         
   6   7  13         16.22         12.31        16.22 o                         
   7   7  13         11.38         -6.09        14.97 o                         
   8   7  13          7.75        -15.26        15.26 o                         
   9   7  13        316.86        310.74        31.19 o                         
 -14   8  13         15.43         10.22        15.63 o                         
 -13   8  13        112.67        103.26        14.86 o                         
 -12   8  13         48.59         29.21        15.05 o                         
 -11   8  13         46.38         40.68        12.91 o                         
 -10   8  13         27.18         22.93        11.93 o                         
  -9   8  13         35.60         16.19        22.17 o                         
  -8   8  13         64.15         61.98        13.29 o                         
  -7   8  13         46.66         44.28        11.85 o                         
  -6   8  13         71.45         85.53        14.20 o                         
  -5   8  13         69.26         89.62        11.14 o                         
  -4   8  13         16.69         24.23         9.98 o                         
  -3   8  13        519.28        512.37        42.47 o                         
  -2   8  13         57.16         34.27        10.74 o                         
  -1   8  13        392.54        351.16        22.24 o                         
   0   8  13         69.66         83.52        12.02 o                         
   1   8  13         21.90         28.68        10.38 o                         
   2   8  13        124.17        109.34        14.39 o                         
   3   8  13         56.98         42.13        12.29 o                         
   4   8  13         20.82         43.73        11.85 o                         
   5   8  13          0.27         -3.06        15.35 o                         
   6   8  13         72.02         56.79        18.71 o                         
   7   8  13        308.73        300.28        32.00 o                         
 -11   9  13        277.62        297.05        23.49 o                         
 -10   9  13          2.68        -10.15        10.15 o                         
  -9   9  13         84.86        103.42        17.24 o                         
  -8   9  13         63.01         67.24        15.16 o                         
  -7   9  13        176.56        186.70        19.03 o                         
  -6   9  13         32.28          5.34        10.95 o                         
  -5   9  13        210.20        217.52        15.71 o                         
  -4   9  13          1.12          8.39        10.14 o                         
  -3   9  13        239.08        253.35        17.81 o                         
  -2   9  13          9.80         10.92         9.92 o                         
  -1   9  13        131.12         94.11        12.57 o                         
   0   9  13        217.55        169.99        22.52 o                         
   1   9  13        343.47        320.87        23.10 o                         
   2   9  13          5.87         18.55        14.16 o                         
   3   9  13         77.19         87.71        14.16 o                         
   4   9  13         33.71         22.84        18.24 o                         
  -6  10  13          0.36         -7.88        11.49 o                         
  -5  10  13        121.31        153.29        18.18 o                         
  -4  10  13        102.68        127.75        19.37 o                         
  -3  10  13         88.67         90.59        15.91 o                         
  -2  10  13         13.25         -8.98        13.24 o                         
  -1  10  13        248.12        223.80        44.76 o                         
 -18   0  14        727.54        837.77        51.93 o                         
 -16   0  14         23.72         15.58        17.31 o                         
 -14   0  14       1083.57       1109.53        48.47 o                         
 -12   0  14          6.30         -5.34         7.04 o                         
 -10   0  14         90.04         72.70        13.85 o                         
  -8   0  14         99.71        124.63        19.04 o                         
  -6   0  14        311.17        325.41        22.50 o                         
  -4   0  14       1323.94       1254.92        41.54 o                         
  -2   0  14       7828.36       7745.91       169.63 o                         
   0   0  14       4803.32       4732.61        78.30 o                         
   2   0  14         92.79        109.36        11.52 o                         
   4   0  14        329.13        301.80        14.68 o                         
   6   0  14        213.04        160.98        22.50 o                         
   8   0  14        370.36        399.84        34.62 o                         
  10   0  14       1166.06       1125.10        53.66 o                         
 -20   1  14        318.69        280.41        45.00 o                         
 -19   1  14          1.58         -4.29        28.56 o                         
 -18   1  14       1190.26       1121.03        42.11 o                         
 -17   1  14         51.43         57.12        15.91 o                         
 -16   1  14        280.55        337.90        25.62 o                         
 -15   1  14          3.90          7.33         8.47 o                         
 -14   1  14        727.04        688.59        20.31 o                         
 -13   1  14          0.62         -4.66         5.51 o                         
 -12   1  14       1501.24       1441.05        31.63 o                         
 -11   1  14         12.60         12.16         6.12 o                         
 -10   1  14        244.57        229.01        12.13 o                         
  -9   1  14          4.51          3.14         7.83 o                         
  -8   1  14       1290.13       1103.03        23.22 o                         
  -7   1  14         84.49         65.09         7.29 o                         
  -6   1  14       1831.86       1800.83        26.81 o                         
  -5   1  14         14.13          7.58         4.93 o                         
  -4   1  14        336.39        332.32        12.91 o                         
  -3   1  14        139.71        128.89        14.88 o                         
  -2   1  14       2278.70       2185.03        35.25 o                         
  -1   1  14        195.80        158.17        30.29 o                         
   0   1  14        447.60        443.14        14.00 o                         
   1   1  14        155.01        151.55         8.65 o                         
   2   1  14        381.73        394.07        11.87 o                         
   3   1  14          0.16          0.58         4.25 o                         
   4   1  14         77.55         98.50         7.43 o                         
   5   1  14        261.29        259.40        12.94 o                         
   6   1  14        718.68        701.16        28.74 o                         
   7   1  14          4.95         13.85        11.02 o                         
   8   1  14         38.21         45.33        12.81 o                         
   9   1  14         12.07          6.19        13.85 o                         
  10   1  14        297.18        262.55        23.84 o                         
  11   1  14          3.05        -11.58        11.58 o                         
  12   1  14        156.02         95.20        24.23 o                         
 -20   2  14        133.89        135.01        34.62 o                         
 -19   2  14        217.38        306.37        46.74 o                         
 -18   2  14        389.39        380.68        52.79 o                         
 -17   2  14          2.49         -0.71        12.81 o                         
 -16   2  14         31.69         26.77        10.83 o                         
 -15   2  14        273.25        284.75        15.23 o                         
 -14   2  14        965.04        974.45        24.20 o                         
 -13   2  14        183.75        192.37        17.90 o                         
 -12   2  14         54.20         49.79         6.88 o                         
 -11   2  14         19.62          9.57         7.73 o                         
 -10   2  14         16.76         14.67         5.46 o                         
  -9   2  14         58.39         59.22         7.74 o                         
  -8   2  14          5.04         13.71         5.08 o                         
  -7   2  14        257.97        257.45        13.74 o                         
  -6   2  14         11.78         14.16         5.25 o                         
  -5   2  14        760.96        716.23        16.11 o                         
  -4   2  14        566.33        517.99        13.81 o                         
  -3   2  14       1736.64       1708.79        26.58 o                         
  -2   2  14       7377.79       7094.29       123.43 o                         
  -1   2  14         31.97         25.18         6.49 o                         
   0   2  14       2194.74       2205.83        36.53 o                         
   1   2  14         54.95         60.34         7.51 o                         
   2   2  14         48.29         56.14         7.04 o                         
   3   2  14        167.11        166.41         9.57 o                         
   4   2  14        348.39        352.43        15.23 o                         
   5   2  14         16.50          9.38         6.64 o                         
   6   2  14        241.32        254.25        14.01 o                         
   7   2  14         84.77         72.70        13.30 o                         
   8   2  14        257.46        242.45        20.70 o                         
   9   2  14          0.39         -7.31        10.81 o                         
  10   2  14        377.77        317.64        24.89 o                         
  11   2  14        271.52        273.49        36.35 o                         
  12   2  14          0.00         -6.92        19.04 o                         
  13   2  14          2.42          6.92        20.77 o                         
 -20   3  14        337.79        444.85        55.39 o                         
 -19   3  14         16.48         55.39        29.43 o                         
 -18   3  14        449.74        472.54        53.66 o                         
 -17   3  14        124.16         97.31        17.56 o                         
 -16   3  14        335.27        357.85        17.87 o                         
 -15   3  14         22.49         12.26         7.86 o                         
 -14   3  14         10.12         12.63         7.79 o                         
 -13   3  14          4.20         -0.89         6.52 o                         
 -12   3  14         95.37         80.75         9.52 o                         
 -11   3  14         30.12         30.35         6.37 o                         
 -10   3  14          0.65          2.69         5.27 o                         
  -9   3  14         47.94         46.43         6.72 o                         
  -8   3  14       1010.78        861.85        18.63 o                         
  -7   3  14        599.75        546.66        15.35 o                         
  -6   3  14       2330.54       2115.68        31.43 o                         
  -5   3  14          6.38          9.58         6.98 o                         
  -4   3  14         45.43         43.69         7.99 o                         
  -3   3  14         69.07         63.32         7.16 o                         
  -2   3  14        349.44        323.57        13.24 o                         
  -1   3  14        745.89        719.54        38.97 o                         
   0   3  14         15.59         31.02         7.51 o                         
   1   3  14        478.00        473.92        17.19 o                         
   2   3  14          8.04          3.62         6.49 o                         
   3   3  14         57.16         55.77         8.22 o                         
   4   3  14         12.06         11.03         8.91 o                         
   5   3  14        913.19        885.85        27.65 o                         
   6   3  14        141.96        141.21        12.35 o                         
   7   3  14          0.48         -7.18         7.18 o                         
   8   3  14          7.68         -2.00        11.20 o                         
   9   3  14         67.03         80.69        14.97 o                         
  10   3  14         23.26         13.85        20.77 o                         
  11   3  14          4.90         19.04        20.77 o                         
  12   3  14        160.58        205.98        31.16 o                         
 -19   4  14        135.30        180.02        39.81 o                         
 -18   4  14        123.83         93.47        34.62 o                         
 -17   4  14         87.19        104.23        12.33 o                         
 -16   4  14          9.43         20.30         8.66 o                         
 -15   4  14        353.22        336.27        18.15 o                         
 -14   4  14        588.26        637.56        32.91 o                         
 -13   4  14        354.87        347.12        23.88 o                         
 -12   4  14        172.19        189.63        16.09 o                         
 -11   4  14         72.65         67.59         9.52 o                         
 -10   4  14        341.38        345.94        23.98 o                         
  -9   4  14          0.71          9.55         6.17 o                         
  -8   4  14        106.42         87.34         8.68 o                         
  -7   4  14        743.43        710.78        33.48 o                         
  -6   4  14        175.13        161.23        11.37 o                         
  -5   4  14        592.67        571.48        16.18 o                         
  -4   4  14         58.72         65.29         7.90 o                         
  -3   4  14        936.57        952.43        29.48 o                         
  -2   4  14       3976.28       3787.56        50.06 o                         
  -1   4  14        142.66        160.78        22.24 o                         
   0   4  14        158.82        165.14        11.74 o                         
   1   4  14         94.26        115.43        14.99 o                         
   2   4  14         50.06         68.48         9.89 o                         
   3   4  14         67.09         49.46        24.23 o                         
   4   4  14        236.99        245.13        19.95 o                         
   5   4  14          9.45         11.91         9.93 o                         
   6   4  14        307.25        311.80        20.86 o                         
   7   4  14        219.66        268.03        20.87 o                         
   8   4  14        105.12        100.59        15.69 o                         
   9   4  14         16.96         15.58        22.50 o                         
  10   4  14          6.47         -3.46        20.77 o                         
  11   4  14        120.23        155.78        31.16 o                         
 -18   5  14        119.53        153.85        20.93 o                         
 -17   5  14         19.18         19.36        12.76 o                         
 -16   5  14         54.98         56.24        12.45 o                         
 -15   5  14        314.25        327.91        20.63 o                         
 -14   5  14        427.28        436.52        20.84 o                         
 -13   5  14         32.67         22.91         9.16 o                         
 -12   5  14        192.99        188.63        18.35 o                         
 -11   5  14         17.91         19.87         8.45 o                         
 -10   5  14        101.62         91.28        11.72 o                         
  -9   5  14        168.29        177.55        13.49 o                         
  -8   5  14        672.98        622.54        28.73 o                         
  -7   5  14        541.68        484.76        19.24 o                         
  -6   5  14       1399.34       1249.69        25.48 o                         
  -5   5  14         45.49         37.29        10.74 o                         
  -4   5  14        227.26        218.87        12.88 o                         
  -3   5  14        301.92        282.76        20.49 o                         
  -2   5  14         94.97        109.97        10.33 o                         
  -1   5  14        278.23        274.92        18.49 o                         
   0   5  14        117.88        126.68        12.74 o                         
   1   5  14         46.11         50.32        13.84 o                         
   2   5  14        103.84         98.91        10.90 o                         
   3   5  14        333.56        366.96        36.35 o                         
   4   5  14         20.74         55.39        19.04 o                         
   5   5  14        253.01        211.17        29.43 o                         
   6   5  14         33.12         17.31        20.77 o                         
   7   5  14        107.34        146.21        23.37 o                         
   8   5  14         10.56         43.27        24.23 o                         
   9   5  14         28.23         15.58        22.50 o                         
  10   5  14          9.26        -13.85        20.77 o                         
  11   5  14          2.04        -20.77        20.77 o                         
 -17   6  14        118.41        130.70        19.59 o                         
 -16   6  14         15.48         17.06        20.77 o                         
 -15   6  14         85.46         73.74        12.08 o                         
 -14   6  14        259.37        294.15        19.01 o                         
 -13   6  14        260.90        261.42        22.02 o                         
 -12   6  14         39.49         26.10        10.14 o                         
 -11   6  14        234.67        253.49        18.58 o                         
 -10   6  14         77.44         88.64        12.23 o                         
  -9   6  14         16.50         13.38        12.13 o                         
  -8   6  14         16.79          9.15         7.74 o                         
  -7   6  14        373.66        355.16        15.54 o                         
  -6   6  14         39.91         28.30        10.74 o                         
  -5   6  14         26.53         45.86         8.26 o                         
  -4   6  14          6.00          0.59         8.99 o                         
  -3   6  14         18.12         23.11         8.05 o                         
  -2   6  14        601.40        536.16        18.75 o                         
  -1   6  14        522.26        506.51        21.37 o                         
   0   6  14          0.05         -3.31         7.73 o                         
   1   6  14        160.74        169.63        16.74 o                         
   2   6  14        204.95        243.16        18.07 o                         
   3   6  14          1.40         -3.85         8.35 o                         
   4   6  14        136.06        153.93        21.39 o                         
   5   6  14          0.16         14.89        15.26 o                         
   6   6  14        180.12        183.41        23.84 o                         
   7   6  14        195.41        252.52        27.83 o                         
   8   6  14         35.86         25.96        24.23 o                         
   9   6  14         19.16         39.81        24.23 o                         
 -16   7  14         19.93         32.05        32.02 o                         
 -15   7  14        201.16        224.80        27.69 o                         
 -14   7  14        249.69        278.22        23.15 o                         
 -13   7  14        151.10        140.05        14.78 o                         
 -12   7  14        135.31        148.03        15.84 o                         
 -11   7  14        229.91        228.57        18.40 o                         
 -10   7  14         95.69         92.91        13.29 o                         
  -9   7  14        163.43        166.22        17.96 o                         
  -8   7  14        168.00        165.41        15.77 o                         
  -7   7  14         56.24         58.26         9.85 o                         
  -6   7  14        178.18        171.91        13.82 o                         
  -5   7  14         15.87         24.86        10.24 o                         
  -4   7  14         33.53         48.52         9.57 o                         
  -3   7  14        484.79        488.83        19.71 o                         
  -2   7  14        622.10        614.34        23.50 o                         
  -1   7  14         42.34         53.17        11.74 o                         
   0   7  14        150.29        152.84        13.59 o                         
   1   7  14         25.64         18.20        10.82 o                         
   2   7  14          4.10         -3.20         9.31 o                         
   3   7  14        226.08        234.97        19.31 o                         
   4   7  14         76.70         85.67        40.68 o                         
   5   7  14         13.71         18.27        16.22 o                         
   6   7  14        121.32        140.68        22.62 o                         
   7   7  14        109.17        108.87        21.93 o                         
   8   7  14         60.58         53.66        18.94 o                         
 -14   8  14        102.37        128.64        20.27 o                         
 -13   8  14        100.58         80.62        13.65 o                         
 -12   8  14          0.64         -7.50        10.85 o                         
 -11   8  14         11.63         12.71        11.03 o                         
 -10   8  14          1.00        -10.07        10.07 o                         
  -9   8  14         16.18         16.75        15.23 o                         
  -8   8  14         46.41         66.04        20.46 o                         
  -7   8  14          0.01          0.70        11.24 o                         
  -6   8  14         25.34         26.08         9.06 o                         
  -5   8  14          0.83        -11.99        11.99 o                         
  -4   8  14          3.14         18.82         9.50 o                         
  -3   8  14        271.52        265.25        19.85 o                         
  -2   8  14         25.11         27.29        11.52 o                         
  -1   8  14        227.50        248.48        17.51 o                         
   0   8  14          5.62         16.58        11.05 o                         
   1   8  14        292.31        221.51        19.31 o                         
   2   8  14        257.95        292.10        27.03 o                         
   3   8  14          2.46         -5.91         9.71 o                         
   4   8  14        141.57        140.59        16.97 o                         
   5   8  14          0.13        -14.97        14.97 o                         
   6   8  14          7.08        -15.58        15.77 o                         
 -11   9  14        321.56        304.36        23.37 o                         
 -10   9  14         39.57         36.50        13.50 o                         
  -9   9  14         28.06         16.71        13.32 o                         
  -8   9  14          3.53         10.17        11.85 o                         
  -7   9  14          2.05         -9.76        10.53 o                         
  -6   9  14          3.16         20.80        12.29 o                         
  -5   9  14          9.84         27.25        10.31 o                         
  -4   9  14          4.91         11.60        10.64 o                         
  -3   9  14         28.03         37.50        11.48 o                         
  -2   9  14        629.69        613.97        24.62 o                         
  -1   9  14         52.02         72.78        13.29 o                         
   0   9  14         44.11         16.94        11.63 o                         
   1   9  14         12.61         26.15        15.46 o                         
   2   9  14         77.38         49.45        12.83 o                         
   3   9  14          9.09        -17.31        17.31 o                         
 -19   0  15        559.39        720.07        51.93 o                         
 -17   0  15         54.70         43.27        20.77 o                         
 -15   0  15         96.89         84.82        22.50 o                         
 -13   0  15        273.50        321.95        29.43 o                         
 -11   0  15        412.19        335.80        27.69 o                         
  -9   0  15        891.69        924.32        38.08 o                         
  -7   0  15       2174.12       1909.21        57.12 o                         
  -5   0  15        198.29        180.02        19.04 o                         
  -3   0  15       2360.78       2290.02        64.04 o                         
  -1   0  15        772.27        769.16        24.11 o                         
   1   0  15         59.10         57.99         8.65 o                         
   3   0  15        442.80        468.39        18.57 o                         
   5   0  15       1536.67       1457.44        57.12 o                         
   7   0  15         79.50         81.35        20.77 o                         
   9   0  15          0.62         -8.65        15.58 o                         
  11   0  15         46.37         46.74        20.77 o                         
 -20   1  15          1.69         22.50        24.23 o                         
 -19   1  15        287.07        241.61        25.70 o                         
 -18   1  15          6.61          2.67        19.91 o                         
 -17   1  15          0.18         -7.08        13.30 o                         
 -16   1  15          0.18          6.92        12.81 o                         
 -15   1  15        608.95        603.13        19.89 o                         
 -14   1  15          9.13         11.96         7.73 o                         
 -13   1  15          2.80          0.36         6.42 o                         
 -12   1  15        112.40         99.85         9.75 o                         
 -11   1  15       2617.53       2534.51        41.34 o                         
 -10   1  15        265.92        303.28        13.70 o                         
  -9   1  15        388.82        475.93        24.50 o                         
  -8   1  15         62.97         65.19         8.43 o                         
  -7   1  15         22.45         34.91         5.96 o                         
  -6   1  15         40.81         44.73         7.29 o                         
  -5   1  15        344.46        325.09        13.30 o                         
  -4   1  15         72.25         68.71         7.87 o                         
  -3   1  15       1258.57       1227.32        24.87 o                         
  -2   1  15        176.65        178.62        11.32 o                         
  -1   1  15       3181.58       3200.04        47.55 o                         
   0   1  15          5.91          7.00         5.04 o                         
   1   1  15       1035.49       1025.98        19.54 o                         
   2   1  15        187.59        195.38         9.69 o                         
   3   1  15        158.19        116.49        10.74 o                         
   4   1  15        208.30        208.03        20.24 o                         
   5   1  15        370.07        323.89        14.22 o                         
   6   1  15          1.92         -8.65         9.79 o                         
   7   1  15       1266.98       1215.43        38.42 o                         
   8   1  15         60.11         70.42        14.04 o                         
   9   1  15         80.39        104.22        15.91 o                         
  10   1  15         37.78         46.09        18.17 o                         
  11   1  15        427.21        469.08        41.54 o                         
  12   1  15          7.33         -8.65        17.31 o                         
 -20   2  15         58.64         57.12        31.16 o                         
 -19   2  15        284.37        289.07        43.27 o                         
 -18   2  15         71.66         81.54        17.87 o                         
 -17   2  15          1.34         -3.54        12.81 o                         
 -16   2  15        366.39        340.92        17.50 o                         
 -15   2  15         65.66         68.13         9.31 o                         
 -14   2  15         21.60         38.99         8.69 o                         
 -13   2  15        225.79        224.07        13.40 o                         
 -12   2  15        722.70        710.63        19.49 o                         
 -11   2  15        283.93        267.32        13.24 o                         
 -10   2  15        242.74        258.57        11.55 o                         
  -9   2  15       1031.22       1012.78        20.09 o                         
  -8   2  15         16.99         21.84         5.96 o                         
  -7   2  15        736.34        689.31        16.58 o                         
  -6   2  15        528.81        500.84        14.18 o                         
  -5   2  15        378.93        317.96        12.02 o                         
  -4   2  15        549.27        559.69        37.23 o                         
  -3   2  15        612.39        611.17        18.39 o                         
  -2   2  15        387.51        369.51        14.81 o                         
  -1   2  15        120.69        126.56        18.31 o                         
   0   2  15        585.07        579.88        20.00 o                         
   1   2  15          7.37          7.25         5.60 o                         
   2   2  15        519.28        497.91        25.03 o                         
   3   2  15        226.50        243.14        11.07 o                         
   4   2  15        106.74        101.30        10.63 o                         
   5   2  15       1406.25       1295.10        28.73 o                         
   6   2  15         77.80         68.83        14.38 o                         
   7   2  15        129.92         99.47        15.26 o                         
   8   2  15         14.19         38.24        17.31 o                         
   9   2  15          0.03        -10.66        11.58 o                         
  10   2  15          0.13         -9.26        12.06 o                         
  11   2  15         28.25         29.43        22.50 o                         
  12   2  15         41.85         27.69        20.77 o                         
 -20   3  15          0.22         10.39        27.69 o                         
 -19   3  15        140.99        173.09        38.08 o                         
 -18   3  15          3.49          9.85        17.31 o                         
 -17   3  15         64.84         67.45        17.28 o                         
 -16   3  15          0.33         -3.21         7.79 o                         
 -15   3  15         15.51         30.68         8.80 o                         
 -14   3  15          3.86          0.38         7.71 o                         
 -13   3  15        308.71        293.80        16.45 o                         
 -12   3  15        170.70        141.49        18.06 o                         
 -11   3  15        593.12        574.84        16.74 o                         
 -10   3  15       1188.92       1116.28        22.14 o                         
  -9   3  15        343.23        379.95        14.24 o                         
  -8   3  15        361.99        348.93        15.74 o                         
  -7   3  15          3.04         -0.85         5.25 o                         
  -6   3  15         79.00         87.62        11.18 o                         
  -5   3  15        784.12        771.67        18.83 o                         
  -4   3  15         65.74         57.12         7.31 o                         
  -3   3  15        514.11        505.59        15.05 o                         
  -2   3  15        347.01        333.23        13.25 o                         
  -1   3  15        155.15        139.98        17.49 o                         
   0   3  15         35.30         38.58         8.07 o                         
   1   3  15       1030.61       1019.90        25.12 o                         
   2   3  15        677.55        629.14        19.67 o                         
   3   3  15          2.17          4.20        11.25 o                         
   4   3  15        572.00        611.29        35.56 o                         
   5   3  15        359.24        322.44        16.46 o                         
   6   3  15         38.75         63.06        10.11 o                         
   7   3  15        112.03         95.07        19.91 o                         
   8   3  15         62.39         71.99        15.35 o                         
   9   3  15        458.89        573.05        29.52 o                         
  10   3  15         72.13         65.78        25.96 o                         
  11   3  15        204.50        233.68        34.62 o                         
 -19   4  15         22.28         58.85        32.89 o                         
 -18   4  15        233.19        264.83        45.00 o                         
 -17   4  15         26.22         19.40        11.51 o                         
 -16   4  15        335.40        332.46        19.23 o                         
 -15   4  15         73.24         83.77        11.99 o                         
 -14   4  15        136.89        112.54        11.93 o                         
 -13   4  15        101.48        111.34        12.12 o                         
 -12   4  15        716.04        696.48        22.97 o                         
 -11   4  15        122.22        136.68        13.37 o                         
 -10   4  15         91.33        100.82         8.85 o                         
  -9   4  15        658.82        609.81        17.35 o                         
  -8   4  15        233.65        233.79        14.02 o                         
  -7   4  15          6.77          3.42         6.17 o                         
  -6   4  15        237.82        239.57        12.37 o                         
  -5   4  15        370.26        320.98        13.88 o                         
  -4   4  15         66.52         61.04         8.49 o                         
  -3   4  15        171.90        184.71        11.99 o                         
  -2   4  15        321.28        290.43        13.53 o                         
  -1   4  15         57.35         63.61         7.85 o                         
   0   4  15         58.53         57.45         8.17 o                         
   1   4  15         13.09         13.91         8.29 o                         
   2   4  15        171.06        168.06        14.38 o                         
   3   4  15        104.37        107.55        14.97 o                         
   4   4  15          1.52         -0.54        16.44 o                         
   5   4  15        604.23        551.90        21.69 o                         
   6   4  15        121.54        107.58        12.11 o                         
   7   4  15        167.02        150.12        13.80 o                         
   8   4  15         30.16         73.71        15.35 o                         
   9   4  15          1.33         -1.73        20.77 o                         
  10   4  15          0.43         -6.92        19.04 o                         
  11   4  15          0.80          1.73        20.77 o                         
 -18   5  15         34.56         56.67        32.02 o                         
 -17   5  15        168.18        195.97        24.23 o                         
 -16   5  15          0.49         -3.56        13.08 o                         
 -15   5  15        140.03        168.45        22.72 o                         
 -14   5  15        165.73        138.14        22.77 o                         
 -13   5  15        102.26         81.00        11.74 o                         
 -12   5  15          4.36          3.46         8.35 o                         
 -11   5  15         26.93         36.08         9.52 o                         
 -10   5  15        491.38        464.80        30.41 o                         
  -9   5  15        149.91        160.02        11.99 o                         
  -8   5  15        338.55        335.30        14.79 o                         
  -7   5  15          0.01         13.41         6.74 o                         
  -6   5  15         34.63         39.61         7.96 o                         
  -5   5  15        525.96        479.24        16.66 o                         
  -4   5  15         32.75         31.24         7.49 o                         
  -3   5  15        436.61        451.88        16.70 o                         
  -2   5  15        127.72        135.29        12.66 o                         
  -1   5  15        104.90         97.91         9.92 o                         
   0   5  15        492.18        502.26        20.49 o                         
   1   5  15        392.76        377.64        16.14 o                         
   2   5  15        229.06        200.96        20.70 o                         
   3   5  15         77.52         63.15        29.43 o                         
   4   5  15         65.35         79.23        25.10 o                         
   5   5  15        120.01        108.74        17.00 o                         
   6   5  15         71.21         86.66        12.15 o                         
   7   5  15          5.85          2.28        16.45 o                         
   8   5  15         42.74         41.54        25.96 o                         
   9   5  15        436.72        505.43        50.20 o                         
  10   5  15          2.09        -17.31        22.50 o                         
 -17   6  15          5.48         26.33        14.08 o                         
 -16   6  15         80.13         69.81        12.63 o                         
 -15   6  15        176.16        186.20        17.98 o                         
 -14   6  15        227.90        217.46        18.67 o                         
 -13   6  15         35.45         48.02        10.92 o                         
 -12   6  15         93.16        111.55        13.52 o                         
 -11   6  15         34.92         36.80        10.58 o                         
 -10   6  15         32.77         22.66        16.76 o                         
  -9   6  15         17.89         19.53         9.61 o                         
  -8   6  15        203.44        197.34        13.61 o                         
  -7   6  15         18.94          0.33         7.06 o                         
  -6   6  15          0.56          3.13         7.74 o                         
  -5   6  15          0.06          5.30         7.43 o                         
  -4   6  15        131.30        148.63        12.49 o                         
  -3   6  15        328.19        300.93        19.24 o                         
  -2   6  15         78.64         84.16        10.03 o                         
  -1   6  15          5.27         19.03         7.54 o                         
   0   6  15        229.29        237.69        15.66 o                         
   1   6  15        287.70        307.85        18.82 o                         
   2   6  15          5.75          7.12        10.22 o                         
   3   6  15        204.13        205.98        31.16 o                         
   4   6  15        178.60        152.32        29.43 o                         
   5   6  15         35.05         43.27        24.23 o                         
   6   6  15         33.12         51.93        25.96 o                         
   7   6  15         49.49         36.35        25.96 o                         
   8   6  15         10.75         13.85        24.23 o                         
   9   6  15          3.72        -20.77        20.77 o                         
 -15   7  15        174.94        191.18        19.71 o                         
 -14   7  15         97.98        115.71        14.25 o                         
 -13   7  15        208.95        198.99        18.45 o                         
 -12   7  15          4.96         -6.02        11.21 o                         
 -11   7  15          0.24          5.07        11.04 o                         
 -10   7  15         17.05         -6.51         9.34 o                         
  -9   7  15         24.64         30.96        11.57 o                         
  -8   7  15        183.19        191.19        17.33 o                         
  -7   7  15          0.57         -4.43         7.65 o                         
  -6   7  15         16.87         17.37         8.51 o                         
  -5   7  15        156.23        165.18        13.70 o                         
  -4   7  15         28.53         40.02         9.42 o                         
  -3   7  15        402.71        394.56        18.75 o                         
  -2   7  15        276.19        285.21        17.20 o                         
  -1   7  15          1.14         -6.50         7.95 o                         
   0   7  15        248.70        233.41        17.56 o                         
   1   7  15          9.34         25.47        12.98 o                         
   2   7  15          0.50          4.85        11.52 o                         
   3   7  15         24.94          5.75        10.41 o                         
   4   7  15         31.27         13.66        17.00 o                         
   5   7  15         28.24         39.81        24.23 o                         
   6   7  15          0.85         22.50        22.50 o                         
   7   7  15         16.75         36.35        24.23 o                         
 -13   8  15         36.24         30.71        12.49 o                         
 -12   8  15          3.60         28.32        11.79 o                         
 -11   8  15          8.34         16.99        11.85 o                         
 -10   8  15        119.94        131.50        16.10 o                         
  -9   8  15         51.59         56.01        13.84 o                         
  -8   8  15          1.45         32.35        11.48 o                         
  -7   8  15          7.16          7.46        10.85 o                         
  -6   8  15          0.13         11.64         9.50 o                         
  -5   8  15         88.38         91.96        11.83 o                         
  -4   8  15         25.95          6.37         8.90 o                         
  -3   8  15         26.40         35.69        10.82 o                         
  -2   8  15         41.41         56.82        10.77 o                         
  -1   8  15         51.89         55.90        12.13 o                         
   0   8  15        153.70        144.78        43.27 o                         
   1   8  15        646.82        677.28        28.12 o                         
   2   8  15          0.13          7.25        11.53 o                         
   3   8  15        107.80        101.50        15.24 o                         
   4   8  15         99.62         58.85        29.43 o                         
   5   8  15          0.11         25.16        19.04 o                         
 -10   9  15        184.38        184.37        18.35 o                         
  -9   9  15          5.45         -1.52        11.48 o                         
  -8   9  15         70.61        104.63        15.87 o                         
  -7   9  15          0.52        -15.24        15.24 o                         
  -6   9  15          0.73          6.85        11.85 o                         
  -5   9  15        130.56        151.15        14.36 o                         
  -4   9  15         16.62         38.39        10.61 o                         
  -3   9  15         58.50         55.60        19.24 o                         
  -2   9  15        396.30        398.80        32.89 o                         
  -1   9  15        133.98        148.83        23.37 o                         
   0   9  15          5.28         37.61        13.85 o                         
   1   9  15          1.68         10.46        10.73 o                         
 -20   0  16         13.38         34.62        24.23 o                         
 -18   0  16         35.91         24.23        22.50 o                         
 -16   0  16         18.05          1.73        19.04 o                         
 -14   0  16       1324.66       1170.11        53.66 o                         
 -12   0  16        556.87        576.40        34.62 o                         
 -10   0  16        171.52        185.21        22.50 o                         
  -8   0  16       1581.54       1414.17        48.47 o                         
  -6   0  16         18.79         19.04        12.12 o                         
  -4   0  16         12.91         10.39        10.39 o                         
  -2   0  16       1658.54       1638.27        37.88 o                         
   0   0  16          0.62          2.53         7.79 o                         
   2   0  16       1563.37       1438.47        41.54 o                         
   4   0  16        262.67        213.05        28.56 o                         
   6   0  16        141.79        133.28        24.23 o                         
   8   0  16        228.14        266.56        34.62 o                         
  10   0  16         31.41         17.31        19.04 o                         
 -20   1  16        374.61        403.31        50.20 o                         
 -19   1  16         31.26         62.78        24.23 o                         
 -18   1  16        242.24        237.99        27.36 o                         
 -17   1  16          1.10        -10.91        14.04 o                         
 -16   1  16        293.33        261.54        27.69 o                         
 -15   1  16        339.61        355.32        17.42 o                         
 -14   1  16       1720.52       1752.60        35.06 o                         
 -13   1  16         14.08          5.89         8.40 o                         
 -12   1  16          8.23         17.38         7.49 o                         
 -11   1  16         73.30         65.17         8.55 o                         
 -10   1  16        593.01        468.93        16.75 o                         
  -9   1  16         37.62         37.39         7.51 o                         
  -8   1  16       1004.61        806.51        18.14 o                         
  -7   1  16         29.74         28.99         7.00 o                         
  -6   1  16          8.50         13.30         6.61 o                         
  -5   1  16         19.76         33.91         8.81 o                         
  -4   1  16       2697.99       2640.82        42.30 o                         
  -3   1  16        407.52        371.38        14.38 o                         
  -2   1  16        177.05        169.81        10.93 o                         
  -1   1  16          2.74          5.36         6.57 o                         
   0   1  16         97.34         87.98         7.98 o                         
   1   1  16        177.42        185.91        10.38 o                         
   2   1  16       1191.42       1140.95        21.60 o                         
   3   1  16         37.44         43.77         5.77 o                         
   4   1  16         46.90         49.55         7.92 o                         
   5   1  16         23.51          6.15        14.71 o                         
   6   1  16          3.08         15.66        12.06 o                         
   7   1  16          2.13         -6.06        11.02 o                         
   8   1  16        267.23        249.12        23.84 o                         
   9   1  16          0.00        -11.02        11.02 o                         
  10   1  16        128.39        109.80        17.72 o                         
  11   1  16          2.81         -3.46        19.04 o                         
 -20   2  16          0.68         25.96        29.43 o                         
 -19   2  16        273.34        243.99        45.00 o                         
 -18   2  16         28.05          5.95        14.97 o                         
 -17   2  16          0.21         -7.87        13.30 o                         
 -16   2  16         10.94          7.86        10.80 o                         
 -15   2  16        171.80        181.96        14.66 o                         
 -14   2  16        517.61        510.18        19.34 o                         
 -13   2  16          0.98         -3.77         7.27 o                         
 -12   2  16        364.03        371.67        13.70 o                         
 -11   2  16        383.02        371.94        13.81 o                         
 -10   2  16         25.30         29.16         6.72 o                         
  -9   2  16        175.13        163.76        15.49 o                         
  -8   2  16        763.46        645.72        18.24 o                         
  -7   2  16         54.99         59.60         8.21 o                         
  -6   2  16         13.89         14.72         7.99 o                         
  -5   2  16          0.01         -3.12         5.50 o                         
  -4   2  16         24.57         23.71         7.29 o                         
  -3   2  16         31.19         19.14         6.85 o                         
  -2   2  16        689.47        654.88        18.91 o                         
  -1   2  16        666.18        596.56        25.44 o                         
   0   2  16         61.78         60.44        13.02 o                         
   1   2  16         11.89          6.25         5.99 o                         
   2   2  16        526.13        498.16        15.27 o                         
   3   2  16        374.14        374.70        25.10 o                         
   4   2  16        122.07        101.17        10.90 o                         
   5   2  16         10.65          2.37         6.81 o                         
   6   2  16          0.26         11.30        11.58 o                         
   7   2  16          7.84         11.42        12.06 o                         
   8   2  16          5.77         19.29        12.81 o                         
   9   2  16         86.16        118.20        18.17 o                         
  10   2  16          2.34        -17.31        17.31 o                         
  11   2  16          8.87        -10.39        19.04 o                         
 -19   3  16        156.63        195.59        38.08 o                         
 -18   3  16         59.69         73.86        23.37 o                         
 -17   3  16         10.44         14.11        14.68 o                         
 -16   3  16        208.57        225.79        25.07 o                         
 -15   3  16       1228.53       1240.81        30.89 o                         
 -14   3  16        587.97        559.58        21.26 o                         
 -13   3  16         94.66         87.70        12.10 o                         
 -12   3  16         15.03         -1.65         7.62 o                         
 -11   3  16        117.38        124.99         9.57 o                         
 -10   3  16        133.49        125.12         9.61 o                         
  -9   3  16        126.29        161.78        12.24 o                         
  -8   3  16       1022.20        840.47        19.22 o                         
  -7   3  16        179.20        164.33        10.82 o                         
  -6   3  16          0.41         -5.37         5.37 o                         
  -5   3  16         84.63         82.22         8.10 o                         
  -4   3  16       1395.91       1321.67        37.48 o                         
  -3   3  16       1139.87       1046.03        21.77 o                         
  -2   3  16        147.60        129.03        10.27 o                         
  -1   3  16         52.48         45.85         8.07 o                         
   0   3  16        138.25        142.91        18.18 o                         
   1   3  16        475.31        458.25        17.63 o                         
   2   3  16        720.84        699.48        21.50 o                         
   3   3  16        208.10        200.55        33.75 o                         
   4   3  16         46.48         51.69         9.59 o                         
   5   3  16         31.58         20.61         8.55 o                         
   6   3  16        107.13        119.73        12.52 o                         
   7   3  16         25.92         20.77        12.46 o                         
   8   3  16        597.85        625.00        64.91 o                         
   9   3  16         18.09          6.92        20.77 o                         
  10   3  16        176.24        160.98        31.16 o                         
  11   3  16          0.02         17.31        20.77 o                         
 -19   4  16        386.56        448.31        60.58 o                         
 -18   4  16          0.07         25.96        31.16 o                         
 -17   4  16         22.00         46.96        11.39 o                         
 -16   4  16          0.02          0.33         9.04 o                         
 -15   4  16        370.38        374.74        19.61 o                         
 -14   4  16          2.91          6.25         8.90 o                         
 -13   4  16         18.71         15.79         8.90 o                         
 -12   4  16        137.94        145.48        13.63 o                         
 -11   4  16        457.04        431.83        18.67 o                         
 -10   4  16         43.92         32.10         7.46 o                         
  -9   4  16        238.86        202.81        14.99 o                         
  -8   4  16          3.89          4.73         6.37 o                         
  -7   4  16         83.07         69.41         8.67 o                         
  -6   4  16        268.11        256.32        14.74 o                         
  -5   4  16          3.93         -5.87         5.87 o                         
  -4   4  16        563.22        575.74        17.38 o                         
  -3   4  16        156.88        162.35        11.60 o                         
  -2   4  16         54.13         46.98         7.72 o                         
  -1   4  16        444.46        397.27        17.74 o                         
   0   4  16        284.07        288.96        17.57 o                         
   1   4  16         22.34         10.91         8.07 o                         
   2   4  16          0.10         -3.03         8.91 o                         
   3   4  16        151.48        136.32        16.22 o                         
   4   4  16         48.32         47.48        12.46 o                         
   5   4  16          0.24         -5.45         7.68 o                         
   6   4  16        317.74        328.02        19.21 o                         
   7   4  16         46.70         42.58        32.89 o                         
   8   4  16        408.91        364.95        26.18 o                         
   9   4  16        251.50        268.29        38.08 o                         
  10   4  16         20.01         25.96        24.23 o                         
 -18   5  16          1.43         11.29        11.29 o                         
 -17   5  16         32.55         27.91        10.78 o                         
 -16   5  16         47.10         51.21        11.47 o                         
 -15   5  16        440.12        483.95        23.02 o                         
 -14   5  16         94.05        112.25        13.52 o                         
 -13   5  16         92.15         92.69        12.87 o                         
 -12   5  16         41.34         36.22         9.52 o                         
 -11   5  16         21.02         30.55        11.16 o
[truncated: 114,373 more chars]
